# Supplementary material for: High-throughput SNP discovery and assay development in common bean
Source: BMC Genomics. 2010 Aug 16;11:475. doi: 10.1186/1471-2164-11-475 (PMC3091671; doi:10.1186/1471-2164-11-475)
Supplement: Additional file 1 — SNPs used for GoldenGate design. The 3,487 SNPs along with the flanking sequence submitted for GoldenGate assay design. [file 1471-2164-11-475-S1.XLS]

## Sheet: Sheet1
Additional file 1 – SNPs used for GoldenGate design: The 3,487 SNPs along with the flanking sequence submitted for GoldenGate assay design.
SNP Name	contig/singleton designation	GoldenGate assay status	SNP score assigned by Illumina	SNP	Length of seqeunce (bp)	Context seqeunce with SNP
BARC-PV-0002892	contig00079		0.558	[G/C]	190	CCCCTCTACTTTCTTTTGAATTTCCAGCCCTCTTGTACCATCCCGTCCCTGGGCATTGACCAAAGGTCAAAnTTCAACGTGTGGT[G/C]GGACCCCTCGTAGGACCCAAGGAAGGAAGTCAACAGATTGACCGACTGAGGCGTCGCCTAAGAAAGGCRTCGCCTTTGAAAGGCGTCGCCAGGTTAAAGCATCG
BARC-PV-0002893	contig00079		0.577	[A/G]	190	CCCCTCTACTTTCTTTTGAATTTCCAGCCCTCTTGTACCATCCCGTCCCTGGGCATTGACCAAAGGTCAAAnTTCAACGTGTGGTSGGACCCCTCGTAGGACCCAAGGAAGGAAGTCAACAGATTGACCGACTGAGGCGTCGCCTAAGAAAGGC[A/G]TCGCCTTTGAAAGGCGTCGCCAGGTTAAAGCATCG
BARC-PV-0002894	contig00176		0.242	[T/A]	203	CCATGTACAAAAGGCTT[T/A]TGGATAAGGTACTTGCGCCGATGCTAGGGAGGAATGTACAAGCGTACGTTGATGATATGGTCATGACTTCGCTAGAAAAGAGCAAACACATCTCAGATCTTGAAGCTAAATCCCGAGAAGTGCATTTTTGGCGTGGAAGCGGGGAAGTTCCTGGGTTTCCTCTTGACTGAGATAGGAATTGAAGA
BARC-PV-0002895	contig00480	working	0.852	[C/T]	235	ATTTGTAACGTCTTCCAATTAATCAGTATTTTAGCTGATTTGTCAGAGATATTTCCTGCATATTTCGGGACATGAATGTGACTCATTAAGTG[C/T]TCTTGTAACTTTCGTTACTATCATTTATTGCGTGTCTTGAGACGTTCTTTGACTCGGTCGGTCACCGAGGTCGAAACTGGCTCGTCCGGTACCGACCGGTACAATAAGGTTTTAGGnCACTATCCACGACAAGAAnnTCATC
BARC-PV-0002896	contig00497	working	0.957	[C/A]	171	ATAGGCAGCCGTCATAAGGTCTGAACTGGTTAGGCGACAACTGCAGCTTATTGAAATTCGACCAGAACATAACATCTACTAAGCT[C/A]CCCTGGTTGACAAGGACTCGGTGCACTCTTCTCCCTACTGTCACCACTGGGTTGTTATCATGTGGGACCATGTCTTGTAGATCGG
BARC-PV-0002897	contig00530	working	0.918	[G/A]	206	GAGGGAGGGAGACAGGTCTCTTCTCCGAGACCAGAACGTTCCAGAATCCTCATTTGGAACTCGACGCTCTTGGGGTTGTCCTTTAAGATGAGCCTGGAGTGTTCnnATGAAGGTAGCAAAAGGAACACGGCATGTGACGGG[G/A]GGTTTGAAGCATGCATAGTCAACGAGGTAGATGGTGCGAGGCTTGGACATGAAGTAGACGGTGG
BARC-PV-0002898	contig00563		0.832	[T/G]	241	TAAAGTATACATACAAGAAAGTTTGGTTGTCAACAAAATAGAATTACAAAAGGAGTCATTCTCGCGGCACGATCTGGCCGTCCACAACGCATTTGGACTCATCGAAnnnnTAAGATCTACCTCAGGATGTGCACAGGCAAACTGAGCGATGGCGTCTTGAAATCCCTCATCGTAAGCCACAACGGTATCATTAGTAAGCTCCTCCTCTTTCCTTCTGAGG[T/G]ATTCGATTGCCCCGGCCAAG
BARC-PV-0002899	contig00826		0.253	[G/A]	228	CCAGCTTCAGGTCCAGCTGCTGCTGCCACAGGAAGCTGCnnTCCAGGTTCnnnnnnnCACTCCAGCTGGTGGCGATGCCGCC[G/A]TCGCCGGCGCGCTGCTGGTTGCGCTGCTGCAGGATGCCGGACTTGGCGCGTTGCAGTTCATCCTCGGTGAAGCCGTCCTTGATGAGGCGGGCGATTTCTTCGTGTACCGCCGCATCGACCTTGTCCAGGTTCTGCGGCGCGGCGA
BARC-PV-0002900	contig00878		0.536	[G/A]	187	CTATGTGGGGATGACGGAGATGAGCCTAGGGGGGCTTCGGTGGTGATTGGTGGTGGCGGTGGCAGAGTTGGTGGGGGAATCGGATCAGC[G/A]GCAGGGACAGAGGAGGCGCCCGCCTTGGCAGCACGAGCCTCCTTCATCGCTTTCGCCAGCATCATCCTTTTAGAGGCGTCCATCACCGATCCTACAT
BARC-PV-0002901	contig00939		0.144	[T/C]	241	CCACATCAAATCCTCCAACACCCGCCAGGATCTTGCAAGCTTCCTGATCCCTTGAAGACAGTTTCTTAAGGGGTTTGnATTTCAAGGCTCTGGCGTCCTTTGnCTAGTACAAAGGAAAG[T/C]CGTCCAGGGCAGAAGGCACCAAGCTGGAACAGCATACCTTAAAGAACCTGCCTTTCCACCCTGTGAAGGCTTGCTGAAAGGGAGTCAAAAGAATCCTACCAGGGACATTGCTAAGAGTTAC
BARC-PV-0002902	contig00954	working	0.999	[A/G]	241	CCAGGTGAATGAGACCATACTTTCAAACCATACCATCACGATAAGGACTGACTACCCAATTnGTAAATTTATCTAAnCCAGnTCTTGCAGGGCGCATGATAGGGTGGTCAGTAGAGCTATCGGAATTCGACATCCTGTATGAGCCGAGAGGAGCAATAAAGTCTCAGTGCTAAGTTGAATTCTCG[A/G]TCGAGCTAACTCCCCAACAGGACCCTGTGCCGGTTGGACGGTGTATGCAGATGGG
BARC-PV-0002903	contig00960		0.495	[A/T]	241	CCGTACGGGTCCGGTGTGTGGAGCAAGAAGGAGTGGGTTCT[A/T]CCGGAAATCGACCCnGACGACATCGTGAGTGCCTTCGAAGGCAACTCGAACCTCTTCTGGGCGGAGCGGTTCGGGAAACAGTTCGTCGGAATGAACGATTTGTGGGTGAAGCACTGCGGAATCAGCCACACCGGAAGCTTCAAGGATCTCGGCATGACGGTGCTCGTCAGCCAGGTCAACCGTCTACGCAAGATGAACC
BARC-PV-0002904	contig01023	working	0.887	[T/C]	333	ATTTTGATAACATTAACCGATAATTTTGAGAGTATTGTGTGCGCAATAGAAGAGTCAAAAGnnnnnnnnnCGCTAACAATTGATGAGCTTG[T/C]CGATTCCCTCGAGGCACATGAGCAACGAAAGAATAAGAAAAATGAGGAAACACTCGAGCAAGCACTTCAAACCAAGGCGTCGATCAAAGATGAAAAGGTACTCTATCATCAAAnTTCTCGAAGTAGAGGGCGTGACCGTGGAAATTGTGGAAACGGTCGCGGTGGTAAAGGCATCAGTCGTGAAGGGTACTATAAGGAGAAGGAACAGTCGAGCCAACCAAATTGGCGTGGAAGAGGATGT
BARC-PV-0002905	contig01078		-99	[T/G]	360	ATTAAATATCAATnnATAAACTCTTAACAGTTnnnnnnGAATACAGTAGTCACnnnnnnnnnnnnnnnnnnnnnnnnnnnnnnnnnCCACGGGACCAGTTCTATTAAGATCCGAAGTCGTGATCATCGTATCAGTGCGTGACATCACTCGAAACACAAAATTCACCGCTCAGAAGAAACTGTTCCCCAAACTCACACTACCTCACCCGTTCTCGTGCCCGAACCCTTCCATTCACCCAACAACCCTTCCAAACCCTCACCAAGCCCCTAGTTCTCGCGCACCAACGCCTCCAACTCCTCACGCGCACTCAAATTCGAAACCTCCACCATCATAATCGACCTCCAACGC[T/G]CACAATTACGG
BARC-PV-0002906	contig01097	failed	0.995	[A/T]	241	CCCGCCGGGGTGGGTGATTTCGATAGCACGCATGGCATACCCnCGTTAAATAATGAGCAATTGTACGCCAGCGGACGGGAACCCCCAATATGGAAGAGCTAGAAAATGGC[A/T]GGTAACGCTAACAACGCGCAAGAAAATGCTTTTATGTAGTAAATTTnCAGAATTTTCCGCGCCAACATGTTGCTTGCTACGTCGGTGCGCAGAGGAGGCGCGCAGACGGGGCGCGCAGGTGAGTGGTAAA
BARC-PV-0002907	contig01115		0.812	[C/T]	241	CCGTCCCTACAGTAGTGTTGTGCTCTTCATCTAGGAGGGGTACCCTCCTTAG[C/T]TATTCCCTTGCCTCCAGTCTATCCTCRGCCGCCnGGGGnTCAAGGTCTACCAACGCGACGGTTGGCTCGATTGACATCGGCCGAACCTCCCTGGGTGAGCGGTCCTTnCGGnAGGACTTTCTCTTGGGAGAGATGTCGTTCCTTAAGGGCTCCACCnGGAGGCTTTCGGCATAACACTCTCATGCCTC
BARC-PV-0002908	contig01170		-99	[T/G]	276	CCACCCCCAGTACTGTGCAAGCCAGAGCCTGGCACCCCGCTTCGGTTGTTCTTCGCAGTCACAGATTGGGCGATCAGTTCGGTCTTGGTCTAGGAGCAGGACCAGGTACAAAGACGAATATACTTTAnGA[T/G]TAAAGTGCYCCAAGGGCTTGAGGTAAGGTACnAGACCATAGAGAAGGTAGCTTTGGGGGTAGTGTTTTCAGCGCGAAGACTTTGGCACTACTTCTAGAGCTTCACGGTGATTGTGATGCCAGACCTGCCCATTCGCAAGGTCTTA
BARC-PV-0002909	contig01170		0.628	[C/T]	276	CCACCCCCAGTACTGTGCAAGCCAGAGCCTGGCACCCCGCTTCGGTTGTTCTTCGCAGTCACAGATTGGGCGATCAGTTCGGTCTTGGTCTAGGAGCAGGACCAGGTACAAAGACGAATATACTTTAnGAKTAAAGTGC[C/T]CCAAGGGCTTGAGGTAAGGTACnAGACCATAGAGAAGGTAGCTTTGGGGGTAGTGTTTTCAGCGCGAAGACTTTGGCACTACTTCTAGAGCTTCACGGTGATTGTGATGCCAGACCTGCCCATTCGCAAGGTCTTA
BARC-PV-0002910	contig01193		0	[G/A]	178	TTTATCnGTATnTAAGCTTGCCCACT[G/A]TTACATACGGATTTATCTGTATGTAATAAATCCGTATGTAAGTCTGCCCACTGTTACATACGGATTTATCGGTATGTAAGTCTATACCGAGTTACATTTGGATATTACACGCTTGGCTCTCACTGGTAAGCTCCTCTTCGCCTAGTCGAAC
BARC-PV-0002911	contig01199		-99	[A/G]	241	CCATCTTAGCCT[A/G]CGACTCCTCAACCTTCTCTTGCAAGTTGGTGACCTTATTTCGGAGAGACCAGACCTTTGCATGATCACTCAGGGTCTCCTGGGACTTCTCAAACAAGAGCCTCTTGGTCTTCTTGTCGGTTTGGCGAAGGTTTGACACCTCCAAATATAGTGCGGTTTCGCGTTGTGTGAGCTTCTTGATCTAGAGGATGTCTCGACTTGTTGCCGCCCTTAGCTCCTGCATCTCTGT
BARC-PV-0002912	contig01215		0.61	[C/T]	241	CCTTGCCGGTCCTTTTCTTCCTTGTTCTTCTCTCCCGTAGCGTCGACTCGGGCTTGGTTA[C/T]GGAACTCCCGGAGTTCTTCCAACTGCATGTACTTAACAGCTCTCTTTCTCAGCTCGTTCAGGCTCTCGACCGGCTGCATGCACATGTTGTCAGCAAAAGGTCCTAAGCACAGGGTCGTCAGCATGTGATGCATGGCAACGTTCGGGCTGAGGTTCCCCGAGGTGTAGAGACTTATATGGG
BARC-PV-0002913	contig01220		-99	[T/C]	240	CCA[T/C]CCCATACGCAACTGTTTGGCGCTGGGTCATCAACTAGACGAGTTGGTGAAGAACGATTTCTTGAGGGATTACTTGCAGGAAACACAAGGTGCTGCGAACGTGGTGGTGACAGGGGGTGACCAGGGGCATGAAATCCCCGTGCACGATGAAGTCCACACCATTTnGGnAGGTTTTnGAGGAGGAGGGTGCACCGCTTCTCAACGAAAGnGGTACACGAGCAGTGATGTTGGTAGAAG
BARC-PV-0002914	contig01223		0.796	[T/A]	136	AGGCAATTCTGCAAAAGCTCTTGCTC[T/A]GCTCGGGCTTCCGCACGTAGCCTCTCCTACTCAGCCTTGGCTTCTTCTTGGATTCGCTCTTAGATTTGTTCTTGCTCTCGTCTGTGCTTCTCGTTGGCATCCTGGAGGG
BARC-PV-0002915	contig01320		0.728	[A/G]	241	CCCTTCTCTAGGCTCTCCAGCTTTTCCTAGGGCTTGGT[A/G]GRTAAGAGGGTCTTCTCGAGGAAGGAAGGGGCATCCAAGCTAGGATCCCACAGTTCTCCCTCTAGAGCGCTTGTACCTTCATCCTCCTACACCACCACCATGTCACGAGAAAGAGGTGGGCTTGGCGGAGGGGCTTGTAGCAAAGGAGCACGCCCATCTGAGACAGAATGCTTAGAGGGCTCGGTGGCAGTCTTGTGCCTCC
BARC-PV-0002916	contig01320		0.641	[G/A]	241	CCCTTCTCTAGGCTCTCCAGCTTTTCCTAGGGCTTGGTRG[G/A]TAAGAGGGTCTTCTCGAGGAAGGAAGGGGCATCCAAGCTAGGATCCCACAGTTCTCCCTCTAGAGCGCTTGTACCTTCATCCTCCTACACCACCACCATGTCACGAGAAAGAGGTGGGCTTGGCGGAGGGGCTTGTAGCAAAGGAGCACGCCCATCTGAGACAGAATGCTTAGAGGGCTCGGTGGCAGTCTTGTGCCTCC
BARC-PV-0002917	contig01342		0.911	[T/C]	367	CCGTCGCCGTCGCACGCGTCGCAGTCACGTGAGAAGCGCATGGACATGGCTCGCTCACTCGTGAG[T/C]GGAATGAGTCCGAGTCTGTGAGCTATGAACTCATCGTTCAGCACCGAAGAATTCACCTCTATCTCAACCAGGTCGATMGCGATCGTCGGCACCTCCGCAATCATCACGCGCCGCAGCGCGTTCGCGATACTCGCGTCCGTGTCCnGGAGCTCGAACTTGGCGTAATCATCCTTCAGCTCGCGGATTTTCACCCTCGGCATGCGCGCATACGATGCACCCTCCATCGCCTCTCTCTGTCTACTCTTCCTCTCTCAGACAGTGCTGAAnnnTGTnnnnnCCCnnnnCAAAACCCAAACATTTA
BARC-PV-0002918	contig01342		0.823	[A/C]	367	CCGTCGCCGTCGCACGCGTCGCAGTCACGTGAGAAGCGCATGGACATGGCTCGCTCACTCGTGAGYGGAATGAGTCCGAGTCTGTGAGCTATGAACTCATCGTTCAGCACCGAAGAATTCACCTCTATCTCAACCAGGTCGAT[A/C]GCGATCGTCGGCACCTCCGCAATCATCACGCGCCGCAGCGCGTTCGCGATACTCGCGTCCGTGTCCnGGAGCTCGAACTTGGCGTAATCATCCTTCAGCTCGCGGATTTTCACCCTCGGCATGCGCGCATACGATGCACCCTCCATCGCCTCTCTCTGTCTACTCTTCCTCTCTCAGACAGTGCTGAAnnnTGTnnnnnCCCnnnnCAAAACCCAAACATTTA
BARC-PV-0002919	contig01363	working	0.886	[A/G]	218	CGGAGATTAGGCGTCGAGCGTTAGCACACATTATCGCAGATGATCGAGTGACGTAGAAGCAAG[A/G]TCTCGTCGGTCCTGTCCGACCTCGAGCAGCTGCACGACCTCAGCCTATAAGGGTTCACAAGGCGACCACAGAGnnnnnnnGGGCGGnnnnnnnnnnnTGAATGGGTCCAGGCCGGGACACACTCACGAAnnnACCCAnnnnnAAAAnATAATTT
BARC-PV-0002920	contig01384	failed	0.85	[A/G]	206	CCCTAGTAGCGAGTAGGCATGAACATTCGTCAAGAA[A/G]TTCACTCGAAGCCCAAGGGTACAGGTCCTTGGGACTGACCCTGGGGGAAGTAGCATGTGAGGACATTCTTTAACAAGATCAGGGATTGTCGAGGGCGTATGACCCGCCGGAACGCAAGAGTTGAACGTTGGTGGGAGCGAACGCTGGAAGAACCCTTCGCGAAAGGAGG
BARC-PV-0002921	contig01433		-99	[A/G]	114	TCGGGnTAGAGACTGGTCTTC[A/G]GAGGGWGCTGCATGGTGAGAAGGAGCACGCCCATCCGAGTGAGAATGCTTGCTAGGGGTAGCAAGTGCCTTCCTTTTnCTTGTGAAGATCGG
BARC-PV-0002922	contig01433		0	[A/T]	114	TCGGGnTAGAGACTGGTCTTCRGAGGG[A/T]GCTGCATGGTGAGAAGGAGCACGCCCATCCGAGTGAGAATGCTTGCTAGGGGTAGCAAGTGCCTTCCTTTTnCTTGTGAAGATCGG
BARC-PV-0002923	contig01444		0.732	[T/C]	240	CCGACTAACGATGGCTGACGGG[T/C]GACTGACGATGGCTGACGGGCGACTGACGATGGTCRACGACAGCTGATGGTAGCGCGAAGGATAGTGATAGCGGTGGATAGCGGTGGACAACTGCAAAACTGTAGnnnGAGCCCCCATCTTAnnnnAAGAnnnnnnnnnnnnnnnnnnnnnnnnnnnnnnnnnnnnnnnnnnnnnnnnnnnnnnnnnnnnnnnnnnnnnnnnnnnnnnnnnnnnnnn
BARC-PV-0002924	contig01444		0.542	[G/A]	240	CCGACTAACGATGGCTGACGGGYGACTGACGATGGCTGACGGGCGACTGACGATGGTC[G/A]ACGACAGCTGATGGTAGCGCGAAGGATAGTGATAGCGGTGGATAGCGGTGGACAACTGCAAAACTGTAGnnnGAGCCCCCATCTTAnnnnAAGAnnnnnnnnnnnnnnnnnnnnnnnnnnnnnnnnnnnnnnnnnnnnnnnnnnnnnnnnnnnnnnnnnnnnnnnnnnnnnnnnnnnnnnn
BARC-PV-0002925	contig01452	working	0.848	[C/G]	241	CCCCTGTACCCCTAGGCTTCTGACGATCTCCTCACTGAAACCTCCTCCCTCGCCTCCCTTGCTGACTAGAGGGCACACTTGGATAGTGAACCCCACTTTAAAGGTAGACCATTCGGGAGGGAGTGT[C/G]ATGCATACATCTTCGTTTGCCCTTGTGCAGAGGGTGAACCTRTTTGTGTARATAATCGAGCCAACGACGGGGAGCCCTTCTTTTTCTTCTACCAAACCGTCTTCAATCGGATCA
BARC-PV-0002926	contig01452		0.544	[A/G]	241	CCCCTGTACCCCTAGGCTTCTGACGATCTCCTCACTGAAACCTCCTCCCTCGCCTCCCTTGCTGACTAGAGGGCACACTTGGATAGTGAACCCCACTTTAAAGGTAGACCATTCGGGAGGGAGTGTSATGCATACATCTTCGTTTGCCCTTGTGCAGAGGGTGAACCT[A/G]TTTGTGTARATAATCGAGCCAACGACGGGGAGCCCTTCTTTTTCTTCTACCAAACCGTCTTCAATCGGATCA
BARC-PV-0002927	contig01452		0.542	[A/G]	241	CCCCTGTACCCCTAGGCTTCTGACGATCTCCTCACTGAAACCTCCTCCCTCGCCTCCCTTGCTGACTAGAGGGCACACTTGGATAGTGAACCCCACTTTAAAGGTAGACCATTCGGGAGGGAGTGTSATGCATACATCTTCGTTTGCCCTTGTGCAGAGGGTGAACCTRTTTGTGTA[A/G]ATAATCGAGCCAACGACGGGGAGCCCTTCTTTTTCTTCTACCAAACCGTCTTCAATCGGATCA
BARC-PV-0002928	contig01461		-99	[T/C]	353	CCTCAACAGGTCAGAGGACAACTGCAGCTTGTTGAAGGTGGACCAGAACATGACATCTACAGAACTGCCCTGGTCCACGAGGACTCGGTGCACCCTTCTCCTAGTGGTGACGACCGAAATGACCACGGGGTCATTATCATGTGGGACAACATCGTGTAGGTCAGCCTTTGTGAACACAAGGTCTGACTCCCACGGGTCATCCAACCCTTCTTCAGCTACGGAATTAACTGACCTCACATACCTCTTGCGCTGAGAGGCAGTGGGTCCTCCTCCTGAGAAACCACCAGAGATGGTGTGCACCTCTCCGTGGATCGGCATCTCATGCGCCTGATCCTCCTCTGGCA[T/C]CGCCAGGG
BARC-PV-0002929	contig01509		0.62	[A/G]	241	CCTGGAGGAAAGGGTCGTCTCCCGAGAAGTCCAACTGGGCAGAGTGGAAGGCGACCTTGCTGAGAAAACGGAGCACTTCCAGAAGGCTGAGGCAGAGCTCCTTGAAGGTCGCAGATGCCTAC[A/G]GARGAGGGTTTGAGGATGCCCTAGCTCAGATTGCCTGCGTRCACCCTGAGTGGGACCTTACTCCCTTCTCCGCGCTGAAGCAGGTTGTTGATGGGTAGCTTGTGCCCATTGCCCCTCC
BARC-PV-0002930	contig01509		0.625	[G/A]	241	CCTGGAGGAAAGGGTCGTCTCCCGAGAAGTCCAACTGGGCAGAGTGGAAGGCGACCTTGCTGAGAAAACGGAGCACTTCCAGAAGGCTGAGGCAGAGCTCCTTGAAGGTCGCAGATGCCTACRGA[G/A]GAGGGTTTGAGGATGCCCTAGCTCAGATTGCCTGCGTRCACCCTGAGTGGGACCTTACTCCCTTCTCCGCGCTGAAGCAGGTTGTTGATGGGTAGCTTGTGCCCATTGCCCCTCC
BARC-PV-0002931	contig01509		0.876	[G/A]	241	CCTGGAGGAAAGGGTCGTCTCCCGAGAAGTCCAACTGGGCAGAGTGGAAGGCGACCTTGCTGAGAAAACGGAGCACTTCCAGAAGGCTGAGGCAGAGCTCCTTGAAGGTCGCAGATGCCTACRGARGAGGGTTTGAGGATGCCCTAGCTCAGATTGCCTGCGT[G/A]CACCCTGAGTGGGACCTTACTCCCTTCTCCGCGCTGAAGCAGGTTGTTGATGGGTAGCTTGTGCCCATTGCCCCTCC
BARC-PV-0002932	contig01558	working	0.968	[C/A]	241	CCCACTCAATCTTATCCAATGTGGATTGAAACTCAACCCGACATGAACCCATTCAACTCAACTCGAGGTGAGCCTACTCGACTTGCTCTTAGGTGGTTTTGACATAGCTTTAC[C/A]CAACGTGAACTTGAACAAACTTTGCTTGACTnGTGCTAATCTAACCTTGTCCATACTAATCTAGGATTGACTCGGATAAACCTAGTCTCTGCCTGAnTCGTCATGACCTAGGCnCAACTCAACTTGn
BARC-PV-0002933	contig01583		0.485	[A/T]	232	CCGATTCTGTCCCAGTTTCCTTGCGCCAAACTTACAAGCTTGTCAGGAGCTGTCGCAGnnnnnnnnnCAGTGCAGTGGATTTCTCTTTCTTGAAATCGACCCAGACGATTTTTGCAGCACCGTCAGCATAAATGATCTGCTCATCGGCGGCGTCGCGGATGATATACGTAGTTTCCACACTCGTGCGTCCCAG[A/T]TGRCCTGCGCCCATCTCCACGACGATGCTGGCGGGATA
BARC-PV-0002934	contig01583		0.63	[A/G]	232	CCGATTCTGTCCCAGTTTCCTTGCGCCAAACTTACAAGCTTGTCAGGAGCTGTCGCAGnnnnnnnnnCAGTGCAGTGGATTTCTCTTTCTTGAAATCGACCCAGACGATTTTTGCAGCACCGTCAGCATAAATGATCTGCTCATCGGCGGCGTCGCGGATGATATACGTAGTTTCCACACTCGTGCGTCCCAGWTG[A/G]CCTGCGCCCATCTCCACGACGATGCTGGCGGGATA
BARC-PV-0002935	contig01627		0.502	[T/C]	230	CAGAGTATGCTAAGATTGTGTAATAGCGAGGCAGGGATATnCCCCAAGGAACCCTAGACACGGGTAACAGAACAGAAGCAAACCnTAGTTACAACCTATATAAAGGGTGCTAAGAACCCTAACAAGGTACACCATTT[T/C]GAAGAATGAAATTACTTTATACACTnATTGTTTCTTTGCCCCTGTACTGACTTGAGCGTCAGAGTGCAAACGGTCGTCAAGGAGCCnTTTGT
BARC-PV-0002936	contig01649		0.801	[T/C]	241	CCTACCTCTCGCAACAGACCGCGGCAACCAATAAGGATTCCGGCAATCCTGGCGGCGGCGCCGTGAAGGACTGCTTCACAAACCTAGAGGACGCAGTGGACATGATCCG[T/C]GACTCGTTGAAGCAGATGCAGAGCTTGAAACCGGACGGGGCTTCCGGTTCGGTCCGRTTTGCGGCGAGCAACGTGCAGACGTGGATGAGCACGGCGCTGACGGACGTGGACACGTGTACGGACGGGTTTGA
BARC-PV-0002937	contig01649		0.441	[A/G]	241	CCTACCTCTCGCAACAGACCGCGGCAACCAATAAGGATTCCGGCAATCCTGGCGGCGGCGCCGTGAAGGACTGCTTCACAAACCTAGAGGACGCAGTGGACATGATCCGYGACTCGTTGAAGCAGATGCAGAGCTTGAAACCGGACGGGGCTTCCGGTTCGGTCCG[A/G]TTTGCGGCGAGCAACGTGCAGACGTGGATGAGCACGGCGCTGACGGACGTGGACACGTGTACGGACGGGTTTGA
BARC-PV-0002938	contig01724	working	0.938	[C/T]	241	CCATTCTCTTCCTAACATAAGCTCTTCTTTCTTnnnnTGnnnAGTTnnGGTCCTGGAGTCCCTCTGCGAGAATCAAGGGTTGGGGTTGATGGAAGGGACACTTGGATCTCCAAGAGGTTTGAGGAGGAGCAGTTCCCAACA[C/T]CCTTTTGAGGAAGAATGAGCAGAGCCATTTTCTGAGAATGTTGGGGTTGGAGCAGAGAAAAGGAGGGTAGTCCCAGTTGAGGTAACAGGGGATTTGGGT
BARC-PV-0002939	contig01738		0.667	[G/C]	233	CCTGGAACCCATGATTCTGCAACCAACAAGATTGGCATCCCAGGCATCACTCGCCCTTTTGCTCAATGCCAATCCTTGTCCATCTACAAGCAGCTTGTGATGGGGACAAGGCTC[G/C]TTGACATTCGGGTGCAAGAGGATCGCAGAGTGTGCCACGGAGTCCTCCTTACGnACAGCATGGACGTTGTCATCAAAGATATCAAGAAATTCTTATCAGAAACCCAATCTGAAATCAT
BARC-PV-0002940	contig01741	working	0.954	[T/C]	220	ATTGTGAGGCGTGTTCTTCACATTATCAGGGAGGAGGATCTTTCCCTTGTTACAGATGCTATGGCTGGTTTTGGGATGTCCGCTACAAGTGATGATGAAGATGATGTGGAGCGAGATGATCATCCTGCGTTATCTGCTGTTGTTGTTGCAGCTGCTGCAAGAAGCACCTTGCGTCCACCGTCATTACAAAC[T/C]CTTCTAGAGGATGTGACGGATTCAGCAG
BARC-PV-0002941	contig01847	failed	0.944	[T/C]	257	CCGTGATCGAGAGAAGACCGCGTTTAGAACGGATTCTGATAATTTCTTCTATGAAGTCATGCCGTTCGGTCTCAAGAATGTCGGAGCCACGTACCAGCGACTTATGAATCACGTATTCCACGACATGATCGGTCGGAACATGGAGGTATATGAAATGAGAAGTCCCAGCGGACTCAAAGAGATTCAGAGAATAGTTGGTCGTCTTACATCGTTATCT[T/C]GGTTCGTACCTAAGCTTGCTGAACGAACGAGACCCATTA
BARC-PV-0002942	contig01894		0.618	[G/A]	219	CCGCGACGCAGCAGATTCACGATTGCGAGCAGGATGACGGCGCCCAGGAACGAGACGAGCAGCGACGACACACTGAAGTCATCGGAATTGATGGTGCCACTGCCGAACAGCGGAGACAGCAGCCAGCCACCCA[G/A]GAAGGCTCCCACGATACCGACCACGATATTGAGAATCATGCCTTGCTCAGCATCCGTCTTCATGACCATGCTGGCGAGCCAGCCG
BARC-PV-0002943	contig01961	working	0.907	[G/T]	233	ATTACCTCAGTTATCTTGTCTTCCAACTCTTGACATATCGACGTGCCGAGCTTGAACTTTTTGCCTCCTATTTCTTTTTCCTGAACCTCACCAGCAGATCCAGGTTGTCTATTGTTGGCAACTTCAACTTGCATGATCTCCTATGGCTCTCCCGCTTGAACAGTGATGGAGCACACTCCCCT[G/T]CTACTCCTCAAGCTGCTCTCAAAGCACTTCCTTGTCGCCTTCTGATCATA
BARC-PV-0002944	contig01994		0.383	[C/G]	241	CCCTGGCGGACCCGTTGTACGCCGTCACCCTGCTGGGCGGCACGGGCAGTGCCGCCAGCGACATCAACCGCTGGGGCGACGTCGTCGGCAGCATCACCAGCG[C/G]CGGCGTCACCCACGGCTTCGTCAATGCCGGCGGCACGTACACCGACCTCGGCACGCTGGGCGGCACCAACAGCAGCGCGAACGCCATCAACGACTACGGTCAGATCGTCGGCGGGTCCGACAACGGCGCGGGTCAGTT
BARC-PV-0002945	contig02028		-99	[G/T]	375	CCAACCTGGGCATGATTTTCAACACTGCTGATCTTATCAAGCATGGGCGTGACCCTGCCGCCCTTGCCAAATACTTGGGTATAGGTTCCCTTCACCATTTCGTTTACCCACATACTCTGCATAACCGTCTTCTTCATCTTTAACTATGCATGCTTTAACTTGCTTTTTCCnGGTGCAACCATGGTGATGACCGAAGAGAAGTGCGTTAGGTTCGCTAGACTCTTGGCTCGTGGTGGTGCTGCCAGCAAGGCAGGTCCTTCCGCACCCCGTACTCCACCACCATGCCTTCAGCTGCAACAACCCCGACGAnnnnCACCCCTGGCTCTCCAAAGGATGCCCCTAACTCCACAACTCCAATCGAAGCCATCCCTT[G/T]GG
BARC-PV-0002946	contig02030		0.729	[T/C]	241	CCCGCGAGAAAGGCTCGGGGCAGTCTCTCTCAGGGTGGGTTCGTCTCT[T/C]GTTGTCCCAGGATACGTCGGTCACGTCGCAAATCCTTATTGGTTTTGCGTAACTGTTCTCGTATTTTCTCTTGTTCTTGTCTGGACTGTTCATTGGCTTCTTGGACGACCTTGATGGTCTCCATAAGTTGTTGCAAAGTGGGAGCCTCGCCTGCACCTTCTTGCACCACTAGTACTTGCCTTGCGTTCCTCA
BARC-PV-0002947	contig02064		-99	[A/G]	241	CCAAGCCCTTGTTGCA[A/G]GTTGCTTGGCGACATCTAAAGTAAAGAGACACATGTAATGGAGGAAGGAAACTCCAAGTGCTATGAGGAGGAAnTTGCAAAGTTGTAAGGGnAGCTCCAnCATGCnAAAnCTTCTCAGCAAnAGGTCGAGCAACGACTGGTCGAGGCAACCTCAGCAGCTACGGCGGAGAAAGAGATGCACACGGTCGAAGTAGCCAAACTCAAAAnGGAGCTnACCCAACAAA
BARC-PV-0002948	contig02088		0.806	[G/C]	325	CCACGAGAAGTGGATCCCAGATCGCGCACCAGTTATCAGTAAGGGAGAAGCCTAGATCACGAGTGTCCATGCGTGTAGAGTGGACGACACATTTTGGTGTGACACAAAGTATAGAGCCACTAGAAGGATGTGGCATGCAAGGGTCACGTTCTGGGGCGAGCTGCAT[G/C]TATGGCACATGAACAGCTAGGGCACTCCCAGAGGCGGGTGACCCCAGAGATCAGGTGCACGAGGAGACATCCAGGTGGTCATCCCGTCAGAGGTTGCACTCTAATTAGAGACCCCATGCGCTAGGTTATCCTGAGAGTAAGGTAACAACTGTGTTGGG
BARC-PV-0002949	contig02106	working	0.978	[C/G]	241	CCTAACGAAGTGTTGATCGAGCAAGTTTTACGCTTCGCATTCAAAGCAnGAAnTAACCAAGCGGAGTACGAGAAGTTGATTGCTGGGATGCTTTnAGCCAAAGAAATGGGCGCTCAAAGCCTCTTGGCGAAGAGTGATTCCCAGTTGGTCACAGGACAAGTAACAGGGGAGTACCAAAAGATCCACAGATGGTTGC[C/G]TACTTGAGGTACGTCGAAGTATTGAAAGGAGCCTTCGCTACGTT
BARC-PV-0002950	contig02148		0	[C/T]	237	CCAAGAGAACATACCTA[C/T]GTGGCATCCTACATGGTGCCAACCAAGCAACCATGTAGGCACTCCCTTTTCCTTCTCGTCTCCnnnnGTGACTCnnnAAAATCCATGCCACTTGGAGCGCCTCTTnnATTGCTTCTCCAACCTCCTCTTGCCACTTGTCTTCATGCCAATGGAGAGCTTATTCAAGATAAGGATTGCCATGTTGTAATCCACCAATGGACAGGATTTCTAACTGCCACA
BARC-PV-0002951	contig02212		0.794	[A/G]	241	CCTCTGACGATCTCTTAAACGAATGCACCACCTTGACAACCATCGAGGATGTGGAGAACCATCGGGGTnACCCTCATTnATACAACTTCAACGCTTTCTGTCGCACCCACGATGCCCACATCTCTGTCCGCTACGGCACACCCGG[A/G]GAGCCTGTTTGTGTGGATGATAAGCCCAGGGGTGGGGCACCCTTTTTCTTCATGTACCAAACAGTATTCAAGCGCGTTGGTGTGCGCCTTCCATT
BARC-PV-0002952	contig02270	working	0.927	[G/T]	117	GCTTAAGGATAAGATTGATGAGCTTATCTAAGTCGGACATCTCCGTCGGTTTGTGCAAGGAGACTGAGGTTTGAAAT[G/T]GTCCCCACAAAGGGAAGAGGCGACAAGGCGGAGGGACTA
BARC-PV-0002953	contig02276	working	0.885	[A/T]	241	CCATTCCTTGAACTGAGTGGGCTTGTTGGTCTAAAACAGAGGAAAC[A/T]TGGACTGACCGCCCGACCGACAGAACCTCGATCGTGGAAGAGTTGGACAAAGTAGAAGAAGAAGACGATGAAGACAGAGGAGATGGAAGAGGAGAAGGGGGAGCTGAAGAGGAAGACGTGGGACGAGACATAAAAGACATGACTAACCTTTTAGAAGACTCAAAGGGCGGTGTCAGCAAAGAAGATTTGAATAG
BARC-PV-0002954	contig02280	working	0.956	[G/A]	241	CCAACCCGATCCACATTTTGTGGACCAAATGCAGGGCGGGCTAGCCCACATTGCCACCCCTAGATCCATGGTCACGACCTTGAATGCTTAAAATAACGTAGAGTTCATTCTTGGAAAGGCTTTGCAACCA[G/A]CGAAAACTGATCTCACTTATCTAGCTTGGAATCGATGTAATAACATGGTCGTCTCATGGTTGGTCCACTCCGTTTTTGTnCCTAATCGACAAAGTGTTATATGGATGGAC
BARC-PV-0002955	contig02301		0.542	[G/C]	241	CCTTGCCTGCCGGAACAGGCGCATGGTCGGGTACCAGGGGCTGTCCTCGCGGTCGAGCATCCAGCGCCAATCCGGGGCGAAGGGCACCAGCACCCAGACCGGGACGCCGAGGGCACCGGCGAGATGGGCGACGGAGGTGTCGACGCAGAC[G/C]ACCAGATCGAGGTTCGCCATGATGGCGGCGGTGTCGGCGAAGTCCTTGATGTCGGGCGACAGGTTCAGCAGCGGGAAGCCGCCCGGCGGG
BARC-PV-0002956	contig02376	working	0.849	[A/C]	363	CCTGCTCGATCAGTAACCCATTTGGT[A/C]ATCCAAAAATGATGCTAGCCCCACTTCCCTGTTGGTTTGAAGACCCATCCACAGAAAGGACCTACCGACAATCTGTTTCTTCCTAATGCGCGGnCGTCGAGCAGAGTTCTCCCACGAAGTCAACATAAACCTGACCCTTGATAGGTCCTCTTGGTTCATACTGTACATCGAATTAGGACAGCTCAATTGCCCAACGCACCATCCGTCCTACGAAATCATACTTCTGTAAGACnTnACGAATAGGAAGGTGTATCATCACAATCACAGTGAAACTCTTGAAGTAGTGGTAGAGCCTTCGTGCTGCAAACATTACTACTAGAGCCGCTTTTTTGATGG
BARC-PV-0002957	contig02432	failed	0.939	[A/T]	347	TAACTCATTATAGCTCATTGACTAAGTTCGTTGAAATTTCTATTGTGACTAGCATCGACTATTGTCAAATAAACAATTCAAAAAATCGAATCGAATAAAAGAAGATATTCAACTAAAGCAAATAGAAATTATAGTTCTAGTATCATAATGTTTTATTTATGTACAAATCACATCAATTACTATTTGTACTTTGTGTTGTAAATAGACATGAACCTTTTTTTTn[A/T]TTTGACCAAAAGACAAGGCTTCTGTATAGAGGTTCTTCTGTATAGAGGTTCTTCTGTATACAGGTTCTTCTGTATAGAGGTTCTTCTTTATCATAAGAGTCTATTTTTACAAATCAATTGAAT
BARC-PV-0002958	contig02456		0.449	[G/T]	391	CCCATTCCATGATCCAACnnnnnnnGnnnnGGGnnnTTCTTCCTGCAnnnnATTAAAnnCTCTTCCTACTCCTCCATCAACTAGGTTAAATGACTAAATGTACCATCTAATTCGnnnnATTCTGGACAGTTTTTATnGGAACACTCTCCGAAAAnGTTATTCCnGAAATACATTCCAGAACATCTGGAAAGTTnATTTTGAAAATTGTACCGCCCCGGACGACCGA[G/T]GCTATACATTAAATAATGTAATATAGTAAATACGTGGCAAGGAAACGGTTACAACTAGCGTTGAATAAGTCAGAGACACTTCGAGAAGCATTCCCTTAATATCAGnAAnCCACTACAAATGACCTAAGGACCACTACGCATGTCTTTGACAGCCAGTTACCTGG
BARC-PV-0002959	contig02468		0.613	[C/T]	239	CCCTCCTTCAGGCTCTCCAGTCTTGTTTG[C/T]GTTTGGAAGGACTGCAACRCCTTCTGGACGAAGTCTGGTAGGTTGGCAAAGGAGTCGCCTTAGTCATTTCTCGCAGCACTCTCCCCnTACCTTCTTGCACAATGATATCGTGGGGGTGAGGAGGCACTAGGAGGATGCTCCCTGTAGGAAGGAGCCTGACCATCTGATCCTGAGGTCGTAAGGATGGCAGCATCAGCTTTGCGCTTCCT
BARC-PV-0002960	contig02479	failed	0.97	[C/T]	138	TCTTCGTGATTGGGCGTATAGCCGTCAGTGAGCCGATGCATGGnnTCAATGCATCGATGACTTCCTGATAGATCTTGTT[C/T]GGTTCTGAAACTGGCATTCCTGTCCCTGCGAGATTGCAGCCGCCGGCAGCGTCGGTCG
BARC-PV-0002961	contig02506		0.833	[G/A]	241	CCCCCTCCAGCTGTTTCCCGAGTGGGGTCCTCTTTGAAAAACCCT[G/A]CGAGGGTGGGTAGCAACACCGCCCAAACCTACCGGACCCTTGGTGAGTTGTCGACCCCTCCACCGAGTTTCGTTCCCATCAACGTCGATTCTCCACCTACTGACGACTTCAACCGCCCnATTCCAACAGTGGTCGCCATGCTTGTGGCGGCCGTCCAAGAGTCACCCTTGTCGGTATTAGGGGTGACTTGCAATT
BARC-PV-0002962	contig02519		0.23	[C/G]	260	AAGAAGCGCTTGCGGTGAAGGGAAACTTCCATGGTTGACGAGAGATGGAGGAACCGAAAGAGGAAGAAGAACGAGCnAAATTGAGAGG[C/G]AGTGAGGGCAGGGAATTCGGCCGCAGAAATGGTTGAGAGGGACGAGGGGCGGCGACAGCAGAGGTTGACAGTGGAACnGCCGTAAAACTGCnGGCGCGTGTTGCCGGCAGAAGTAGCGTTTGCATTGCTGCTGnTGAnGAAGGAAGAGGAGAGTCTCCGTnCnnCCTTTTA
BARC-PV-0002963	contig02527	working	0.973	[A/G]	241	CCACTAAACCACTACAACGTTGTACCT[A/G]TGAATGTACCCATGAACATCTTGCAATGTATGGCGTTTGnnnnnCCCGAGATGATCATCTGGACGTTGAACGTTGTAAGATGGCTCTCGGGGTTTTCnnnnnnnnnnnnnnnnnnnnnnnnnnnnnnnnnnnnnnnnnnnnnnnnnnnnnnnnnnnnnnnnnnnnnnnnnnnnnnnnnnnnnnnnnnnnnnnnnnnnnnnnnnnnnnnnnnnn
BARC-PV-0002964	contig02569	working	0.963	[C/T]	241	ATTCCCTAACGGCGCCAAAGCCCAAGAGCGCTAGGGTTTnCAGGGAAAGTTGCATGCATGGCACCTGAAGAATTAAGGCACCTACAGAACAGATGAGCCCGCAGCGTTGGTACATGAGTTGGTACCCTGGCAGTCATACTGTTAGATTTTGCGCTC[C/T]AGAAAAGGAAAGTCTTCTGCGGTGCCTGCGCTAAGATTGCGTAACAACGCAACAAGATGTCCTCCTAGTAACCCTAATTTCACT
BARC-PV-0002965	contig02665		0.84	[G/A]	244	CCTCTCCTACTCCAGCCCCCCTTGAGAAAGGCAAGGGGnTKGTAAACATCGCCTCTGATGATGAGGAGGACTTCTTGGACGACCCTGTCTTCAAGAGGCGTAGGGTGGCTGTGGCGACTCCCTC[G/A]CATTCCACATCAACTAGCCGTCCTGCCTCGTTCAGGGAGCACCCACCGAGCGCCTCGTCCCCCCAAAGCCTTTTCGCACCCGAGGnTGGGGnTGAAAnCAGCCCTGAGCCTGTCCCTGC
BARC-PV-0002966	contig02676	failed	0.934	[G/A]	172	TACCACTGCCTACCAGCTTGGCGAAGTCCATAAAGGGATCGTTGAAGTTTGCAAACATGTTGAGATGTAGGGATATATAAGTTAGGAGGTGGTTGCATATAAACTTCTTCGTGTAGATCGCCATGTAAAAA[G/A]GCGTTGTTGACATCTAGTTGCTTTAAATACCAGTCATTAG
BARC-PV-0002967	contig02698	failed	0.907	[T/C]	206	GGCACGCAGCTAATCTGGAAGAGCTGTTTGCTACCATATCGAAGTATCACCTCAAGCTAAACCCAGAAAAGTGCATTTTTGGCGTGTAGGTGGGAAAGTTTT[T/C]WGGTTTCATGCTCACAGAGAGGGGGATCGAGGCAAACCCTGACAAGTGCGCAGCCATCATCGCCATGAGGAGCCCAACCTCAGTTAAAGAnGTCCAGCAATTG
BARC-PV-0002968	contig02698		0.893	[A/T]	206	GGCACGCAGCTAATCTGGAAGAGCTGTTTGCTACCATATCGAAGTATCACCTCAAGCTAAACCCAGAAAAGTGCATTTTTGGCGTGTAGGTGGGAAAGTTTTY[A/T]GGTTTCATGCTCACAGAGAGGGGGATCGAGGCAAACCCTGACAAGTGCGCAGCCATCATCGCCATGAGGAGCCCAACCTCAGTTAAAGAnGTCCAGCAATTG
BARC-PV-0002969	contig02805		0.205	[C/A]	240	TAAGGATTTTTTAATGAGGTCACCCAATAAATTTCGTTTGAAGTATATTCTCTTATTTTTGTACAATGCAGTTATGAACCGTTC[C/A]CTTGCKTTAGAGGTCTCGAGAGCGGGAAAGGTAAGTTCGCAGAGAACACCTCCCCCTCGAGTGAGAACGCCAAGGTTGAACGnnnTGGTTCACCAGAGnnnTACCTCCTTCGCCTTnGAGCGAAGATGACGTTAGATACGAACCGTTCCTTTGCG
BARC-PV-0002970	contig02805		0.725	[G/T]	240	TAAGGATTTTTTAATGAGGTCACCCAATAAATTTCGTTTGAAGTATATTCTCTTATTTTTGTACAATGCAGTTATGAACCGTTCMCTTGC[G/T]TTAGAGGTCTCGAGAGCGGGAAAGGTAAGTTCGCAGAGAACACCTCCCCCTCGAGTGAGAACGCCAAGGTTGAACGnnnTGGTTCACCAGAGnnnTACCTCCTTCGCCTTnGAGCGAAGATGACGTTAGATACGAACCGTTCCTTTGCG
BARC-PV-0002971	contig02867	working	0.913	[T/G]	366	CCAnnnnCATAAGGGCGCGGCGCGCCTTACGTGCCACTACCnnnnnTCACAAGCTTGCTAGCCCTnCTTTTGAAGCTGTGGAGCGTACCAACTTTGATTCACATCGAGTTGTATGTTTCGCTGCTGTCTAATGAGGCGCAGCATCGGTCTGTCCAAGGGACTGGATCCCAAGGCTCTTCTTAGTCTAACATGATTGTTGTAACCCCTTATTCTCTTCTAATGGGGGTTGCTCATTGGATTTGGATGGAATTCAGTGACAGTCCACTCCTTAGGTCATACCAAGGTGCCCTCCCCTACCTATAGATCAGACTTGCTGAAAAGAGCAGAT[T/G]AAATTCTATTGTGGGTGGTTGCTTGTAAGGTTTGAAG
BARC-PV-0002972	contig02897		-99	[C/T]	241	CCCTAGCAGC[C/T]CGTGGCAAGACTACATCCGAAGGAGCTGGCGCCTCCGCACACCCAGCCCCTGAGTATACTCTTCCAACCTCCCCAACATCCCATACTCAAGCTCTCCCAACATCAACACCTTCCCAAGACCTTCCTTCTCCACATGCCACCCAAACTCCTACCTCTCCAGCCCCCATCTCTACCGTTCCCCTAACCATTGTTGAAACCGCAACCACACCAGnnnnnnTTGGCAnnnnAAn
BARC-PV-0002973	contig02934		0.539	[T/C]	241	TAACATACTGTTGGGTAGACCTATGCTGAACAGGATGAGGGTGGTGGCGTCGACGAGGCACATGAAGATGAAGCTGCCTAACTTGGTAGGAAAGGTGATTACCATCAAGTCAGATTAGAAGGAGGCTAAGAGATGTTACAAGAATAACCTCAAGACCAAGAGAGGGGTGTTCATGGTCACCACCAGGGCACCAAGTGAAGAAGGGGTCGCCC[T/C]AGCARAGATCGCTCAGGAGAGGCAACCC
BARC-PV-0002974	contig02934		0.608	[G/A]	241	TAACATACTGTTGGGTAGACCTATGCTGAACAGGATGAGGGTGGTGGCGTCGACGAGGCACATGAAGATGAAGCTGCCTAACTTGGTAGGAAAGGTGATTACCATCAAGTCAGATTAGAAGGAGGCTAAGAGATGTTACAAGAATAACCTCAAGACCAAGAGAGGGGTGTTCATGGTCACCACCAGGGCACCAAGTGAAGAAGGGGTCGCCCYAGCA[G/A]AGATCGCTCAGGAGAGGCAACCC
BARC-PV-0002975	contig02945		0.829	[C/A]	241	CCTAAACTGGTCAGCCTTGGCTTCTTCGTTTTCTGATTGGAGGGCTCTCATGGT[C/A]TCCATGATTTGCTGCAAAGTGGGGTCCTCGCTCCCTTCAGATCCTAGTGGACCTTGCCCCGTGTTCCTCAATACGTCAGAAAWCTCAAACACAATTGTGGATGGGATCAGGTTTTATCGAGCACCAGGTGGGCGCAAAATGTTCTTACCAGTTGACTTGCTCACCTGTTCACTCTCGTGACAATCT
BARC-PV-0002976	contig02945	failed	0.953	[A/T]	241	CCTAAACTGGTCAGCCTTGGCTTCTTCGTTTTCTGATTGGAGGGCTCTCATGGTMTCCATGATTTGCTGCAAAGTGGGGTCCTCGCTCCCTTCAGATCCTAGTGGACCTTGCCCCGTGTTCCTCAATACGTCAGAAA[A/T]CTCAAACACAATTGTGGATGGGATCAGGTTTTATCGAGCACCAGGTGGGCGCAAAATGTTCTTACCAGTTGACTTGCTCACCTGTTCACTCTCGTGACAATCT
BARC-PV-0002977	contig02947		0.479	[C/T]	241	CCAGACCTCGATTCTCACTTCACCTCGCTCCAC[C/T]ACTCnCTCTCCnAACGCCTCCACCTCCTCCAGTCCnAAACCnTAACCCCAACCCCAATTCCCGACCnACCTGCCCAAACCCnTAATGAAGCGATTCTTTCATCAAACCCTAACGACCCATCATCGAATCATGCCGAATCTTCACCTGGGGTGTCGCTCCAAAACGACTCCGTCCCTGGCTCGGTTACGCCTAGAAAAGAAATGATCG
BARC-PV-0002978	contig03020		0	[G/A]	236	TAAATCTCCAAAATAATAGATA[G/A]ARATATCGCAAATAGAGCCATTGCAACACCCATCAAnGnAGTAGTTCCCnACCCTGGGGCTACTTTACCATATTCTGAATTTAAAGGTTTCAATAAATTCCCTACAACAGTTCGTCTTGGACCAGATCTAGAATTATCCTCAACGGTTTGCGTAGCCATAAATACTCnnnnTTATTCATTTAGATCTGTTGACTTTGTATACCATTCCGCTGT
BARC-PV-0002979	contig03020		0.104	[A/G]	236	TAAATCTCCAAAATAATAGATARA[A/G]ATATCGCAAATAGAGCCATTGCAACACCCATCAAnGnAGTAGTTCCCnACCCTGGGGCTACTTTACCATATTCTGAATTTAAAGGTTTCAATAAATTCCCTACAACAGTTCGTCTTGGACCAGATCTAGAATTATCCTCAACGGTTTGCGTAGCCATAAATACTCnnnnTTATTCATTTAGATCTGTTGACTTTGTATACCATTCCGCTGT
BARC-PV-0002980	contig03038	failed	0.892	[C/A]	173	CCACATCCAGGAAATCCAGTATCCTGAATGGCTAGCCAACGTGGTGCTGGTAAAGAAAG[C/A]AAATGGGAAATGGAGAATGTGTGTCAACTTCACGGATCTCAACAAAGCCTGCCCGAAGGATTCTTACTCGCTTCCCAGTATTGATACATTGGTAGACAGTGCTTCGGGGTGCC
BARC-PV-0002981	contig03066		0.482	[C/A]	241	CCGACCTAGAGGACGTTGTCCCCCATGACAACGATCCGGTGGTGATCTCAGCGGTAACCGCAGGAAGGAAGGTGCACCGTGTGTTGATAnATCAGGGAAGCTCGA[C/A]AGACGTAATGTTCTGGACGACTTTCAACAAACTACAACTATCCnTCGACATGCTAAGGCTATATGATGGCTGTCTATACGnTTTCGCAGnAGACCAGnTAGAGGTGCGAGGATACTTGGAGTTGAGGACCACCTT
BARC-PV-0002982	contig03084	working	0.97	[T/A]	370	CCATACGGGCTGGCAGGAGGTGGATCATnnnnTGCAGCAACTGATGAAAAGAGGGTTTACACGAACATTGTGAATTCTTGATGCCnnnnATTTCACTCTCGCACCCTCAAATGAGATCACAACTGCTGGTGGGTGnnnnnnCAATGGATGCTCACAATGGTAGAGTTCTATGGTCAnCAGCAAnCCCTAGTAACAGCACTGCATATGGTCCTGTTAGTGT[T/A]GCAAATGATGTTGTCTTTGCTGGATCCGCTGATAGAATGGGATACATATATGCAATTGATGGCAAGAGTGGAAAAATTTTATGGTCCTACAAAACTGGAGCCAGTGTCTATGGAGGCATGTCAATCTCCAGAGGATGCATATACGTGGG
BARC-PV-0002983	contig03088		0.684	[A/C]	241	CCTTCTGGCCGAAACTTCTTAGATAAACACCTTAAAGGACATCGATGAGTACAnGAAAAGCGAGGCTGACGAGAAATTCCATGTCTTCGGGAGGGAGCACGACTTGTATGTGAAGGATCTGCCTTGTAAGGAGGGCGAGCC[A/C]GTGTTCGTTGATGACCGCGCAAACCCCGAAGAACCTTnCTTCTTnATGTACGCCACTGCCTTTAAGCGGCTCAAACTTTGTCTTCCCTTTACGGGnTTC
BARC-PV-0002984	contig03111	working	0.983	[G/A]	225	AGGAGGCATTCATCCCAAGGTGAACTAGCGGCACAGTCAACCG[G/A]CGAGAATAGTTTCCCTAAACGGTGCCCCGGAAGAGTGTGCTCACCCTCTTCCAGTCATCATACAAAAAATTTAACGGTATATTGCTTAAAATCCGACCCTACTAGCGGATTTCCCTTTnATTGCACCCTGAACCCAGATTCCAGAGTGCTCAGCGCATGGAGAACTTGTGATGTGAAnnnn
BARC-PV-0002985	contig03124		0.911	[A/G]	569	ATCTTAGGAAGAAAGGGAGAAGCGGCATTTGTTTAAAGGTGGACTTTGAGAAAGCGTAC[A/G]ACTCGGTCAGATGGGATTTCCTCTACGATATGTTACACAGGATGGGGTTCCATAATGTATGGATCTCTTGGATTAGAGGATGCCTTGAATCAGCCACTGTGTCTGTGYTAGTCAACGGGAGCCCTACGGAAGAGTTTAAGCCATCTAGAGGGTTGCGGCAGGGCGACCCCCTAGCACCTTTCCTTTTCATAGTGGTAGCAGAAGGAGCTTGCCTGGTAGGCGTCCACATCCAACAGTGCGGGAATGTTACCACCCTCCAGGTCATCGTAGGTGATCCTAAAGCCCTCCTGGAAGGGTTGCCGCTTGCGGATGCCCAACAAGTTGCTCAGGCGGCT…
BARC-PV-0002986	contig03124		0.734	[C/T]	569	ATCTTAGGAAGAAAGGGAGAAGCGGCATTTGTTTAAAGGTGGACTTTGAGAAAGCGTACRACTCGGTCAGATGGGATTTCCTCTACGATATGTTACACAGGATGGGGTTCCATAATGTATGGATCTCTTGGATTAGAGGATGCCTTGAATCAGCCACTGTGTCTGTG[C/T]TAGTCAACGGGAGCCCTACGGAAGAGTTTAAGCCATCTAGAGGGTTGCGGCAGGGCGACCCCCTAGCACCTTTCCTTTTCATAGTGGTAGCAGAAGGAGCTTGCCTGGTAGGCGTCCACATCCAACAGTGCGGGAATGTTACCACCCTCCAGGTCATCGTAGGTGATCCTAAAGCCCTCCTGGAAGGGTTGCCGCTTGCGGATGCCCAACAAGTTGCTCAGGCGGCT…
BARC-PV-0002987	contig03166		0.722	[C/A]	224	CCGATGGCATCTATGTCGTCGATCCGGAGCAGGGGACGCGTCCAGAGCGCATTTCCGACCGAGCGCCCAAGGTCAGCGGCAAGACCCTGCTGGACATGGAGCGCGAAGATTACAGCGATCCCACCACCCAGCT[C/A]CAGAGCAAATTCCTGATGCGCTATCTRCTGGCGCACCATCTGGGTGGGGCGCAGTTGAATACGCGCCAGATCCTGATCGACCTCATGCAA
BARC-PV-0002988	contig03166		0.799	[G/A]	224	CCGATGGCATCTATGTCGTCGATCCGGAGCAGGGGACGCGTCCAGAGCGCATTTCCGACCGAGCGCCCAAGGTCAGCGGCAAGACCCTGCTGGACATGGAGCGCGAAGATTACAGCGATCCCACCACCCAGCTMCAGAGCAAATTCCTGATGCGCTATCT[G/A]CTGGCGCACCATCTGGGTGGGGCGCAGTTGAATACGCGCCAGATCCTGATCGACCTCATGCAA
BARC-PV-0002989	contig03196		0.744	[C/T]	218	CCTGATGGGGACAGTGTGTG[C/T]GCGTGTATCCCGAAATAAGACAAGTCCATGAAACAACATCCCTGTCTTTTTCAGGCATAGTTTCAAACAGGTTGCGGGCATTGGAAAGATCACCCACCTTGGCGTAACCTGCGAGCATAGCGTTCCAGAGAGAAACGTGTTGGAAAGTGGCGGCATCGAATAGTTTGCGAGCTGAGGAAACGTTGGCGCATGAGGAA
BARC-PV-0002990	contig03203		0.839	[T/C]	239	ATTGGACATCAACAAACAGGGGGTGCAGTAGCACCAGCTCAATCCCTTGCCATTGGGACTCCTGGGATTTCAGCGTCTCCTTTATTGGCAGAATTCAGTGGTCCAGATGGTGGGCATGGTAA[T/C]GCTTTAGCTGCCACTTCTGGGAAGTCAACTGTTACAGAGCAGCCTCTTGAACGCCTAATTAATGTGGTCAGTATTGAAGCTTATCTGATGCGGGACGATGTATACTTATACTCTAC
BARC-PV-0002991	contig03235		0.744	[T/C]	241	GTACGTCATTATTACTGTACACACCTGAGTGTCGAGTACCCTATTTACTGACTTGAGCGTCAGAGTACTTTCTGCAAGTACCTCCCCTATTTGGCATTCACC[T/C]GAGACCGAGCGCCGAAGGAGTAGTGCGAAGACCAGAAGGATCACATTAAGCATTAGCAACCTGCCCGAAGGAAGGAAGAAGATGAAGCCTTCAATAGTTCTCTAGGTCTCATCTCCCTAACACGAACAATTGGCGCCC
BARC-PV-0002992	contig03278		0.71	[A/G]	179	CGGCATTGGAAACGTTTGAAGATCACTCGCCGGATGTGGACATCACGTTCACCAAGGGGGACCTCAGGGACGTTGTGCCTCATGACAATCATCCCATAGTTATCTCGTTGGTCACGGCGGG[A/G]AGGAAGGTCCACCGGGTGCTGATGCATCAAGGAAGCTCGGCAGATGTCATGTTCTGG
BARC-PV-0002993	contig03302		-99	[A/G]	165	CCTCCTCGCAAGCACCGAATGGGGGnTACCTGCAGAAGGCACTTCGACACTCAAGTCAGCAAAAGGGTTCGGCGCTCGGCTGTCAGAATACTGTCGATATTGACGTACCTTGTTTCTTGAAATGTGTGTTATTTATATTGCTATCATG[A/G]GCGTTACTTTGTTGGG
BARC-PV-0002994	contig03335	working	0.873	[G/C]	241	CCACATTGACCTCAGTCAGGAGAGCGCGCTCGAACCCCGTGAAAGGAAGGCGAAGTTTGAGTCGTTTGAAGGCAGTTGCGTACATAAAAAAGAAGGGTTCCTCAGGGCTTGTGCGGTCGTCAACACACACGGGCTCACCCTCTTTGCAAGCCAGAACCTTCACATATATGTCGAGCTCCCTCCCGAATACGCGGAACTTCTCATTAGCCTCGCCCTC[G/C]TTGTACGCATCGATGTCCTTAAA
BARC-PV-0002995	contig03403		0.654	[C/T]	233	CCGGGCGCCATCTCGCGCACGCGCAGCCCTTGCGACGTCACGTCCAGCACGGCGAGGTCGGTGTAGATGCGGCTCACGCAnCCGATGCCCGTCAATGGATACGTGCAGCGCTCGACGATCTTGCT[C/T]TCGCCCGTCTTGGTCTGGTGTTCCATCATGACGAAGACTTCCTTCGCGCCGCTGGCGAGGTCCATCGCGCCGCCGACGGCGGGAATCGCATCCGGCGCGCCCGTGTG
BARC-PV-0002996	contig03418		-99	[A/G]	212	CCTAGAAGCAAACTTCTTATTCCTTGATTCATTGACTTATCGGTCTTCCTTCTCGGCGTGAACTCTCGATATGGGCTTTTGACTTTAGGTTTGATACTCTTCTATTTTGGACTTGGGCTTGGATATGACTTCAGGACTCTCGCTTCTTCTGGGCTAGGTCAACGGATCTCACGGTTCTCGGTCTCCTCTCACGGGTG[A/G]GTGTGTGTATCTGC
BARC-PV-0002997	contig03483	working	0.889	[A/G]	241	CCTCAAGTCGGTCGTCTCAGTGATGGGACCGAGACATGACATTGGTCGTTCAGCCGTTACnAGTACATTTGCCCCCAGGCTCGAGGATTATTAATTCGTAGAGTCTTATGCAACGGTCAGTTTTTTTGACGTTTGTGGTGATGGTTGGATTTCTCGGGATCTAAC[A/G]TGACGGTTGGGCTTCTCGAGGTYTGACGTGACGGCCGGTGCTTCTGATCGGTCGGGTTCCCCTGAnCAGTTGTCC
BARC-PV-0002998	contig03483		0.525	[C/T]	241	CCTCAAGTCGGTCGTCTCAGTGATGGGACCGAGACATGACATTGGTCGTTCAGCCGTTACnAGTACATTTGCCCCCAGGCTCGAGGATTATTAATTCGTAGAGTCTTATGCAACGGTCAGTTTTTTTGACGTTTGTGGTGATGGTTGGATTTCTCGGGATCTAACRTGACGGTTGGGCTTCTCGAGGT[C/T]TGACGTGACGGCCGGTGCTTCTGATCGGTCGGGTTCCCCTGAnCAGTTGTCC
BARC-PV-0002999	contig03496		-99	[A/G]	241	CCAC[A/G]TCCGGACTGAGGTTTCGAATGCTCATCGCTACCTTGTCGAATTTGTCGATAAAGGTTCTCAAAGACTTCCCCTTCTCCTAGCGGATATCGACCAGGGCAATGGAGGTCAGATGGAGCGAGCGACTTGTGGCGATATGCGTCTCAAACTTGGACATCAGTGTCGTGAAGTTGTCAATGGAGTTGGGAAGGAGCTTCGTGAACCAGCTGAGAGCTTCTCCCTTTAGCCGGGGCAACAC
BARC-PV-0003000	contig03578		0.632	[T/G]	241	CCCACTATCTACCGATCCA[T/G]TGATAACTGATATTGTGCCTGAGATTGGATGCGCTACCGCTCCCTCTTCATCCTTCCTAACTCCAGCCTGTTCCAATTCCTCCATTAACGGTCCAGACCTTAAAGAATCTCCTACCCAACTCTTACATCCCACATGGTCCAACATTAACCCATCTGAAAAAGCCTCGTAAACCGCATCACTCTGGTGGCATAATACCGATGCCTTCCCATCTACCTCTTTA
BARC-PV-0003001	contig03620		-99	[C/T]	241	CCACCT[C/T]GACCGACAAAGAATAGGTTGTAGAGGACTCAGAAGAGAGGACGGAGAAGAGGGACGAGCAAGAGGAGGAGAAGGGGGAGAAGAAGAAAAAAGGTAGGCCGAGACAAGGTAGACATAACTAACCTTATACAAAGCTGAAGACCGGGAGACAGCAAGAGTACGAGAAAACACTCGGTTATCAGAGTAGGAAGACGAGGAAACACTCGATTATCAGAACACTCAGCAGAGAGGTAGC
BARC-PV-0003002	contig03636		0.869	[T/C]	216	nnnnnnnnnnnCnnnTTAGCCCTGTACTGACTTGATCGTCAGAGGGAGTGCAATTAATAGGTAGGACCCGCTCTGTTTCAA[T/C]AGAGCTACGTTCAAGAGCAGCAAGAGATATGACAAATTCGTGAAGAAATAAATGAAGTTAGAGCTTGACATSAAAGTCAACCGGCGAGCAAATCAACCGGAAAGAACATTTGAAACCAGGTCCCATCCGCAGTC
BARC-PV-0003003	contig03636	working	0.973	[C/G]	216	nnnnnnnnnnnCnnnTTAGCCCTGTACTGACTTGATCGTCAGAGGGAGTGCAATTAATAGGTAGGACCCGCTCTGTTTCAAYAGAGCTACGTTCAAGAGCAGCAAGAGATATGACAAATTCGTGAAGAAATAAATGAAGTTAGAGCTTGACAT[C/G]AAAGTCAACCGGCGAGCAAATCAACCGGAAAGAACATTTGAAACCAGGTCCCATCCGCAGTC
BARC-PV-0003004	contig03658		0.84	[C/T]	241	CCTACCGGTGTACCCCGCAATCTATAACTCAAGAGACGCCCTATAGTCTGACGTACGGCACCGAAGCCATGATTCCAGTCGAGATAGGCAAACCTTCATTACGACGACAAATGTTATATTTGGATTTAAATAAAGAAAG[C/T]TTGTTGGTCGACCTTGACCTTATCAACGAACTAAGGGACAAGTGCATAATACGAGAAAAAGCGTGTAAAATGCGGGTAACAAGGCGGTATAACTCGAATGT
BARC-PV-0003005	contig03660		0.472	[C/T]	181	GCGCAAGGCACTGCCGCCAGCGCGCCGGCGCTGCGACACTTGCGTCTCATACACAGGAGAGACCCATGACTTCATCCGTATCCGCCATCCCCGCCGCATCCGGCGA[C/T]CGCGCCATGGACCACTTCGGTACCGCCTTCGAATTCGAGACGGATTGCTGGGACGTGTACGACGCGATCGCCAG
BARC-PV-0003006	contig03690		0.716	[A/G]	191	CCTTCCTGACGAGCACATCACCAACTTCGACCATTTTGCGACACTGTTCAGGGAGTAGTACCTCGTTAACAAGGACCCCATCCGACTTTTTnAnGATGTTTTCGATGTCAAACAATACCAAGGGGAGTCCATGAAGGACTACCT[A/G]AAYAGATTTGGGGTCCAAGTAGTGAGATTGAAAGCCACTTATGAGG
BARC-PV-0003007	contig03690		0.708	[T/C]	191	CCTTCCTGACGAGCACATCACCAACTTCGACCATTTTGCGACACTGTTCAGGGAGTAGTACCTCGTTAACAAGGACCCCATCCGACTTTTTnAnGATGTTTTCGATGTCAAACAATACCAAGGGGAGTCCATGAAGGACTACCTRAA[T/C]AGATTTGGGGTCCAAGTAGTGAGATTGAAAGCCACTTATGAGG
BARC-PV-0003008	contig03697	failed	0.872	[A/G]	231	CCGCATCTTCATGATGCGCGAATGGCTGGAACTCGA[A/G]ACCGAAGAAATCTGTCAGGATTTGAAGATCAGCGCGACGAACGCATGGGTGATGTTGTATCGCGCCCGCATGCGCCTGCGCGAATGCCTGGAACTCAACTGGTTCGGGCAGCGCGGGACCTGACGCTCACAGGAATCCCATGCCAGATTTTCCCGATGGTCCCCGCAAGCACCTGCTGCCCAAATGCGAAGAGG
BARC-PV-0003009	contig03711		0.663	[C/T]	225	CCCTAACAAATGCCCAACTGTTAGGGTGTAGCTGGGCCGGGGCTACATTGATTTCGGTGAGCAGCTCCCTCTCGAAGGCTGTAAAGGGAAGGCGCAGACCGACGCGTTTGAACACCGTCTAGTAAAGAAAGAAAAAGGGTTTCCCACCGTTGGACCTATCGTCCATGCAGACCGACTCCC[C/T]GGGGGTACCATGACGAACGGAGACGTGGGAGTCATGGACGCTGC
BARC-PV-0003010	contig03742		0.349	[C/T]	222	CCTTCCGCCAGCGCCTGGAGCCCAAGATGCCGATGCGCGCCACGCC[C/T]TTCCTGGCATTGCGGCGCGAGATGGAGACCTGGCTGCGCGCGCAGCCGGGCGACCTGGGAGCGCTGCGCAGCGTGCGCATGCTGGTGnCGGTGTGCCACGCTCAGACCGACCGCATCTATGCCCACnTGGATGAGTACGGCGTCTCGGTCAGCCTGGTnTACCGGGTCnAGCGCA
BARC-PV-0003011	contig03774		0.537	[G/A]	241	CCAAGATGAAAACGCCGTCCCGTAGCTAGACGAAGGATACCGTCAGACCCGGCAGGGTCACGCCGGAGAAAGCGGTGGTCCAGGTCTGTCCCGGTTCGATCGGACAGGCGTCGGTCCAGGTGCCGGTGCTGATGATTTCGCCCGCCTGCAACTGGCGGAAGCGGCTCTGCTTCTGCAACAGCTGGTGCAGGTGCCACAGCGC[G/A]TGCAGGGGGCTGTCCATCTCGTCATTGCAGAAGCCGGC
BARC-PV-0003012	contig03789		0.76	[G/A]	238	ATTTCATGGTTTATTGTTCTGTATAAGGATTGCGAGCAACAAAATATGTGTTATTGCTTTGTGCAGTTGCATGTTGTTTTGACAAGTTTTATGATGTnGTTTTTGCAGACAGATAAAGCTTCGCTGCTAGCGnAAGnGATTCAGCACGTGAAGGAGCTGAAGCGCCAAACCTCCCACATAGC[G/A]GAAACCAGTGCAGTGCCAACCGAGGCAGAYGAGTTGACAGTAGATGCAGCTAACG
BARC-PV-0003013	contig03789		0.382	[C/T]	238	ATTTCATGGTTTATTGTTCTGTATAAGGATTGCGAGCAACAAAATATGTGTTATTGCTTTGTGCAGTTGCATGTTGTTTTGACAAGTTTTATGATGTnGTTTTTGCAGACAGATAAAGCTTCGCTGCTAGCGnAAGnGATTCAGCACGTGAAGGAGCTGAAGCGCCAAACCTCCCACATAGCRGAAACCAGTGCAGTGCCAACCGAGGCAGA[C/T]GAGTTGACAGTAGATGCAGCTAACG
BARC-PV-0003014	contig03792		0.118	[A/G]	241	CCGCAGCCGATGGCGAC[A/G]CCGGAGACTGCCGACGCGCCGAGAGTGACGGTCTCCGTGGCGAACTCGCCGACGGTGTAAGATCCGTCGCCGTAGGAAACTTCATACAGACAGGTTCCGTTGCGGCACTCGGAGAGGTCGAGGGATTTACACTGCGGAGCGTCGCAGTGGATAGGCGCATAGGAGGAGGACGAAAGCGGGTCAAAAATCGGGTCGGATTGTTGGTAGCATTCGGAGCATGGCT
BARC-PV-0003015	contig03850	working	0.983	[C/T]	241	CCCCAAATTCATTCGCCTCTTCTTCTACCCTTCCGACTACCCTTCCTTTCCCCGCAACCAAGCTTCTTTCACCCATCAATCCnnnnnnnnnCACTCTCCTCAACGCTTTCAACGCCTCTCTTCACGCCGACGCTCAAGCCACTCAGACTATCTTCCGAGAATA[C/T]GTGGTCAACGTCAACCACGGTGAGAGGCTTATCGTCACCTTCACTCCATnnnATCCAnnnnnCTACGCTTTnnnnnn
BARC-PV-0003016	contig03885		0.816	[T/G]	241	TTCACTGCGCGCCTGAACGCCATGGTCGACGAGTGTCTTCCTCAAATCGTTGGTGAAGGGCTAAAAGACTCCTTGGACAAGTTCGCACTCGATAACCGCATCCGTCAGGAGTAGGCGAGCACCGCGAGAGCCGAAGCTGAGAAAGTCAAGTGTGACATGATGATGGAAGGGCTCGAGTTCTTGAGGGTGGAAAACGCTCTCAACAAA[T/G]AGCTCCGAAGTTTGCGCAAGGACAAGACTGAAC
BARC-PV-0003017	contig03892		0.243	[C/T]	241	CCTCTTAAGAGGCTACCTTTGAACGACCAAGAGGCTTGTCGGATCCTGGCTGGGGCGGGGAGTTTTGGCACTGCCGCTTTGATAAGT[C/T]TGGAGTACAACRTTGAGGTCTTGGAGAAATATATATGTACGAGGGATTACCTTAAAACCTCTCATCCTTCGCCTTTACTGGATTTTTGCATGACTAATCTTGCGGTGTCTTCACCATGTTTGTCTCCTTTGGTGCAGGCTCGAAGATAAACCG
BARC-PV-0003018	contig03892		0.45	[A/G]	241	CCTCTTAAGAGGCTACCTTTGAACGACCAAGAGGCTTGTCGGATCCTGGCTGGGGCGGGGAGTTTTGGCACTGCCGCTTTGATAAGTYTGGAGTACAAC[A/G]TTGAGGTCTTGGAGAAATATATATGTACGAGGGATTACCTTAAAACCTCTCATCCTTCGCCTTTACTGGATTTTTGCATGACTAATCTTGCGGTGTCTTCACCATGTTTGTCTCCTTTGGTGCAGGCTCGAAGATAAACCG
BARC-PV-0003019	contig03915	working	0.882	[T/C]	241	TAAGCTGAAGATGCGTTAACCACAATGTACCTTACAGTAATTGTCCTAGTTGAGGTGCCATCAGAAAAACTCGTCCTCAACTAGATGTACCCT[T/C]GTACTTCTACTTGATCTCTCGCGAAGCCGACCAAACACCCATCGTAGCCTCAACTGGTAAGGGGATAACTACAAATGGACGAAGGTCTCCCAAAACATCACGTTAGCCGAGCTCCCCTGGTTGATCAAAACTCTGTGCACCTTTCGC
BARC-PV-0003020	contig03969	working	0.976	[A/T]	202	CTGATGGTGAAGGGAAAGAAACGGTGTCGTGTTGAGGTGGGAGAGTTGTAAGATGATGATGACGATGAAGATGATGATGATGATAAGTATAAGGATGGTGCTGACGTGTTGTTGTGTTTT[A/T]AAATGTTTGTTCAATAACTGGTAGCATGCAATGTGCTTGAGGAATGGAGGTTCTCGCCCTTTGGTTGGGnTAGGGAAAnCG
BARC-PV-0003021	contig03986		0.632	[T/C]	281	CCCGGGCTATACGCCCCGCCACAATGGAAGCACCTGCCC[T/C]CTTCTCTCCTTCTAACGTACTCGGGGTACGGAAGCGTCCTCGACCCACGGTTCCTGGTGCTCTCCCCTGGCCGAGCCTCCCTATTAGTCGTGATCGTCTCCTTCCAGGGCGTTACTAGCCATGCTCGTTGCACTCGATCnACCGCTTCCCCTCGTCACGTCGGCGCGACTCACTATTCCnGATCGACTGAAAGTGGTGGCGTTCCGGTAACCGCTGATCCCCTTAATTTCCTCGTTGAACG
BARC-PV-0003022	contig03998		0.648	[G/A]	364	CCTTCCAGCTCCTCTCCAGGAAGCCTTGAAGTGTTTCACCATGCGCCTAAACGCCAT[G/A]GTCGACGAGTGTCTTCCCCAAATCGTCGGTGAAGGGCTAAAAGACTCCTTGGACAAGTTCGAGCTGGATAACCGCGTCCATCAGGAGGTGGCGAGCATCGCGAGAGCCGAAGCTGAGAAAGTCAAGTGCGACATGATGATGCAAGGCTTACAGTTCTCGTGGGTTGAAAACACTCTCAACGAAGAGCTCCGAAGCTTGCGCAAAGACAAGGCTGAGCTGCGCCGGAAACTGCACGACAAGCTTCAGGAGTCGAGTTGTAGAGCAAGCTCGTCCCTATGAGGGAGAAAATTGCAACGCTAGAGGAGG
BARC-PV-0003023	contig04036	working	0.98	[G/A]	358	CCCACGCGGGTCGGGTACCATTCCCAGCCCAAACCGAAGTGGGTGCTCCTGGGCTAGGGACTACGCAAGCGGAGCGACGAAGAGAGGAACTAAACGTAAATGCACTGTGTGGAAGTATAAGCGGAGGCAAGGAGGAGGGAGCGTCTGAGGAGGACGAGGTTAATGACATAGGTAACCCAGCA[G/A]CAATGCAAGGTCTGGTACCAATGACGTCGGCGATTGTTCGTCAAGAAGGTAGTGAGGAAGGCGGATCTCAGGAGGGAGTTACACCTGATGTGATGATGGCGCAAATGGTAGGAGAGGAGGAAGCAATTGCGGGAAGTAGATCAATCACTCCACCACGACGACGGAAGTCAAAAGG
BARC-PV-0003024	contig04090		-99	[A/G]	240	CCCTTGACA[A/G]CCATAACCGCCCGAAACGTTCAGAGTTTCGTGTGGAAGAATATCTTTTGTCGATTCGGTCTACCTCAGGTTATTATCACTGATAATGGTCGACAGTTCACCGACCGATGGTTAATGGAATTCTAAAACTCAACATCAAACATATTACAAGCTCGGTCGAGCATCCGCAAACCAACGGCCAAACAGAGACCGCCAACAAnTCATCCTnAATGAGCTTAAAAAGAGACTTGG
BARC-PV-0003025	contig04128	working	0.974	[T/A]	208	CCTTGAATTCGAATTTTAGAACTTGTTCGAGAATGAGGTCGCCCAAACCCTCAAGGATAACACATGTCCCACACACTGTTTTGTTGGACGATCCATCAGCATAAACnGTCCATCCAGTCGATAGGTCTTGTCGGGGAGTCAATTCGACTGAGA[T/A]GTCAACTAAGCACTGAGACTTTATTGCTCCCCTTGGCTAATACCGAATGTCAAA
BARC-PV-0003026	contig04158	working	0.934	[T/C]	241	CCATCTGGAAGGCAAATGAACCAATCCAGCGTCGTGCCTGCGAACGTACCCATGAACAGTTTGCAATGCATGGCGTCCGTTTCTCCTGAAATCATCATCTGAGTATGGAAAG[T/C]CGTGAGGTGGACCTCCGGGTCTTCGGTACCTATAAAAGTAATTTTGGGAATCATGAAGTTCGTTGGTATGACAACATCCATGATTGCCTGTGAAAACGACATGGAGCGAGCCCTAGCTGGGATAGACG
BARC-PV-0003027	contig04193	working	0.98	[T/G]	193	CCTCGCCCCAAGGAAAGAAGTGTGTGCAAGTATGTGCCTTGGAGGAATGCGACACGTGGATGACGCCTTATAGGCGATACATAGCAGATGGGATCCTCCCAGCAGAACTTGGGGAAGAAAA[T/G]AGGATAAAGAAGAACTCTGCAAGGTACACTCTCGTTGATGGAGTGCTATTTAGGCATGGGTTCACGCATCC
BARC-PV-0003028	contig04207	working	0.876	[T/C]	241	CCATCACAAGGAGTGCCTTTGAGGTAG[T/C]GAAGGATACGGGAAATCGCTTGTTGATGAGAGGAGGTGGGGGCGGAGATGAACCGTCTGAGATTGTGAACCGCAAAAGTAATGTTTGGACGAGTGTTGGTGAGATAAATGAGGCGACCAAGTAATCGTCTGTATTCAGAGGTAGCGACATTATCCAGGGGAGTTCCTTGGTCTGGAGAGAGGCGGGAAGTGTGGGTTATTGGAGTAGCCATGG
BARC-PV-0003029	contig04225		0.618	[T/C]	241	CCACATCAACCCCATGATGAACCTGTGCAAGATCCTGGCATCGAGAAGACCCAAGGAGATTCTCATAACCTTCGTGGTCACCGAGGAGTGGCTCGGCTT[T/C]ATAGGCTCCGATCCCAAGCCGGAAGCCATTCGCTTCGCCGCCATCCCCAACGTCGTCCCTAACGAGCGCCACAAAGCCGCCAATTTTCCCGCTTTCTACGAAGCCGTCATGACAAACATGGAAGCGCCCTTCGATCGGCTC
BARC-PV-0003030	contig04267		0.751	[A/G]	241	ATTATCGCCGAGATGAGGTCGGTCG[A/G]AATCCGGGTAGGTTTCGAGTGGTTCAACTTCCAAGGAATGAGGGAGATCCACCTGTAGAAAATACTCCGACGTTTAAGTTAGTAAGACCATAAAATATAGCGAGTATGGTATAAAATATGAGTTGGAATTACTTCCAGTTTGTTGTGTGTATTGTGACTTGTTTTCTTTTTCTTATATAGGATAGTGATCTCCTCCTTCTCTTTCTTCCTTCTCT
BARC-PV-0003031	contig04284		0.621	[G/A]	233	AAAGTCGTTCAAAACATTACGTCTGTCGAGCTTCCCTGATCTACTGGCACACGGTGCACCTTTCTTCCTACAGTTACCGCC[G/A]AGATCACCAnTGGATCGTTGGTAAAGACCAGGTCGACATCGAAGGCGTCGTCGGTCCTCTGCGCTTCTACCGACATCACCATCCGCGCGTATCTCTTCCACTGAGAGGTGGTACAACCTCnTCCCAAGAACCCTCCTGCGATGGTGTGGAA
BARC-PV-0003032	contig04299	working	0.9	[T/G]	211	ACGCTGATGTCCGACCACCTGAGCTCTACGTGCTCTGGTCCAGTACATTACTTATATTTTGTGGCAAATTATGTCAAATT[T/G]TTGGAGCTTTATTGGAATGTTCATTAGCTATAAAAAAATAAGTGCATGACTGAATGGATATAAAGACAAAATAAAATAAGTGCATGAGTAAATGGATGTAAAGAAAAAATnGAGATTGCTTACATGTTTG
BARC-PV-0003033	contig04333		0	[T/C]	241	CCTTCTCGGGTTCGCCGGACACCATGTTTTCCTCGATCAGGCAGTATTTGCCGTCCGCATATTTGTAGACGTTCATGCCTTTGTACTTGGATCCGCnGCTGTACTCCTCGTAGATCTCATCGGTGCTGTATCGCGTGTGCGTGACGTTAATGTCGCGCAGCGACGCCGGCGCGTCYACGTAGCGGTGTTG[T/C]GCCGGGTCGTACAGCCAGTAGAGCTGTTCGCCGTTCTCGACCGGTACCGC
BARC-PV-0003034	contig04376		0.224	[G/A]	241	CCGTGATCTCCGCGTCGATGCGCACATCGCC[G/A]CCCAGCGGCGTGGCGCCGGTATGGGCRATCGACACCTCGGTGCCTACCGAACTCTCGCCTTCGCCGAGGAAAGCCTGGAGATGATCGAGACACGTCTGCTCGATATCGCGTACGAGTTCCGGCGTCGCGTAGATACGCAGCGCTTCGCCAAGAAAGTCGATGGTCCGCGCGCGATCCACGTTCAGCGTGCGGGAAAnGGCGGTGCCGGT
BARC-PV-0003035	contig04376		0.499	[G/A]	241	CCGTGATCTCCGCGTCGATGCGCACATCGCCRCCCAGCGGCGTGGCGCCGGTATGGGC[G/A]ATCGACACCTCGGTGCCTACCGAACTCTCGCCTTCGCCGAGGAAAGCCTGGAGATGATCGAGACACGTCTGCTCGATATCGCGTACGAGTTCCGGCGTCGCGTAGATACGCAGCGCTTCGCCAAGAAAGTCGATGGTCCGCGCGCGATCCACGTTCAGCGTGCGGGAAAnGGCGGTGCCGGT
BARC-PV-0003036	contig04414		-99	[A/G]	241	CCTCGCCC[A/G]AGAGAGAGAAGTGTGTACAAGTATGTGCCGTGGAGGAAGGCGACACGTGGATGACGCCTAATAGGCGATACATTGCGGAGGGGATTCTCCCAGCGGAGCCTGGAGAGGGnnnnnGGATAAAGAAAAACTCTGCAAAGTACACTCTCATTGATGGAGTGTTATTCAGGCATGGGTTCACGCACCCAATTCTAACATGTGTGAGTGGCGACGAGTGTACGAGAATCATGTCGGA
BARC-PV-0003037	contig04439	working	0.953	[C/T]	241	TAATTTACAACTATCAGACGCCCCACACGTAAGGGAAATAAATTATGGGTCCGAAGTCTAAACTTCAGCGACGAATCTTCCTCTGCCATACAACTTAGGAAGAAGAAGAGGCAACAAGTTTGAATGACTGAGTGGTCACACTAAACCCAACCTCACGCAACACTCTCTTCCCCACACG[C/T]TTTACTCTGTACTCATATATCGGCGTTCAGGTTTAGGAGATCATTCTCACATTAAAATTCTA
BARC-PV-0003038	contig04449	working	0.866	[C/T]	220	CCTGTTAGGAGATGGGACCTAGAGAACCATTGAAGTCTTTGTCTTCTTTCGATCGGGTAGCTTG[C/T]TAGGGCTTCACTGAGATCCTTTTCGACTCTYGGTCTCATGTGAATATCGAATGAGGGGTACCTGCAGAAGGGACTCTGACACACAAGTCAGTAAAGTGGGTGATCGACACTCAGGTAGGTGCATAGTAATAAATGACGTACATTTAnCCTTGAAA
BARC-PV-0003039	contig04449		0.81	[C/T]	220	CCTGTTAGGAGATGGGACCTAGAGAACCATTGAAGTCTTTGTCTTCTTTCGATCGGGTAGCTTGYTAGGGCTTCACTGAGATCCTTTTCGACTCT[C/T]GGTCTCATGTGAATATCGAATGAGGGGTACCTGCAGAAGGGACTCTGACACACAAGTCAGTAAAGTGGGTGATCGACACTCAGGTAGGTGCATAGTAATAAATGACGTACATTTAnCCTTGAAA
BARC-PV-0003040	contig04456		0.791	[G/T]	241	CCTATGGTGGGTGCCAAATGTTCCTACCGATATTTTCGTGCGTCTACGTCAATCTCACGCCCATAATCCCTACGCTTACTCGTGTTTTCCTTCTCATTTGAATGCCTAAAAACACAAAGACAAAGGGCACCCTAAAGGCTGTTT[G/T]CATTCCGACGCTCAAGTCAATCTTAGGGCTAGGAAACACCAAAACTRTTAAACGTTAAGCTCTGTGTAACTGTGTGTGTTCAACGACGCAAATGAA
BARC-PV-0003041	contig04456		0.932	[A/G]	241	CCTATGGTGGGTGCCAAATGTTCCTACCGATATTTTCGTGCGTCTACGTCAATCTCACGCCCATAATCCCTACGCTTACTCGTGTTTTCCTTCTCATTTGAATGCCTAAAAACACAAAGACAAAGGGCACCCTAAAGGCTGTTTKCATTCCGACGCTCAAGTCAATCTTAGGGCTAGGAAACACCAAAACT[A/G]TTAAACGTTAAGCTCTGTGTAACTGTGTGTGTTCAACGACGCAAATGAA
BARC-PV-0003042	contig04496	working	0.944	[A/G]	241	nnATCCTTCTTGTGCTGGCCGAGGCTGGTGCTCCCTCCGCCCCnCTTGATAAGGnAAAGAGGGTnGTGGAGGTGATTTCTGACGACGAAGACTCT[A/G]CTGAGGGGCAAGCCTTCAAACGCCAGAGAACTCAACGTGCCCCCCAGACAGTTACCTATGCTACTTCTTCCTCGTACGGGGATGAGTTTTTGAGAGAGGACCCTCCTAGCGCCACTTCTCTTTCTCAACCAATGATTCTGGAGGG
BARC-PV-0003043	contig04506		0.841	[A/G]	240	CCATGGTAGGGTTGTTTCTGTGAGAAAATCTTTGAGTCTTTTGTGACGTGGTGGGTGTCACCAGTATCAGGGTACCATAGGGGGTC[A/G]TCAATGGTAGAAGGAGCACCAAGAATGGATGGAGTGGAATCTTAGTCAAAAGAAGGTGCATACTGTGAGACGTTGGnTGAAAGTGATGTGTAGCAGGTGGTTCATAACGGTGCCAGCAAGTGTCTGCAGTATGACCTAGTTTATGACAAATCT
BARC-PV-0003044	contig04527		-99	[A/T]	241	CCTAGAAGCAA[A/T]CTTCTTCTTCCTTAATTGATTAACTTCTCGATCTTCTTTCTTGGTGCGAACTCTCGGTCTGGGCTTTTGGGTTTAGGTTTGCTACTCTTCTATTTTGGGCTTGGGCTTCAATATGACTTGAGGACTCTCGCTTCTCTGGGCTAGATCAACGGGATCTCTCGGTTACCGGTCTCAGTCTCCTCTCATAGGTGGGTGTGTGTACCGGCAAGGTGCTCCGATGCCAAACTTA
BARC-PV-0003045	contig04531	working	0.932	[A/G]	231	CCGCTACTTTGTGTGAATGACATCTCCACATGTACATTATGTTGTGTGATTGCGCATATGCACCGGAAGCCGAGTTGAGGAAGCTTATTGAAGTGTTCGAGGCATGTGGATGTGATGTGCTTCCAGGAAGCGCAGAGTC[A/G]CGTGATTTGAATTGTTGATGTCGAGTTAATCCAATGGTGGAGATCAAGTGTCACGGTTCGTAGTCGCCCTTTCCTCAACCTATAAATAGGA
BARC-PV-0003046	contig04532		0.728	[G/A]	241	CCAGCGAAACGCGTTGCGGGTCGCAGGAATTCCAGGCGTCCTCTGCGGCGCGAGCCTTCATGGCTGCGGTCTCGCGAGTGAAnnnnnTAGCGGCGGGCGCTGGGCGGGGCTATTCATCGACGGTCTCCTCGGGGGCGCCGGACCAGCCGGCAGGTCATGGGATGTG[G/A]CGGAAGACGGAAACAAACGCGGGTGCAACGGCATTCAGTTCATGTGnnnCCnnnnnnnnCTAGGCGCTGCGCTC
BARC-PV-0003047	contig04647		0.734	[T/C]	241	CCCATGCGTGTAGAGTGGATGACGCGTTCAGGCGTAACACGAAGTGTAGAGCCACTGGAAAGATATGACCTGTGAGGGACGTGTTCCAGGGGTGAGCTGCATGCATGGCATGTGAAACAGCTAGGGCACTCCTAGAGACGGGTGACCCCAAAGATCAGGTGTACGAGGAGGCAC[T/C]CAGGTGGTCCCCCATCAAAGGTTGCACTCCGGTCAGGGACCCCACGCGCTAGGTTATCCTAAGAGT
BARC-PV-0003048	contig04711	working	0.981	[G/C]	268	CCAAAGGGACTTGGGCAGAAGGGGTCCATAGAATTGTGTGGGCTTACCACACCATTCCTCAGTCCACCACCAGAGAAACACCCTTCAGCTTGGTGTATAGGTCAGATAC[G/C]ATGATTCCCGTAGAGATCCAGGAGAACTCGCCACGCTTCCAGAACTTCGTGGTTGAAGAATCCAACGAAGAGAGACAGGTAAACCTGGACCTACTGATGAAGTAAGGGAGGAAGCAAGAATCAAGGCTGAAGCCTTGAAGAGAAGGGTGGAGTATAAG
BARC-PV-0003049	contig04791	working	0.968	[C/A]	525	GTTCCCCCTTTTCTAGAGCAGCTAGCACACAAATT[C/A]CAACAATCCCGTCTATTGCTCCTTCTCCCGTCCTTCTGACTGCTACGTGGGAAGAGCCTTCAATTCATTTCGATAAGAGCCAAAGGAGTCTTCCTCTCTAGTAGCCCTTCCGACAACAGATTCAATTGCAGCAGTTACTCTAACAGCGGCAATCGCCCATGGTCCTGCCCTACTATATTCATTATGACCCAAGGCTAACTCCCTGCCCTAAGCTAAGCCCTACGGTTCCTTCGCTTCCCGCCGTTAAGAGTTCTGGCTTCTTTCTAGGGTAGGGCAATAAGAGTTAAGGACAGTAGTTAGCAATCCCGGTATTCAAAAGGAAGAAGCAAGAATTTACATTTCCTCCTCGGCAAGTAGAG…
BARC-PV-0003050	contig04861		0.782	[G/A]	241	TAACTCAATTAAGAGACATGGAGAGAATGATAAGAAAATTGAATCTCTCAGTTGCCAGAAGGCGAGAGCTAACTGGTTCAAGAATGGTGATTCCTATACTAGGTTCGTTCATTCCTCCTTGAGGTGGAGAAGGCTCAGAAATGAAGTGAAGGGCATCCAGGTGGGGGACCATTGGTGTGAGGAACCAAGCATTGTCCGTTCAGAAGCAAAGAAGCTTTTC[G/A]AAGCTAGATTCAAAGCAACG
BARC-PV-0003051	contig04961	working	0.922	[G/A]	241	CCATCAAATATACGAAACTTAAGT[G/A]CGGAAGTAGCCATGCATCACATGGTGACAACATTCAAGTCGGnACCTTTTTCGGATAGCCTATGCATGCAACCGACAATGACTTTGGATGAGTTGCAACATAGGGCAnCCAAATTTATGCAGCTGGAAGAGTTGAAAGGATTCCACTCCAAAGCTCGAGCACCAGACGAATCCGAGAAGAAGGGAGATAAAGGAAGACCCATGTCATTCnGAAAGC
BARC-PV-0003052	contig04964	working	0.928	[A/C]	384	ATTAAACAnCTTAGAGTCCCGTTACTACATACCTACTTCAATAGCCGAGCAAGGTAAGTCAATTCTTTCTTTTAGGAAAGTGTTGGAGGACGGGGAGCGAAGGAAGTAACATCCGGATTCTATTCATTTTGATTGAACGAACACGGTAGCAACAAAGGAAGTGGTAGCAGTTTCTTAAGTAGAGTCGTTAGCTGGGAACTCTTATTTT[A/C]TTTCATAAGCTGCTGCTAACAAGACGGTTGGTGAGACTTACTCTCTTTTAGCATAGCACGAACTAGGAAGAGTCTGTCGAAGCCATGCAATTAGACTGATGAAAAGTGCTTCTCTCCCGCACCCAAAAAGGCGTTAAGGCTTTCTGACTCGCGGAAACACTTCCCTACTATTCGG
BARC-PV-0003053	contig05007	failed	0.954	[T/G]	241	CCTAGTGGAGTTTCGGTGGTGGTTGGTGTCGGTGAGGGCGAGGATAATGGGAGGTTCGGGTCAGCAGCGGGGGCGGTGGAGGCGCCAGCCTTGGAGGCACGAGCAGCCTTCAATGCTTTCGCCAAGACCATCCTTTTAGATGAATCCATCACTGATCCTACATCCAGGCAAACCAAAGAACAGAAGTTAAAGCCACACCA[T/G]ACCAAACACAAGGCGTCAGAAATCACAGAATGCCAATCCC
BARC-PV-0003054	contig05080		0.81	[A/G]	241	CCCCCGTCCCGTTGCCTTTTCTTACCTCTAGCAGGAGGGATCGAAGGACCCCCATCACCAGCCACATGGATACCCCCAGTTGTGGTATCAATGCTCAGGCG[A/G]CCTTTTCCCCGCTCGAGTGCCTTTGCACGAAAAGCATTCACAAGGCTCTTGGTCTGCGACACCTCTCAGCTCATGGTTTCTGCAAAAGTCAGCTAAGACAAGTTAAAATCACCAAACAATCACCCAAGCAAAGAAACAG
BARC-PV-0003055	contig05104		0.727	[G/T]	239	TTTTCCATCCCCTTTGCCGGCGCTATTCTCAACAACATCAACCTCCGCCTCGACGCCCGCACAATCTCTGTCATCCTACGCCATGCGAACTCCACGCTCGTCTTCGTCGACTGCGCCTCCCGCGACCTCGTCCTCGAAGCC[G/T]TGTCCCTCTTCCCTAAACACCACACTCAACGCCCTCTCCTGGTTCTCATCGCCGACGAGAGTGTCGAAAACGCAAACGTCTCAAGCACCGGTGATTT
BARC-PV-0003056	contig05130		-99	[C/T]	243	CCTACCACACCATG[C/T]CATAGTCCTCCACTAAGGAGACGCCCTTCAGCCTAGTGTATGGGTCGGACGCAnTnnATnnnGGTAGAAATTCACGAGAGnCTCACAACGTTTnCAAAGTTTCGTAGCCGAGGAGTCCAACGAAGAGAGGAAGGTGAATCTGGATCTTTTGGACGAGGTTAGAGAGGAAGCGAGGATCAAGGCTGAGGCATTGAAAAGAAAGGTGGAGCACCAGTATAGTTCCAAGAT
BARC-PV-0003057	contig05205		0.596	[A/G]	345	CCTTGAAGTCCTTCACCGTGCGTCT[A/G]AACGCCATGGTCGACGGGTGTCTTCCCCAAATCGTCGGTGAAGGACTAAAAGACTCCTTGGACAAATTCGAGCTTGACAACTGTGTCCATCAGGAGGTGGCGAGCACCGCGAGAGCCGAAGCTGAAAAAGTCAAATGTGACATGATGATGCAAGGCTTAGAGTTCTCGCGGGTCGAAAACGCTCTCAACGAAGAGCTCTGAAGCTTGCGTAAGGACAAAAnGGAnCTGCGCCGGAAACTGCACGACAAGCTTCAGGATGCCGTCGAGTTGGAGAGCAAGCTCGTCCCCCTGAGGGAGAAAATTGCCACGCTGGAGGAGG
BARC-PV-0003058	contig05206		0.753	[G/A]	345	CCTTGAAGTCCTTCACCGTGTGTCTGAACGCCATGGTCGACGGGTGTCTTCCCCAAATCGTCGGTGAAGGGCTAAGAGACTCCTTGGACAAATTTGAGCTTGATAATCGCGTCCATCAGGAGGTGGCGAGCACCGCGAGAGCCGAAGCTGAAAAAGCCAAGTGCAACATGATGACGCAAGGCTTAGAGTTCTCGCGGGTCGAAAACACTCTCAACGAAGAGCTCCGAAGC[G/A]TGCGCAAGGACAAGAACGAACTGCGTCGGAAACTGCACGACAAGCTTCAGGAGGTCATCGAGTTGGAAAGCAAGCTCGTCCCTCTGAGGGAGAAGGTTGCAAAGCTGGAGGAGG
BARC-PV-0003059	contig05215		0.61	[A/G]	241	CCCGTCAAGAAGACGCCTACAAAGACTCTTTGAAGGAGGCTCAGAAGGCGAAAGACGTCGCCAACAAAAGGCTCCATGAGGCTGGGCAAACCTACGCCGAACTTCTGAGGCA[A/G]GTTGTGCCTCTCCGCGTGGAAGTCATGGAGCTCAAAGATGCTGCTAAAGTCTCCGAAGCCAAGATGAAGAAACTCAAGGATCAATGCGTTGACCGCGAGGTGAAACTGGGTGCGACGGAAGCAGTGCT
BARC-PV-0003060	contig05228		0.789	[T/C]	241	TAACAGTGGTGAGTTGTGTGGGTGA[T/C]GATGGCACTATTGCAGGCATGGATnnnCACAAAnGGAAATCnGGGGTTTTACAGAAGAAGGGCAAGTGGAAAACAGTCTCCAAGATAATGATAAGCAAGGGTTGTCATGTGTCGCCACAGCAGTGTGAGGACAAGTTCAACGACTTAAATAAGAGATACAnGAGGTTAAATGACATACTTGGAAGGGnAACTTGTTGTCAAGTGGTTGAGAATCC
BARC-PV-0003061	contig05330		0.528	[C/T]	241	TAAATTCAAAACGATAACTCATTTTCCACGTCATCTCnTCTCTCTCTCCCTCCAAATTTCAAGTCGCTAGAATCTCCACAGAGACCTTGAAGGTCTnACCCCnACGCCAGACAACTTCAACTTCCACCGCGAAATCGCACGCCTCACCGTGCT[C/T]TACGGCAGGCTTGCGGCATGCGCCACTCTCGTCTAAAAGATCCGAGTGCTCAACGCCGCTTCCAGAGTGAAGCGCTTCTTCGGCTCG
BARC-PV-0003062	contig05457	failed	0.967	[T/C]	218	CCTTCGGAGTCGGCACGGGAGGAAGACGAAGCCCCGTTCTCAGCCCGCAGAGCCCGGGTAAGTTGAAACCTCTGCTGCTGGTTTATCTTCGAACCTGCACCAAGGGAGACGAACGTGTCAGAGACACCATGAAG[T/C]AAAACATACACAAATTTAGAAAGCATCAAAGGCGGAAGCTTCTAGGGTAGCGACTCGTACATATATACTTCTCTAGGGTTCTG
BARC-PV-0003063	contig05494		0.142	[G/C]	370	CCCGAGCCATTGTCAAGTCATCCGGTGCCCGAGCACAACTCCATGACAACTCCATGAAAATGTCATGAAGTTGAGGTGGTCAGGTCATCAAGTAAGTCTCTTGCTCATAGGGACTGAGCATTATTGTCAnGCCATCGACAACCTGnAGGTCGTGATCTAAGAAnTTGAGATCAGTT[G/C]AGCTCGACCCACAACTCCTGGAGCCTTCCGTGGAAACTTGTTGGAAGAAGAACGTTAGCCGTGACAAATCGTTCTCATGTTCCTTATTGGAGAnnnnnnnGTGTATTGGTACGACCGACCGAGTCATCAACTCGGCCAACTCGAGGACCAAACCGTGACCCAAAYGATAGGGTCGGTCACGTCGCACACGTGG
BARC-PV-0003064	contig05494		0.666	[T/C]	370	CCCGAGCCATTGTCAAGTCATCCGGTGCCCGAGCACAACTCCATGACAACTCCATGAAAATGTCATGAAGTTGAGGTGGTCAGGTCATCAAGTAAGTCTCTTGCTCATAGGGACTGAGCATTATTGTCAnGCCATCGACAACCTGnAGGTCGTGATCTAAGAAnTTGAGATCAGTTSAGCTCGACCCACAACTCCTGGAGCCTTCCGTGGAAACTTGTTGGAAGAAGAACGTTAGCCGTGACAAATCGTTCTCATGTTCCTTATTGGAGAnnnnnnnGTGTATTGGTACGACCGACCGAGTCATCAACTCGGCCAACTCGAGGACCAAACCGTGACCCAAA[T/C]GATAGGGTCGGTCACGTCGCACACGTGG
BARC-PV-0003065	contig05497		0	[C/T]	278	CCAAnGATAACATAACGTTTCTATTTATTAATTTTCTATTTAAAATGAAAAGGTACGTTTTT[C/T]ATATCCTAAGAGAASAGACTAAAACnCTAGCACTAACTTGAGCGTCGGAGTGCAATCGCAGGTACCCCCACCGACCGGCAGAGCACACACGCAGGAGTGGAAGAGTTTCGAAGGATTTGGAGACTACCAGCATGACATCAAATTTGTATACTAGGTGGACAAACATTACnnnAGnCCCGACATCCATACAGGTACAATTGGCGCCCACCGTGGGG
BARC-PV-0003066	contig05497		-99	[C/G]	278	CCAAnGATAACATAACGTTTCTATTTATTAATTTTCTATTTAAAATGAAAAGGTACGTTTTTYATATCCTAAGAGAA[C/G]AGACTAAAACnCTAGCACTAACTTGAGCGTCGGAGTGCAATCGCAGGTACCCCCACCGACCGGCAGAGCACACACGCAGGAGTGGAAGAGTTTCGAAGGATTTGGAGACTACCAGCATGACATCAAATTTGTATACTAGGTGGACAAACATTACnnnAGnCCCGACATCCATACAGGTACAATTGGCGCCCACCGTGGGG
BARC-PV-0003067	contig05521	working	0.918	[A/G]	282	CAACAATACTTCAATAAAATGATGTATAAAGAAATTAATGCAAATAGATGTCTATATCAAACATTGnCCATCACCAATTTTAnTnCTAAAAGCATGAGATTCCTCTTTAAAAGTTCTAAAAATAAAGAAGGGTTGGTTGGC[A/G]GACTAACCCACCCCACCCCACCTGTGACTCACCGTATTGACAGGTTAGACAAATTGAATCAATACGAGTTGATGAATTCAAAAAATTAACTCACGTTGTCTAAATTTTGTCATCCCTATTCAAAAGTAGATTCATTAAAT
BARC-PV-0003068	contig05539		0.695	[G/A]	241	CCACGTTGATTTCGATTAAGAGGGCTCGCTC[G/A]AACCCAGTGAGCGGCAAGCGGATTTGATCTGCTTGAAGATGGTGGCGTACAAGAAAAATAAGGGTTCCCCAGCGTTGGCGCGATCGTCAGCACATACAGGTTCGCCCTTCGCGCAAGGTCGAATTGATACATATGCGTCAATCTCCCTCCCAAATACATGGCACTTGGGGTCAGCCTCTTCCTCTCAATGCTTCCTCACGTCCTCGTTG
BARC-PV-0003069	contig05568	failed	0.887	[A/T]	241	CCTCGCCCGCAGATGAAGTACCAAGGATCGTACGAGCT[A/T]ACCACACCACGCCTCAATCCTCCACCATCGAGGCGCCCTTCAACTTAGTGTATGGAGCAGACGCCATGATTCCAGCGGAGATCCACGAGAGCTCGCCCCGTTTCTTGGGTTTTGTAGCAGAAGAGTCCAACGAAGAATGGAGGGTGAACCTGGACCTGATAGATGAAGCTAGAGAAGAAGCGAAAATCAAGGTTGAGGCCGT
BARC-PV-0003070	contig05576		0.676	[A/G]	241	CCCTAATGAATGACCAGCTGTTAGGGTGTAGCTGGGTAGGGGCTATGTTGATTTCGGTGAGCAGCTCCCTCTCGAAGGCTGTAAAGGGAAGGCGCAGACCGACGCGTTTGAACACCGTCTGGTAAAGAAAGAAAAAGGGTTTCCCACCGTTGGACCTATCGTCCACACAGACCAGCTCCCCGGGGGTGCCGT[A/G]AAGAACGAGACGTAGGAGTCGTGGACGCTGCAGAAGGCATTGAAATTG
BARC-PV-0003071	contig05651		0.446	[G/C]	241	CCTACGTTAATGTGCGCAAGGGGAAGGTGATTCCCGGGTACGAGATCGGCGTGACGCTCGCGTGGGAGGGCGAG[G/C]TGCGTGGCTCCGACGGGAAGGTCCTGCAGAAGGTCGACGGCTCCGTCGAGATCCCGTACATCTCCGACGAGAACGCCGACGAGGATCCCGAGGTTAGGATTACGGTGAAGGATAGCGGGGAGGTTGGGAAGAGGCTGAAGCAGGTGGTGGTGGAGAAGGCGAAACC
BARC-PV-0003072	contig05665		0.691	[T/G]	241	ATTCGAGACCTTAGTCCAGAAGTCGCACTACATCACCTGGTGACCTCTCTTAAACCAGGTCTATTCTCTGACAACTTATATATAAAACCAGTGGGAAGCATGGACGAGCTGAGGCAAAGAGTTGTGAAATTCATGCAATTGGAAGAAATGCGAGAGTTCAAGACAAAGC[T/G]AACGAnCAnTGTCAATAACCAAAAAGTCGAGAGGGGGGTACCCGGCAGTGTGCGACCGCCCTAAAAGCCCA
BARC-PV-0003073	contig05673		-99	[G/C]	239	CCACAGATAAG[G/C]CAATCAACTCGGTCATTGTGCAAGAGCAAGACATGGTCCAGAAGTCGGTCTACTTTGTGAGCAATGTGCTGCAACGGCAAGAAACGCGGTACCAAGCCATTGAGAAGGTCGTTTTAGCAGTAGTATTCACAGCTCGGCGGCTCCACCACTACTTCCAGAGCTTTATTGTAATAATGATGACTAATTTGCCCATCCGCAAGGTCCTTCAGAAGCnCGACATAGCAGGT
BARC-PV-0003074	contig05686		0	[G/A]	240	CCTnnGAATAGnnnnTATGTTTnnnGAGCTCAGTGGCTGCCGGGAAGTAAAGATGCTCnAAGGACACGGCTACTGTCATGGAACAAAATGCTTGGAGAGGACGGCAGCTGCTGCCGAGGAGCAAAAATGCTC[G/A]TAGAACACAAAnnGCGTGGCTGCCnnnnnnnnnnnnnnnnnnnnnnnnnnnnnnnnnnnnnnnnnnnnnnnnnnnnnnnnnnnnnnnnnnnnnnnnnnnnnnnnnnn
BARC-PV-0003075	contig05720		0.82	[C/G]	224	CCATATAGAGGGCACCTACTGACCAGGCTCAACCCATGACCTTAGCACCCACCATACCTCAGAGGATTACTAGGAGCAGAGCACCGATTTTGGGTGTTGAGCATCAATTGGTTTCCCTATTTGTAATTTTAGTAGAGTAG[C/G]TGTCGTTTAGTACAAATGGAGGGGTGTGCCTAGTTTTTTTAGnCTCATGAnnnnTnnnnnGAGAGGAAGCATnnnnnnnnnnn
BARC-PV-0003076	contig05802		0.732	[T/C]	185	CTCAAACTGACTTGAGTGTCGGAGTGTAATCAACAGGTAGGGCGCCCTCTGTCACAATGGAGCCACGATTCACTGCAA[T/C]ARGGAGACACAAGTCAATACCCAGCTGAGGCAGATCCAAGAAGAGGCGTTCAACTCAGTCAACCAGTAGAAGAGTCAATCGACGAGAACAACTACTAnnGTTTnAA
BARC-PV-0003077	contig05823	working	0.945	[T/C]	241	CCCGTCAAGAGGACGCCTAAAAGGACTCTCTGAAGGAGGCGCAGAAGGCGAAAGATGCCGTCAACAAACGACTCCACGAACCTGGG[T/C]AAACTTATGCTGAGCTACTGGCACAAACTGTGATCCTTCGTGTGGAGATTGCGGAGCTTAAAGACGCCGTCGAAACCTCCAAGACCAAACAGAAGAAMCTCGAGGACCAATGCATTGATCGAGAGGTAAAACTGGGTGAGGTGGAGGCGGCGCT
BARC-PV-0003078	contig05837		0.696	[C/A]	241	CCGCATCCCCCGGCAAAGAGCGTATCGCCACAGAAGAGCATCTGCTGCTGGGCGGTGTAGTAGGCGATGTGACCCAGGGTATG[C/A]CCCGGCACCTCGATGACCTCCAGTTGCAAGCCCAATGCGGCGATGTTGACCTGTTCGTTCCCGTGCAGCGGGACGGTGATCCCCTTGATGCGGGATTGTTCACGCGCCGGACCATAAACCGGAACGACAGGGAAGTCGTCGCTGACCGCCTGCCTTG
BARC-PV-0003079	contig05852		0.546	[C/A]	297	CCCTCGCCGCTCTCAAGTCCCTCCTCCAGCAGAAGCTCGAGCTCGGCGAGGACGA[C/A]GAGGCTCTCGCCATCCTCAAGCGCCTAATCGCCGCGCAGCCGGACGCCGTCGACTGGAAGTTCCTTGCAGCGCGCCTCACCTCTGAGACCGGCGACGCCGACGCCGCGCGCGCGTACTACGAGGAAGTTCTGGCGGCGAACCCGCTATCGTTCGAGGCACTGTTCGAGAACGCACTGCTGATGGACCGGTCAGGGnAAGGGnAGGCAGCTATGCGGCGGCTGGAGGAGGCACTGCGCGTGG
BARC-PV-0003080	contig05876		0.722	[T/C]	241	CCAAGAGGTGCTATGAGAACAACCTCAAACCAAAGAGAGGAGTGTACGCAGTCACCACTCAACCTCCAAGGGAAGAAGGGGTCACCCATGTCGAGATCGCTCGGGAGAGACGACCCGAGCCCGCAAAAGAAGTG[T/C]TGGAGAAGGAGATCGAGGGCAAGAAGTTCAAGCTTGGCAAGTCTTAGGGTCAAGAAACGCAGGATCAGATTGTCGAGGTCATAGCACGACACCTGAATACCTTCGC
BARC-PV-0003081	contig05916		0.427	[T/C]	228	CCTGGAGCAGCTTCGCGTGTGGCATTAATGGCGAGGCACGAGGTTGCACCGCAAGTAGCAGTGATGGCAAAGTACAGAG[T/C]TGYGACGGAAGCGAnnTGATAGCGAAGCACGGAGCTRCGTTGCGAGCGACAATGGTGGCGAGGCACGAAGCTGCATCACAAGTGGCAATGGCGGCGAGGCACGGCGCTGCATCGCAAGCGGCTACGGCGGTGACGACAAGGCAAGGGG
BARC-PV-0003082	contig05916		0.64	[A/G]	228	CCTGGAGCAGCTTCGCGTGTGGCATTAATGGCGAGGCACGAGGTTGCACCGCAAGTAGCAGTGATGGCAAAGTACAGAGYTGYGACGGAAGCGAnnTGATAGCGAAGCACGGAGCT[A/G]CGTTGCGAGCGACAATGGTGGCGAGGCACGAAGCTGCATCACAAGTGGCAATGGCGGCGAGGCACGGCGCTGCATCGCAAGCGGCTACGGCGGTGACGACAAGGCAAGGGG
BARC-PV-0003083	contig05935		0	[C/T]	296	CCCACAAAAATTATATAAATAAGCACAGATCCCAAAGGATCATGTACGTAATCATCTAGTACTAAATACTGAGTGCCAAGTGCCGAAATTTGACTTnAGTGTCAAAGTGTTTTTnGnAGGTACCATCCGAGTC[C/T]GGAGTTCACGGAGACGAGAAGTGGAAGAGCTAGAGTTGCAGGAGGTCATTCAAGAGAAAGGAGTGAGATGCAGGCTGACCGACTGAACGAAAGnGGTTTAAnAGTTCnCTTACTTACAACCTTCTTTGAGAACATATTAAATTAATGTTCAATTATATTnnA
BARC-PV-0003084	contig05982	working	0.966	[G/T]	199	CCACGAGAGGTGGGTCCCAGATCAAACACTAGTTATTTGTAAGGGAGAAGCCTAGATCACGAGGGTTCATGCGTGTAGAGTGGATGATGCGTTCAAGCGTAACAAAAAGTGTAGAGCCAC[G/T]GGAAAGATATGACCGGTGAGGGTCACATTCCAGGGGTGAGCTGCATGCATGGCACGTGAACAACTAGACACTCACAGG
BARC-PV-0003085	contig05984	failed	0.948	[A/G]	358	CCGGCGAATATCGGTATCGCCAGGCGATGGGTAGAAAGACGGGAGACGGAAAACATGGCTTGAGCGATCCAGCCCGCACGCTTGTGCGAGnAnTCAACATAAnTGATGTCAATGAnTAAnCTAGTTTTGATAGCTTCCCATTGATGTTGGATTTTTCCGACAGGAAAnCTTCTTGATTTGGGGnAAATTGnTTAATTCTCGTTAACCTAAATTAACATCTGGACCnTGnCAAGAAAAnTCTnGCnAACCGnAAnTnACGCACAACGAGGGGTTCGTTGCATAGCCGGTCATAAAAACATTGCATCAG[A/G]GTGTCCATGAACCGTCAGCGTTACAAGCTGGTTTTCAACCGGCATCGCGG
BARC-PV-0003086	contig05987		0.707	[G/T]	241	CCTCCTCCAGCTCTACAATTTTCTCCCTCATAGGGACGAGCTTGCTCTCCAACTCGACGGCGTCCTGAAGTTT[G/T]TCGTGCAGTTTCCAGCACAGTTCAGTCTTGTCCTTACGCAAACTTCGAAGCTCTTCGTTGAGAGCGTTTTCCTCCCGCGAGAACTCTAGCCCTTGCATCATCATGTCGCATTTGACTTTCTCGGCTTTGGCTCTCGTGGTGCTCGCCACCTCCTGATGGATGCGGTT
BARC-PV-0003087	contig06034		0.617	[G/A]	241	ATTTTTGAAAAGGTGAAGAAGTTGAAACGGTAGGGTTTTTCAACCGTTGATACAAAGCCACGTGGACGCTCCT[G/A]ATTTAGTATGGTAAGGTRTCATATCAGGAAACACTTCTACAATCGCGCCCTACCTACCCTCTGAGAAAACGTCATGTCAGTCGCCAAGACTGGATAGTCTMTTCGCCTTGTCAAGTTCGGCTCGAGCCTGGGGGGCTTAAGTACTAGTTAGTAGTGCTTGAGATCTC
BARC-PV-0003088	contig06034		0	[A/G]	241	ATTTTTGAAAAGGTGAAGAAGTTGAAACGGTAGGGTTTTTCAACCGTTGATACAAAGCCACGTGGACGCTCCTRATTTAGTATGGTAAGGT[A/G]TCATATCAGGAAACACTTCTACAATCGCGCCCTACCTACCCTCTGAGAAAACGTCATGTCAGTCGCCAAGACTGGATAGTCTMTTCGCCTTGTCAAGTTCGGCTCGAGCCTGGGGGGCTTAAGTACTAGTTAGTAGTGCTTGAGATCTC
BARC-PV-0003089	contig06034	working	0.882	[C/A]	241	ATTTTTGAAAAGGTGAAGAAGTTGAAACGGTAGGGTTTTTCAACCGTTGATACAAAGCCACGTGGACGCTCCTRATTTAGTATGGTAAGGTRTCATATCAGGAAACACTTCTACAATCGCGCCCTACCTACCCTCTGAGAAAACGTCATGTCAGTCGCCAAGACTGGATAGTCT[C/A]TTCGCCTTGTCAAGTTCGGCTCGAGCCTGGGGGGCTTAAGTACTAGTTAGTAGTGCTTGAGATCTC
BARC-PV-0003090	contig06112		-99	[C/T]	236	CCACCGCCG[C/T]CGGAGAAGCCGGTGCCTTCACCTGGAACCTACGTCATCAAGATCCCCAAGGATCAAGTCTACCGCGTTCCTCCGGCGGAGAACGCCCGCCGCTACGACCAATACACTCGCCGGAAGCACAGCCGGAGCCGATTCTGCTGCTGCTGCTGCTGGCTCATCGGACTCCTCTTTATTTnCGTCGTGCTCCTAGGCATCGCCGCTGGCATCTTCTATCTCGTTTnCnnTCC
BARC-PV-0003091	contig06127		-99	[A/G]	241	CCAAACGCGGGGC[A/G]AGCCAGCCCGCATTGCCACCCTACTCCCAACAAGTGATAACACTCAAGAACGTGAAAATGCAGTAGCTGAAGAGAACATTGTTTTTnAnGAGTAAAGAGATGCTCCAAGCATGGTAGAAGGGAGTATAGAGGAAACCACTGACACACGTGATTCTCAAGTACCCAAAGAAAATGGTTCTAATAATTACATTTATAGGGAAAGTAGTTCTAGAAATGAGATTACTTCA
BARC-PV-0003092	contig06164	working	0.86	[A/C]	241	CCAACACTCAACAGGATAGGAGCTGTGCCCTCCACTAGACACATGAAGGTCAAGCTACCTTCGATGGAAGGGGTGGTCATTACCATCCGCTCTGATCAAAAGGAGGCAAAGAAGTGCTACGAAATCAGCCTCAGGAATAAGCGAT[A/C]TGTGTGCCATGTAAGCACAACGCCACCCCnTGGCGCGGAGTCCAGACAGGAAAATCGGCGAGTTGCGGGCACGACACTCGAAGTGGTCGCCGAAG
BARC-PV-0003093	contig06169	working	0.904	[G/A]	279	CCGAACCGTGGCTCTTATGTTGATTTTATGATTTGCACTTTGTTTGACGAAAACGCTTCTTTAAAACCTCTCCGACCGCTGGTGCTACCAGACGAGGAAAGAGTGCGTGCATTTTATTCATTGTCTAGCTAAAnTnnTTTGAGGTGCGTGGCATTCCACGTCCTCGGTACAATTTTTCTTGATAGCCACTCAAGGTGGTACGCTCCCCCTTCTCCTACCTCTCGGATCC[G/A]AAACAGTCCTTCCCAGTTTGACAAGAACTTGTCTTCCAACTTCTTGGCA
BARC-PV-0003094	contig06180	working	0.882	[C/A]	400	CCTGGTTTTCTGCTTGCCAGCCCTCAAGGGGCAGGGCGTCTCTACGGGCGGGACCATGCAATTATACTGCAGACACAGGGAGCTTCTCTCTGGAATCACCGCCGTTGGGCTTATCTCAATCCCTGTCAGATAGTTATGCTGCAAGTAAAGTATCTGAATGCTCGCGTC[C/A]AGCAACCGCTCCACGAAGCTAGCTGGTACCCGACCCGTGAACCGGTTGTTGTTCAGGTACAGGTACnGCACGCTCGCCAGCATTGGCGATATCTGACCGGACAACCGGTTGTAACTAAGATCAACGGTCGGAATGGACACCTGATCAACGGGCTGGACTGGACCCGAGAACTGGTTCCTCTCCAGCTGCAGATTCGTGAGAGGGAAGGAAAAGATCCGGTCCGGGA…
BARC-PV-0003095	contig06204		0.688	[G/C]	345	CCAGCTTGGAAGTCGTATTTGACATCACAGAGCTCATCAGAAAGGAATATAACCCAGACGAGCTAGGTAGTTATATTGGTACAAGAACTTGCTCTCGATCTCTTTCATACATCACCATACTCTTATCTACTAACTCATACTTGTACCAATTCTCTGATTTCTCTTGTTTACTTGATTCTGAACTCTTCCTCTTnGGTGCAGGCATGGTGCTAAACGCTGAGAAACGGGCAAGACTAGCTGGACTCTTGTTTGTTCGCAACAATGCCTCA[G/C]TTGGCAAGGCGGGTACCTCTACACACCCAACCATGCCTGCCTCTCCTACCGCTCCTCTCGCTTCTTCTGCCCAGG
BARC-PV-0003096	contig06210		0.766	[T/C]	241	CCCTCTGTTGGAGCACGTAT[T/C]GGGGAAACCCTAGTTGGGTCCAACCTTCTGCTCTCCAAGATGCGGTGGGTACAGGTACTGGCTAGCCAAGAAATCCTCCAAACCACGGAGCTCAAATGCCTATTAACCGGTCTTCCCCTAGAGGTGGATGAGCTTCGCAAAACCGATCAAGAGACAAAGAAACTCTTGCTCGAGAAGGCTCAAGAAACCTTAAGGTTATACACTAGGAATGGCGACCTTC
BARC-PV-0003097	contig06311	working	0.967	[T/C]	241	CCTTCTCCAACCTTCTCTTCAGTCCTCTGAGCAGAACTCAGTAGGCGGACTCAACnTGCTnGTTTGTCTGGGGTTGTTCnACTGATGCGAACACCTACTTTATTCCCAACTCCGTTCATAGCTTACCCAAnTATTGGCTTGnGAnCTGGGTGCTATTGTTCTTCCAAAG[T/C]GGCATACTATGTTCTTCCACACAGTTGTGGGCTGTGATCTGTGCCACTGGCTCAACCTCTATCCACTTTGT
BARC-PV-0003098	contig06327	working	0.889	[G/A]	241	CCTAAGAGAGCTAGTAAGCCAGTCGGTGATTGGTGCTCTCTTAACCCATAACGTGCATGGTGCAAAGCAGAGGTAATCGTTCACACAATAGGTAATGCCTGGTGTGTGCGCTTAGCCAAGCCACACTTGGTATTCACACTGAGGTTGCACGAGCCACCTAGTTGAAAAAACGCGCTAAGTTACTTCATGCAC[G/A]GAGAACTTAGACGCGCAACAGAGGTGCGTTTTGACCCTCAGATGGTGC
BARC-PV-0003099	contig06408		0.727	[C/T]	356	ATTGTTTCCAGTTATATGATTGAATATACAAACTTGCAAAGCACATCGATCAGGTTTGTTATCCTATAATGCATCTCTTCTCGCAATTATGTAGTCGTTGCAGATAATGCAATCTGTTATATAATTAAAATCCAAAAGCATTTCTGTGTTTGATCTCTCCCCTCCATTCTCCTAATTCACTTCACTGATCCTGTTGAGCAATTATATTTGCATTTTGCCTGATAGTTGTTCCTGCTGGTTGACCCCAAAGCGTCTC[C/T]GTGCCCTCACAACAACCTTCACGTCCAGGAATCCCTCTCTCACCACGGTGCTTTCCTCCTCATGGATCACCTGAAAAGAGACAACGAGCGCCCTCGCGG
BARC-PV-0003100	contig06427	working	0.943	[A/G]	224	TACAACGCACCAATTGAGAGTAACGTGGCATCTTGCGTGAGGCTCACGCGAGTGCGAGAGGGTTAGGGACTTTATTG[A/G]CGGGGAGTTTTGTGTGCAAGAATTTTAAAAGTTATCACAAGCGGTTAAGCTGCGCGTGTTTATTACTCTCCGGTCCAGTGGGTTTCCGTCTGACTGGTGCGGTGCAGTATTCGGAAGGTTCTCCCACGnGCCCTCTCCGCGGTTGG
BARC-PV-0003101	contig06459	working	0.894	[C/T]	241	TAATTACAAGTAAGATTCGTGATAATTACAAGTTAAGCAAAGAGTAATTATCAAATGATTATGTTGAnGCACAGAGTATAGGCTATTCnTCGGAGCCnTCCAAAGGCACAAGCTTGCCATTGACCACTT[C/T]GATTAGGGGGCTATACCCAGAGACGTCGAAGTCAKGGTTCACACAGGCAGCTTGAACAAGAGCCTCTGCAAACCCTTCAGCGAAACTGGAGGCAGACTCCCCTATCAGTTT
BARC-PV-0003102	contig06459		0.764	[G/T]	241	TAATTACAAGTAAGATTCGTGATAATTACAAGTTAAGCAAAGAGTAATTATCAAATGATTATGTTGAnGCACAGAGTATAGGCTATTCnTCGGAGCCnTCCAAAGGCACAAGCTTGCCATTGACCACTTYGATTAGGGGGCTATACCCAGAGACGTCGAAGTCA[G/T]GGTTCACACAGGCAGCTTGAACAAGAGCCTCTGCAAACCCTTCAGCGAAACTGGAGGCAGACTCCCCTATCAGTTT
BARC-PV-0003103	contig06464		0.615	[G/A]	241	ATTATCCCTAAAAnCCATTTAGCACCACCGCACCTTGGCTCATACGACCAACTCCTCCCACCGGGATGACACGTCCATCGCCGCCCATAGGGCTCAC[G/A]CAACCGACTCCGCTCACTGAGCACATGGTCCCTGCACCGTCACCCACTAGGCTCACGGTCCCTTGAACTCCCAACGCCAACGCACTAGATTGCTCTACTTCTACGAGAGTTGTTCCAGTCCCnACAAAAnCTCTGGTTCTTTG
BARC-PV-0003104	contig06488		0.549	[T/C]	239	CTTnGTTGAAAGTCGTCCAGAACATTACGTCTGCCGAGCTTCCCTGATCTACTAGCACACGGTGCACCTTTCTTCCTGCGGTTACCGCTGAGATCACCACTGGATGGTTGTCATGGGGGACAACATCCTCAAGGTCAGCCTTGGTAAAGACTAGGT[T/C]GACRTCACCGTCCGTGCGTATCTCCTCCGTTGAGAAGCGGTACAACCTCCTCCCGAGAACCCTCCTGCGATGGTGTGGACCT
BARC-PV-0003105	contig06488		0.742	[G/A]	239	CTTnGTTGAAAGTCGTCCAGAACATTACGTCTGCCGAGCTTCCCTGATCTACTAGCACACGGTGCACCTTTCTTCCTGCGGTTACCGCTGAGATCACCACTGGATGGTTGTCATGGGGGACAACATCCTCAAGGTCAGCCTTGGTAAAGACTAGGTYGAC[G/A]TCACCGTCCGTGCGTATCTCCTCCGTTGAGAAGCGGTACAACCTCCTCCCGAGAACCCTCCTGCGATGGTGTGGACCT
BARC-PV-0003106	contig06490	working	0.903	[A/C]	359	CCTTTTGAACTAGCACCACGTTCACCAACCATTCAGGGTACTGGATCTCTCTGTTATGGTCATCATTCAACAACTTCTGAATCTCCGTTTTGATGATTAGGCGTCTATCTTCATTAAATTTCCTTCTCnTCTGCACTACTGGTCGAACCCTGCTATCTATAGTGAGCCTGTGGCATAGGAAGTCAGGATTTATCCCACGCATGTCAGCGGAGnACCATGCGAACGCGTCTAGGTGCCTGGCTATCACCCTTGCTATCTGGTCTTGCAACTC[A/C]TGACCTAACGAGGCACCGAGCTTGAACAACTTTCCTTCAATTTCTCGTTCCTGAACATCACCAACTGGTCCCGGCCGTTGTTTATGG
BARC-PV-0003107	contig06528		0.789	[T/C]	208	GTCGGCACTCAGCAGCTTTCTGGTCTCTTCCTGCATGACGAGGCGCCTTTCCTCGTTGAACTTCCTCTTCCTCTGTCGCACAGGGCGGACCTTAGGGTCCATGGTGAGATGGTAGCnTnnnnnnnnnnnnTCGATATCGAGCATGTCCGAGGCGGACCATGCAAAGACGTCCAGCATGAGATTA[T/C]TGCCGCCACCTGGTCCTGCTCTT
BARC-PV-0003108	contig06531	working	0.902	[A/G]	241	CCTTCAACCAATCTTCATGGATTTGGAGACATCAAAGCTTATCTTCAACATTATATTCTCGTGAGTGAAAGCTGTTAGAGGTATAACTATAAAAGGGGCTTGAGACCTCCG[A/G]TAAAGGTATGTTATTTCTGAGAACTAGTGACTGAAATTGATTATTATTTTGTATGTTCTCACTGACTTGATCGTCAGAGTGTGACCAACAGGTACAGCCCCATCTGCCTCAATGGAGCGTTGTTCCAAT
BARC-PV-0003109	contig06539	working	0.91	[A/G]	108	TAGACTTGGAGGAGCTATTCACCATGATAGCCAAGTACAGGTTAAAGCTGAACCCAGAGAAGTGCGTGTTCAG[A/G]GTAGAAGCAGGCAAGTTCTTGGGTTTCCTACTCA
BARC-PV-0003110	contig06572		-99	[G/A]	241	CCTTGAC[G/A]AAAGCCCAGCTGTTGGGATGAAGCTGGGCAGGGGCAACGTTAATCTTTGTGAGAAGCTCCCTCTCGAACCnAGAAAnGGGTAAACGCATTCCAATGTGTTTGAAGATTGTATGGTAGAAGTAGAAGAAGGGTACCCTGCTGTTGGACCTCTCATCCCCACAGACAGGCTCGCCTGGAGTATAGGGAAGCACAACTATGTCCTCGTCGTGCCTCCTAGCAAAGGCACGATGCTG
BARC-PV-0003111	contig06605		0.591	[C/T]	241	CCCCACCCGACCGAGGGGTGGGTGGAGACGGAAATCAGGGGGAAAAGGTTCAAGCTGGGAGGACCGCTCGACGAGGGCACGCGACAA[C/T]AGATCTCCGGGGTCATCGAGAAGAACTTGGGCGCGTTTGCATGGTCAGCCTCGGGCATGCCGGGTATTGACCTGGACTTCCTATGCCACCGCCTTGCGATGGACCCTCAGGTCCGGCCGATGCGCCAAAGGAGGAGGAAGTTCAATGAGGAAA
BARC-PV-0003112	contig06612		0.52	[T/C]	241	CCGCTCCTCAGGAGGTCCGTnnnnnnACGTCCCGAAGCGCCTCCCGAGACTCGTCAGGAAGCGCCACACACACCCTTCGCGTAAATTGATGACCACGCTCCAAAAGATCGAAAGGAGTGGGCGTGGATCTCGCCACGG[T/C]GTCGCAAGAACCCGGGCGGGAGCGGGATGAAGGTGGCACCACCTCGACCACTTCTCGACRAGGAGGAGGAGGCGTCGGCATCGAGCCGGGCGATCGGGCGGT
BARC-PV-0003113	contig06612		0.711	[G/A]	241	CCGCTCCTCAGGAGGTCCGTnnnnnnACGTCCCGAAGCGCCTCCCGAGACTCGTCAGGAAGCGCCACACACACCCTTCGCGTAAATTGATGACCACGCTCCAAAAGATCGAAAGGAGTGGGCGTGGATCTCGCCACGGYGTCGCAAGAACCCGGGCGGGAGCGGGATGAAGGTGGCACCACCTCGACCACTTCTCGAC[G/A]AGGAGGAGGAGGCGTCGGCATCGAGCCGGGCGATCGGGCGGT
BARC-PV-0003114	contig06622		0.96	[C/A]	347	CCTTGAATGATGTAAGATGGGTCTCGGGGT[C/A]TTCTACACCTGTAAATACAATCTTGAGCATTACGAAATTGGCTGGTATGATAACATCCATGATCGCATGTGAAAATGGTATGGGGTGAGCCCTTAGTTGAGTGGTCAAGCCTCGTTCTCGGCTCGGACTTCTGCCATGAGTCTCTCCTGCTCAGCCTTGGATGTCGYCATTGCCTCCTGGAGTGCACTCACAGTTTTCATAAGTTGTTATATGGTGGGGTTGTCATTCCCTTCAGATCCTAACGAGTCTTGCCTTGTATTCCTTATTACGTCTAAGAACTCGAGCACGATTGCGGGTGGGATTCAGTTTTATCGGG
BARC-PV-0003115	contig06622		0.738	[C/T]	347	CCTTGAATGATGTAAGATGGGTCTCGGGGTMTTCTACACCTGTAAATACAATCTTGAGCATTACGAAATTGGCTGGTATGATAACATCCATGATCGCATGTGAAAATGGTATGGGGTGAGCCCTTAGTTGAGTGGTCAAGCCTCGTTCTCGGCTCGGACTTCTGCCATGAGTCTCTCCTGCTCAGCCTTGGATGTCG[C/T]CATTGCCTCCTGGAGTGCACTCACAGTTTTCATAAGTTGTTATATGGTGGGGTTGTCATTCCCTTCAGATCCTAACGAGTCTTGCCTTGTATTCCTTATTACGTCTAAGAACTCGAGCACGATTGCGGGTGGGATTCAGTTTTATCGGG
BARC-PV-0003116	contig06679		0.523	[G/A]	359	CCTGAGGTTGCTGGTGGAGGCGAAGGTTGGTGTTCACCACCACCCTCGCAAGGTTGGACGGCGGGGGGAGCTTCGAGGCGTGGTGGTGAGGCATGCAGCTTCTCGGCGCTTGTGAGGAGGCTTGCGTATCAGCAAGTTGCTCAAGAGCAGCCTCAGCAACTGAAGCGTTTGAAAC[G/A]AGAACATCCCAGYGGACTCGAATGGTGTGGAGGCGCTGGGGGGGTTTTCGATGAAGTTTGGTGCGGCGCTCTCAATTGCTGGGGGCTCGGTCACTGCCACCCTTTTCCTTTTGCAGATTAGCCCATTCTCGGTTTTTTCATCCGCCTCTTCGTTAGATACTGCCCTGGGGGCTTTCCTTTTGG
BARC-PV-0003117	contig06679		0.575	[T/C]	359	CCTGAGGTTGCTGGTGGAGGCGAAGGTTGGTGTTCACCACCACCCTCGCAAGGTTGGACGGCGGGGGGAGCTTCGAGGCGTGGTGGTGAGGCATGCAGCTTCTCGGCGCTTGTGAGGAGGCTTGCGTATCAGCAAGTTGCTCAAGAGCAGCCTCAGCAACTGAAGCGTTTGAAACRAGAACATCCCAG[T/C]GGACTCGAATGGTGTGGAGGCGCTGGGGGGGTTTTCGATGAAGTTTGGTGCGGCGCTCTCAATTGCTGGGGGCTCGGTCACTGCCACCCTTTTCCTTTTGCAGATTAGCCCATTCTCGGTTTTTTCATCCGCCTCTTCGTTAGATACTGCCCTGGGGGCTTTCCTTTTGG
BARC-PV-0003118	contig06705	working	0.929	[A/G]	241	ATTAATGTTAAAAAGTTGTACTCATTTACACTTTGCAAAATGATTAATTTTCATAAGAGTCAATTGAATTTATGACCTATAGAAAAGAAGCAAGAGCTTAGC[A/G]AAATTGATCGGTGCAGAGAGTTTCGCTTGAGCACAGGGAACTAATGTTGAGCAAAATTGAGGTAGAAAGCACCCAAAnCTGAATCTCCTTCGGCTTGAGCGTAGGGAGTTGGCATTGAGCGAATTTGAAGTAAAGATC
BARC-PV-0003119	contig06731		0.532	[G/C]	241	GGTTGGTGCTCACCACCACCCTTGCAAGGTTGGATGGCGA[G/C]AGGAGCCTCGAGGCGTGGTGGTGAGGCGGGAAGTTCTGTTGCAACTTGAGAGGAAGCTTGCGTGTCAGCAAGCTGTTCAGGCGCAGCTTTAGCAGCTGAGGTGTTTGAGGCAAGAACGTCCCCAGCGGACTCAAAGGGCGTGGAGGCGCTGGGGGGGTTCTCGACGTAATCAGGAAGGGCGCCCTCAGCTGCTGGTGGTT
BARC-PV-0003120	contig06780		0.704	[T/C]	206	CGTGTATACAACTTCAATGCCTTCTCCAGCATACACGACTCCCACATCTC[T/C]GTTCGTCACTGCGCCCCCGGGGAGCCGGTCTGCGTGGATGATAGGTCCAACGGTGGGAAGCCCTTCTTCTTCCTTTACCAGACGGTGTTCAAnCGAACCGGTCTGCCCCTACCCTTCTCAGGCTTCGAGAGGGAGCTGCTTACTGAGATTAACGT
BARC-PV-0003121	contig06782	failed	0.928	[G/A]	241	CCACCCCATACACAATTGCTTGGCACTGGGACACCA[G/A]CTAGACGAGTTGGTGAAGAACAGTCTCCTAAGAGATTATCTACAAGAAAAATAGGAGACCGAGGACATGGCGGCAACAGGGGnTGACCCGGGGCATGAAGTTCCCGTGCACGGTGAGGTCCACACCATCGCGGAAGGGTTCTCAGGGGGAGGTTGCACTACCTCTCAGCGGAGGAGATACGCACGGACGGTGATGGCAGTAGAA
BARC-PV-0003122	contig06793	working	0.97	[A/C]	241	CCTCAACATTCTAACCGATAAGTTCCTTGAAGACTTTGTCCATAAGTCGTTGGTAGGTCGCTCCAACGTTCTTCAAGTCGAACGACATTATTTCATAGTAGTAATTATCACCGTCATGAAAG[A/C]GGTCTTCTCCTTGCCCTTAAGATGCATGCTTATTTGGTTGTAGCCAGAATAAGCGTCTAGGAAACTGAGCATTTTATGGTCGGCGGCTACATCCACTAATCGGTCAATGCTGGGAAGG
BARC-PV-0003123	contig06821	working	0.87	[G/A]	227	CCTGGAGATAGTCTTCGATACCGCCAAGCTCATCGCCAACGAATTCCACGCTCATGGGCTTTCCACCTACTTCGGTATATGCCCTTGATTCTCCATATTGCCTTAGCTGTTGTAGTCGTGGATTCGCTTGCTAGCTTAA[G/A]CCCTTGCGATTATCTGCATCTTGCTGCCTCATACTTGCTTTATTGGTTTCTTGTATGCTTTGCCTGTATGATGTGCATTATGCTTCG
BARC-PV-0003124	contig06829	working	0.915	[G/A]	341	CCTCACCATGTTCAGTTGTCTA[G/A]CATCCTTTCTCTCCACCCTGGGACGCTCCTCTTGGTGGCGACGGTATTTCGAGATGTTCACGTTCAGTTTTCTATTCCCTACGTATATCTGATCAAGCTCCCTCTTCAGTTTCCCCACATTTCTCACAAAAAAACCTCACAAACCCGAATCTTCTACCCCACCTGTTGAGTCTATGCGAAATGAAGACTTCTTTCACCCTTGTCCATCTTTGAAAAATTTTTAACATATCCATTTCTCCGAAACCACTGAAAAAGTTCGAGAATAAAAACGTTGTAAAGTCATTAGATATAACAGGTGTTTTACGACCTGGACCATGG
BARC-PV-0003125	contig06869		0.713	[G/A]	237	CCTCGCCCGAAGAGAAGGGTCGTGCGC[G/A]GGTGTGCGTCTTGGAGGAAGGGGACACATGGATGACGCCTTATAGGCGATACATTGCAGATGGGATTCTCCTAGCGGAGCCTGAAGAGGGTAAGAGGATAAAGAGAAACTCCACAAGGTACACTCTCATCGATGGAGCGCTATTTAGGCACGGGTTCACGCACTCGATTCTGACATGTGTGAGCGGTGACAAGTGCACGAGGATAATGT
BARC-PV-0003126	contig06870	working	0.919	[C/T]	156	TCCGACCGCCAGGCTTTCTTGATTTAAGGATAAATCAAATAACTGCTGCCTGATGGACGGTTCTCCTACTTCCACTGGGATCATAGCCTCGGTACCGTAGGTGAGG[C/T]TGTATGGCATCTCTTGTGTCGTCGTTTGAGACGTGCACCGATATGCCCA
BARC-PV-0003127	contig06916		0.618	[T/C]	172	CCTGTCGTGGATTTCCCCGGTGGGTCCGCTCAAGTTGAGTTATGCTAAGCCCTTGAACGCGAAGCCGGGTGACCGCCTTGAGCGCTTCCAGTTCCAGATGGGCACCGGTTTCTGA[T/C]CCGCCCATCGCCGAGACAAGGATTGCGAAGAATGATGTTGAAAAAATCGTTAGCCG
BARC-PV-0003128	contig06941		0.677	[G/A]	241	ATTCAAATTGGTTGTAATATATATGCTAATTAAATATAAATAAAAGTTGTTGGGAATAAAGTAGTTAGCAACCGAGAATAAAGGTGCATGTGAACAGAATGTTCTATTGTTGTTAAGAACCCGAAAATAAAGGTGCACGTAAGCAATATGnnnnnCTGTTATGAGTATATGTTTTTTGTTGAGATTATATTTGTACCGACCGATCCTCGACCTCAGGC[G/A]TTGACCAAAGTCATGGTGGGAC
BARC-PV-0003129	contig06942	working	0.925	[C/T]	377	ATTATTGGATATCTCTTACATGTCAACACGAGAGTGGCGTATATATGTAAATTAAGAAATGAAAGAACGAAGAGAAGAATGGCGAACGTGAAATAGAAATAGTTAGTGTATTTGATTTGATTCGATTTGATTTCATTGATTCACTGTGTTTGTGTTTTCnCTCACATGCATTTCnCCTTCAAnCAAAGGTGAnGAGGAAGAAGAAGAGGTTCCGCTCGGTGGCTGTGACAGCAATTGCGACCGATTCTnCACCACAGAAAATCCGTAAGCATTAGATCTGCGATTTCGATTTGCGATTTCACTTTGCGATTTCAATTTACGATTTCAATTCACGATTTCACTGAGA[C/T]CCCATGCCAGAAGCTGATGCGGATCTATTA
BARC-PV-0003130	contig06967		0.835	[T/A]	241	CCTACCTGCAAGCAGTATGT[T/A]CAAAGAAGGGAGGTCTCAGACCATTGTGCTTTGCTGATTAAATGCCTGGACAAGGACTGGGGTCCCAAGCCCTTTAGGTCGTTAGATGCATGGCTTTCGGAAAAAGGCTTTGCTGAAATGGTGGAGGAAAAGTGGAAGTCATATTCAACCGAAGGAGGTGCAGTTAAAGGGCTCAAGGAAAAGCTTAAACTTCTGAAGATGGATCTGAAAGTCTGGAATA
BARC-PV-0003131	contig07011	working	0.983	[G/A]	241	CCAATACCCAAATCCTTGAAAGATTTGAGAGGATTTTTGGACCTCACAAGTTACTATAGAAGATTCATACATAACTGTGGAAGAATGGCGAGACCATTAACACAGTTACTCAAAAAGGGAAATTTTGCGTGGACGGAGGAGAGTAAAAGAGCCATGCAACAATTACAGACAGCA[G/A]TCACTACTGCACATGTATTAACGATGCCAAATTTCAGTCAACCTTTTTGCATCGAATGCGATGCTT
BARC-PV-0003132	contig07050		0.669	[A/C]	241	CCTTTTAGTGACTCGCTGCTTAGGTATTACCCGAATATGTTCTGCGAGATCAGGCATCAGGCTATGGTGCACATCGCCGCGGAAGATTGAGTCACAGAAAAATGCGGCAGCATCGATCCTATCTGACCTTGGGTAGCAGGTCGACCTCAAGTCATGACGGTGCACGAGGCGACAA[A/C]AGAGAAGAAAGGCTCGGGAAAGCAGCAACCTTACGAGAAGCCCTAGACTAGAGCGCACACACGGG
BARC-PV-0003133	contig07052		0.769	[T/C]	375	CCATCTTAGCCAGCGACTGCTTAGCTTTTTCATGCAAGTCAATAACCTCTTTTCGGAGATCCAAGATCTTAGCGTGAGCATGCAGAGTCTCTTCGGACTTCTCAAATAGAAGCTTCTTGGTCTCCTCGTCAGTTTGGCGAAGGGAAGACACCTCTATATATAGGGCAGTTTCGCGCTGAGAAAGATTCTTGATCTGGAGGGCGTCTTGACCTGCAGCCTCCTTTAGCTTTTGCACCTCAGTCTGCAAGCCTTGCACCTTGGTTATAGTGAGG[T/C]TGAACGCGTCAAGGAACTTCCCAAGGTCGTTGGCTGCACGAGCTTGCAGGGAGTCCTCACCCAAGCTCCCCACCACCTCCCGATTTTGGAAGCACTTGAGGG
BARC-PV-0003134	contig07088		0.703	[A/G]	241	CCAGAACATCACATCCGCCGAGCTGCCCTGGTCTACCAGCACTCGGTGTACTTTCCTTTCTGCGGTTACAACCGAAATCACCACGGGGTCGTTATCAT[A/G]TGGAAAGACGTCGCGAAGATCAGCCTTCGTAAACGTGAGGTCGACGTCGAGCGAGTCATCCACCACCTGCTCTGCTACTGACATTACCGAACGCACGTACCTCTTGCGCTGAGAGGCAGTGCACCCTCCACCCGAGAATCCA
BARC-PV-0003135	contig07102	failed	0.969	[G/A]	334	CCCGATAAAACTnnnTCCCACnnAnAATTGTGCTCGAGTTTCnAGATGTGATGAGGAATACAAGGCnnnnnnnnnnnnnnnnnnnnnnnnnnnnnnnnnnnnnnnnnCAACAACTTATGGAATCTGTGAGTGCTCTCCAGAAGGCAATGACAACATCCAGGGTTGAACAAGAGAGACTCATGGCGAAAGCCTGAGCTAAGCAGCTGCTCATACAAGATCAGTTGATGGCGAAAATAGACACGTCTCGAGCAAGCAATGACGAGCTACGCAAGGCTAATGAGGAATTGCGTAGGAGTCTACAACA[G/A]CTTGACGAACGCTCCACAGGGGAGCGAGG
BARC-PV-0003136	contig07151		0.64	[C/T]	241	ATTTTTCTGAAAAAACATAGTTTATAGTAACTAA[C/T]CTTCACAATCCATGTTGGTTGAACCACCTCGTTGCTATGCCTTCGTCGCCCACACCGCCACTCTGACACACAAGCCATAACTTAAGCTCAACACACCTTCACACAAGGGACAACACATAACCCTTCACGCTCTCTACTATCCTTTTTCTACTCCTCATACTTTGCCACACATCCACCAACACGTCCAATGCCATGCTGTTTAAAAT
BARC-PV-0003137	contig07188	working	0.889	[C/T]	241	CCAAGTTGTGAAGGCAGGAGGAAGTTGATATCGCCAAGAGTCnnnnnnnnCCAGGAGAAnTTCAAGCAATAGCGAGAAAGTCAAGACCCGTTTTGATAAGGCAGGTCAGATGAG[C/T]TGTGTCTTGAGCCATTAGTTGGGTTGAGGTTCGTTATTTGAAGAGCGATTTCGCGCTAAGGTTCAGTACCCTGTGGTTACAAGTTGTTAGAGTGTTATTGTTCGAAAACTGATGGTTCGAGGCGGA
BARC-PV-0003138	contig07256		0.405	[C/T]	359	CCTGCAGGTCGATCTCCAGCAGCTCGATGGCGCTGGCGATCTGCGTGCGCTTCTGCCGCAGTTCCTGGCTCAAGGTCGCGATGCGGTTGTCCTGCTGCGCCAGTTGTTCCTTCAACGCTTCCAGCGCGAGGCGGATCTCGCGGTCGTCCAGTTCCAGCAGCAGGTCGCCCGCTGCGACCCGCTGTCCGGGCTTGGCGTGCACCTT[C/T]GCGACCCGnCTCGCACCCGGACTCGCCACCACTTCCTCGCGCACGGGGATGACGATGCCGGAGGCGTCGATCGTGTTGTCGACGTCCCCGCGCCGGACATGCGCGATCACGACGTCGTCGACGGACACGCTGGGACGCAGCACGCGGTTCAGG
BARC-PV-0003139	contig07265		0.835	[A/G]	236	CCTCTGATGAGCTGCTCAATGAGTGCTCAAGCCTAACCTCCATGAAGGATTGGAGGGATCATATTGACAGACCAAGCGTCTACCAACATCAC[A/G]CCTTTGCAAGGAGGCACGATGAGGACATATATGTGCTTCCTTGTACCCCAGGCGAGCCTGTGTGTGGGGATGAGAGGTCCAACAATGGGGTCCCATTCTTCTTCTTTTACCAAACGGTCTTCAAGCGCATTGGGATGCGCTTG
BARC-PV-0003140	contig07294	working	0.936	[G/C]	313	CCACGAGAGGTGGATCCCTAACTACACACCAGTTATCAGTGAGGGATAAGCCCAGGTCACGAGAATTTATGCATGTCGAGTG[G/C]ATGACGCGTTTAGGCGTAACACGAGTACAGAGCCACTGGGAAGATGCGACCTGTGAAGGTCATATTCCAGGAATGAGCTACATGCATGGCGCGTGAACAGCTAGGGCACTCCCAAGGCGGGTGACCCCAGAGATCAGGTGCACGAGGAGGCATCCAGGTGGTCACCCCGTCAGAGGTTGCACTCCAGTTAGGAAACCCACGCGCTAGGTTAGGATAACGACAATGTTGGG
BARC-PV-0003141	contig07333	working	0.858	[G/A]	241	CCCAATAAGGTAAGTCCATTAAAATAATATAAATAATGCACATTCCAAGAAGAAAGGTACGTCATTATCACTGTACACACTTGAGTGTCGAATACnnnnnnnACTGATTTGAGCGTCATAGTGCCTTCTGCAAGTACCTCCCCCATTTGGAATTCACTCGAGACTGA[G/A]AGTCGAAGGAGTAGCGTGACGACCAGAAAGATCACAGCAAAGCCCTAGCAACCTTCCCGAAGAAAGGAGGAAG
BARC-PV-0003142	contig07336	working	0.948	[T/C]	241	CCGACACCTCTCCTCTCAAGATGAGAAAGT[T/C]CTCCCGAAAAGACCGCTCCCCCAAGAAAGACCGACCGAGAAAGGTCGAGCCAACCGTGGCTTTGGTGGACTTCGATCCCTGAGACCGAGGACAGGCTGGAGGCAAGAAAAGAGCTAAGGAGAGTCTCCCTCCTCGACGAAGAGCACAGCACGGCTGTAGGCACAACACGATTGTAGGAACAACCTTGGCAGCGGCCGAGACCGAGATCCT
BARC-PV-0003143	contig07342	failed	0.968	[A/G]	354	CCCAACGATGGGGATGGTACAGTCACAATTGCAGAGATCTCCACGTGATGACCATCAATTGGAGTATTGATTGGTGTTGTAGAACCTGCAGGTGATTTAACCCTCCGAGGAGAGGTGTGACGCAACAGAGATGGTACCGCCACAGGAGCCCAGACCTCCACATGATGATCCTCAATAGGTGCATGAGACTCTGAGCCCTTC[A/G]CTTGCATAATAGCAGGTAGCATCCCCTGTTCTGGAAAATCTGAAGTGTGAGGGGACAACCCCTATATGGATTCATGATCTGnGGCATCCTCAAGAGGAGGCATATCAGCAAAATCATCCTCCCCTTCACTTGGTTTATCAGAAGCAAGGTGG
BARC-PV-0003144	contig07343		-99	[T/G]	227	CC[T/G]TCGGACCTGAATCTCTCGGAATTCATGCATTCGCTCAATGCCCTGGTCTTCGCCATGAATTGCACTACCATCCTGCTTTCCCCGGTSGAGGGCAACATGCCCAAGTCCGAGAACACCCTGGTGGACGGTGTCATCGAGCTGAGCCAGCACGAGTCGGGCATGCAGCTGGTGCGCGAGATCAAGGTCTTCAAGCTGCGCGGCGCCAATCACCTGCTGGGCAAGCA
BARC-PV-0003145	contig07343		0.652	[G/C]	227	CCKTCGGACCTGAATCTCTCGGAATTCATGCATTCGCTCAATGCCCTGGTCTTCGCCATGAATTGCACTACCATCCTGCTTTCCCCGGT[G/C]GAGGGCAACATGCCCAAGTCCGAGAACACCCTGGTGGACGGTGTCATCGAGCTGAGCCAGCACGAGTCGGGCATGCAGCTGGTGCGCGAGATCAAGGTCTTCAAGCTGCGCGGCGCCAATCACCTGCTGGGCAAGCA
BARC-PV-0003146	contig07398		0.839	[G/A]	169	CCATGTTTGCTAGGGCACATAAAGGTTAGGTTACATGTATAATGAAAGATAGCGTAACACCATGAGTAGGGTGCCT[G/A]CGTAAGCAGAATGAACCGCTGATGTTCGTACATGAGTTGGTGCCCTGGTGGTTATTCTGTTTTTACTTTATGCACTnnnnnGAGGAAAGATT
BARC-PV-0003147	contig07401	working	0.946	[T/C]	241	TTAnTAGTAAAAnTTGTTTCTTATTAATTnAGAGTTAGGTAATGTACTTGTATAGGCAAAGAGAGCTTGGATAGTACATGAGACGTACAATTGATGACGTG[T/C]CGGTGATCCTCTGGTTCCTTCCTTTAAGTCTCCTTCCGCAAATGTTGGTGTTCCGTCGGGAGTGACCTGAAAAAGGCACTTCGACGATCWAGTAAGTACTTTGTGTAAAGAGTGTATGTTGGTAATnnATAAAnGCGnA
BARC-PV-0003148	contig07401		0.812	[A/T]	241	TTAnTAGTAAAAnTTGTTTCTTATTAATTnAGAGTTAGGTAATGTACTTGTATAGGCAAAGAGAGCTTGGATAGTACATGAGACGTACAATTGATGACGTGYCGGTGATCCTCTGGTTCCTTCCTTTAAGTCTCCTTCCGCAAATGTTGGTGTTCCGTCGGGAGTGACCTGAAAAAGGCACTTCGACGATC[A/T]AGTAAGTACTTTGTGTAAAGAGTGTATGTTGGTAATnnATAAAnGCGnA
BARC-PV-0003149	contig07407		0.573	[C/T]	166	CCTTGAACATTCAAGAAACCTCGCTCAGGTGAGCTGTCTAGAGGCAAGCCTTGCTACAGTGATGGGCTCGCCTGAGCTTCGCCCACGACAAGCTCAAGCAAGATTTTGCT[C/T]GCCCAAGCGAGAATAATCYAGAGGCTACCTTTGTTCCAACAAAGGCTCGCCnAAG
BARC-PV-0003150	contig07407		0.621	[T/C]	166	CCTTGAACATTCAAGAAACCTCGCTCAGGTGAGCTGTCTAGAGGCAAGCCTTGCTACAGTGATGGGCTCGCCTGAGCTTCGCCCACGACAAGCTCAAGCAAGATTTTGCTYGCCCAAGCGAGAATAATC[T/C]AGAGGCTACCTTTGTTCCAACAAAGGCTCGCCnAAG
BARC-PV-0003151	contig07451		0.56	[C/A]	241	CCGGGGCGCCGAACGCGCCCTGTACGCGGGCATGTTCC[C/A]GTTTGATGTCCGACCCGGCGGCGACCGCCACGTCCTTCAAGTCCAGCACGAGAGGATGCGCCTCGTCATATCCCTGCAGCAGGATGCGTCCCGGCGTCGTGCTGCGCACCCGTTCCATGCGGATGTCGGCGTAGTCGGGGATGAGCGCACCCGGCTGCGCCGGTTGCTCGTAATGCGTCGTGATCTCGATGGGAGACCGGAT
BARC-PV-0003152	contig07455		0.833	[C/G]	226	TAAACTTTGTCAATGCCAATGGAGCGAAGAATCTAAAGGTATAGAAACAGAGGCTGATTCAATTGCGTCTAACACATCAGTGCGAT[C/G]GGGGAGCAGGGATTTCGAAGAGGTAAGAAAGGTCGCAGAGGAGAAACCGACGACGGAAATGGATATTGCACCATCACCGTCGGTAGAAGGTTGCCGAAGATCTGAACCTAATGCACTGTTACGATGTTGTGAGTCTTTT
BARC-PV-0003153	contig07596	working	0.869	[T/G]	341	CCCGTCACCTCAACCAKACCTCTGAACCGACTTGCTTCAACTAGGTGTCGATGTCCGATGTCCGATGTCTGGTCCAGTACAGTAGGCTTGGGCGGCGGCGTCTTACTTGCATGCTTTAGTTTCTTTGGAAAATTCTTCATCTTTTT[T/G]AGTAAGCTCTCCTTTGAGTTTATCGACCTCAGCCAAGAGTCTACCCCTTTCTGCAGCAGCCTCTTGGGCTTGGTTTTCAGCCTCTTTGGTCTTCTCGGCTAAGTGTTGCTCARCTTCMTGTTGTTAATCTTTGGTATGTTGGAGCTCACTTTGCAGGAGTTTCATCTCTTTGTGAAGCTCAAAGATCTTCTAGG
BARC-PV-0003154	contig07596		0.753	[G/A]	341	CCCGTCACCTCAACCAKACCTCTGAACCGACTTGCTTCAACTAGGTGTCGATGTCCGATGTCCGATGTCTGGTCCAGTACAGTAGGCTTGGGCGGCGGCGTCTTACTTGCATGCTTTAGTTTCTTTGGAAAATTCTTCATCTTTTTKAGTAAGCTCTCCTTTGAGTTTATCGACCTCAGCCAAGAGTCTACCCCTTTCTGCAGCAGCCTCTTGGGCTTGGTTTTCAGCCTCTTTGGTCTTCTCGGCTAAGTGTTGCTCA[G/A]CTTCMTGTTGTTAATCTTTGGTATGTTGGAGCTCACTTTGCAGGAGTTTCATCTCTTTGTGAAGCTCAAAGATCTTCTAGG
BARC-PV-0003155	contig07685		-99	[C/T]	241	CCGATT[C/T]TAGAAGCACCCTTCTCGTGACTTTTACTACTTGACATTGGTGTTGACGTTTTCGGCATTGAACTTGGTGAAGATGATACGGTAGTTGTAGGGTTGTTGTTGTTATGTGGTAACAACGGCGAAGCAATRGCGCCTTCTGATCCGGGTTTGGTTGGGTCGGATGCGCATTTTTTAACTGGGGCACCGCAGAGAAGCTGGTTTTGTCCGAATGAGGATTCGGGGAAACTTGATAATG
BARC-PV-0003156	contig07685		0.676	[A/G]	241	CCGATTYTAGAAGCACCCTTCTCGTGACTTTTACTACTTGACATTGGTGTTGACGTTTTCGGCATTGAACTTGGTGAAGATGATACGGTAGTTGTAGGGTTGTTGTTGTTATGTGGTAACAACGGCGAAGCAAT[A/G]GCGCCTTCTGATCCGGGTTTGGTTGGGTCGGATGCGCATTTTTTAACTGGGGCACCGCAGAGAAGCTGGTTTTGTCCGAATGAGGATTCGGGGAAACTTGATAATG
BARC-PV-0003157	contig07686	working	0.861	[C/G]	356	TAAGGTGATGCCCTTTGGGCTGAAGAACGCATGTGCTACCTACCAGAGGCTAATGGACAAAGTATTAACGCCCCTGCTAGGGTGAAATGTCCAAGCATATGTAGATGACATGGTGGTCACCTCCCAGCAGAGGGAGCAA[C/G]ACGTAGCAGACCTGAAAGAGCTATTCACCACGATAGCGAAGTACAAGCTGAAGTTAAACCCAGAGAAGTGTGTGTTCGGGGTAGAGGCAGACAAGTTCTTAGGATTCCTACTCACCGAGCGTGGAATAGAGGCGAACCCTGAGAAGTGCGCCRCAATAATAGCCATGAGGAGACTGATCTCAGTTAAGGAGGTGCAGCAGTTGACAAGGCGCATGG
BARC-PV-0003158	contig07686		0.939	[A/G]	356	TAAGGTGATGCCCTTTGGGCTGAAGAACGCATGTGCTACCTACCAGAGGCTAATGGACAAAGTATTAACGCCCCTGCTAGGGTGAAATGTCCAAGCATATGTAGATGACATGGTGGTCACCTCCCAGCAGAGGGAGCAASACGTAGCAGACCTGAAAGAGCTATTCACCACGATAGCGAAGTACAAGCTGAAGTTAAACCCAGAGAAGTGTGTGTTCGGGGTAGAGGCAGACAAGTTCTTAGGATTCCTACTCACCGAGCGTGGAATAGAGGCGAACCCTGAGAAGTGCGCC[A/G]CAATAATAGCCATGAGGAGACTGATCTCAGTTAAGGAGGTGCAGCAGTTGACAAGGCGCATGG
BARC-PV-0003159	contig07702		0.778	[T/C]	241	CCGCGACTGACTATTTCCCGTTGCGATGGAACCGCAACGGTTGCGCTGCATTAATGATCAACTGGGTTCACGTTTTGGGTAGCGCGTATTGCGAAGCGGGCAAAAACTAATAATTGAATTCGGTACGTGACTGAGACACACTTATCCGGGTGT[T/C]ATGCCGGTCGGCTGACCGGATTCCCATGCCTCGGATCGATACATGGAAACATTTGTGATGAATGCCAAGACACCGAATGCCATCGAT
BARC-PV-0003160	contig07704		0.802	[G/T]	241	ATTAGAAAAATTGTGGCTTCATCAAGGAAAGATTGGTCAATCAAGGTTGATGAAACTCTGGAGGCATATAGGACTATATATAAAACTCCTATTGCCATTTCCCCATTTCAACTTATTTATGGGAAAGCTTGCCATCTTCTAGTGGAATTGGAGTACAAATCATATTGGGCATTAAAGACACTAAATTTA[G/T]ATTCTAAAGTAGTTGGGCTAAAGAGGAAACTTCAAATCCAGGAACTTAAAG
BARC-PV-0003161	contig07715		-99	[T/C]	240	CCGTCCAGCAGCGACAG[T/C]TGCGGATCGATCGGMTTGCGGGTCGCGCCTTCCTTCTGTTCGnGATTCnACTnGCCCGACTCGCCCnAGCGGAAGCCGATCGAGCCGCTCGGCGCGACGATCTTGCCGGTCGCCTGGTCGATGACGAGGGTCTTCCATTCCGGGTTGTTGGCTTCGTCCAGGTTGTTCGCCAGGTGCGnnCGCGCAGGAAGTAGTCGGGGACCAGCGTGCCGTCGCGTTCCT
BARC-PV-0003162	contig07755		0.68	[C/G]	239	CCCTGTCTAGATTTGTATCAGCTGGAGGAGATAAGGGTCATCCTTACTTCCAGTGCTTGCGAAGGAACAnCCGGTTCGTGTGGACAGAGGA[C/G]TGTGAGGCAGCGTTCCTCAGGTTGAAGGAGTACCTGGCCGCTCCCCnAGTCTTGTGCAAGCCACAGACTGGCGTGCCGCTTCGGTTGTATTTTGCTGTCACAGAGCGAGCGATCAATTCAATTCTCGTCCAGGAGCACGACCAGGTG
BARC-PV-0003163	contig07761		0.647	[G/T]	174	ACCACCTGGATGCCTCCTCGTGCACCTGATT[G/T]CTGGGGTCACCCGCCTTAGGAGCACCCTAGCTGTTCACGTGCCATGCATGCAACTCACCCCTGGAACGTGACCTTCACAGGTCGTATCTTTCCAGTGGCTCTATACTTGTGTTACGCCTGAACGCGTCATCCACTCCACATG
BARC-PV-0003164	contig07784		0.723	[G/A]	236	CCCACATCACAGCTTTCCACACTCATATAATGATCTCAGGGGGAATCGATGCCATGCACTGCAAATTGTTCATGGGAACATTCTCAGGCACAACATTGGATTGGTTCATCAGCnTTCCCGATGGACATATCACCTCGTTTGATCAGTTCTCGACTTTGTTCAGGGAGCAGTTCATTGTCAACCG[G/A]GnTCCCCCTGTTTCTTTTGACCTCTTCGATGTGAAGCAGTACMAGGGAGAG
BARC-PV-0003165	contig07784		-99	[C/A]	236	CCCACATCACAGCTTTCCACACTCATATAATGATCTCAGGGGGAATCGATGCCATGCACTGCAAATTGTTCATGGGAACATTCTCAGGCACAACATTGGATTGGTTCATCAGCnTTCCCGATGGACATATCACCTCGTTTGATCAGTTCTCGACTTTGTTCAGGGAGCAGTTCATTGTCAACCGRGnTCCCCCTGTTTCTTTTGACCTCTTCGATGTGAAGCAGTAC[C/A]AGGGAGAG
BARC-PV-0003166	contig07787		0.488	[G/A]	228	CCTTCTCGCTGGAAAAACTGCATCACGATCTCGCCGCGATCCTGGCGGGCAGCCCGCCCCAGGAAGGCGTGAGTCTGCACATCGCACTGGACGGCGAGCTGCCGCAACGCGTGGTGGGCGATGTCTACCGCCTGCAGCAGGT[G/A]CTGGTCAACCTGATCRGCAATGCGCTCAAGTTCACCCATCTGGGACGAGTCGACGTACAGCTGACGCGCCTGCCGGGCAGCAACG
BARC-PV-0003167	contig07817	working	0.887	[T/C]	176	TCCGTTTGTCTAGGGGTGTTCTACCGATGCAAACACTTGTCTTATTCCCAACTCTGCACACAACTTACCCAACTGCTAACTTGTGAA[T/C]TGGGTACCATTATCAGATACTAGCCTCTTCGGGATCCCGAAATRGCACACTATGTTCTTCCACACAAAGTGTTGAACCTTGTGGGTCG
BARC-PV-0003168	contig07830		0.487	[C/G]	223	CCAGCGCTTCCGGCGTGATGCGGTCGATGCGGATGTCCGTCTGCGCGTCGATCAGCGCGTTGAGGCGCGTGGTGAGGTCCGCCTTGTCGAGCGTCGATTCCGGCAGATCGAAGTCGATGCGCGCCGAGTCCG[C/G]CGAGATACCGCAGCCCGTCACGGGCACGGGGATCAGGGAGCCGAGCAGATGCAGGCATGTATGCAGCCGCATCAGGCGATGGCGCCGCGT
BARC-PV-0003169	contig07918		0.514	[T/C]	183	CTGCCAAGGCACCAGCTCCTTCAAAGACTGCAAAGGCTCCTTCTCCGGCAAAnTCTTCTGAGGCACCAGCTCCTTCCGACGC[T/C]GCGGCTGCACCTTCACCYAGTGAAACCGTTGCCGAGTCCCCCTTGGGTGGTTCTGATGCCCCAGCAACCGCTGCTGAAGGTCCCGCAGCTGATGACGGTG
BARC-PV-0003170	contig07918		0.599	[T/C]	183	CTGCCAAGGCACCAGCTCCTTCAAAGACTGCAAAGGCTCCTTCTCCGGCAAAnTCTTCTGAGGCACCAGCTCCTTCCGACGCYGCGGCTGCACCTTCACC[T/C]AGTGAAACCGTTGCCGAGTCCCCCTTGGGTGGTTCTGATGCCCCAGCAACCGCTGCTGAAGGTCCCGCAGCTGATGACGGTG
BARC-PV-0003171	contig07931	failed	0.912	[A/G]	231	CCATGATTCTGGTCGAGGTAGGTGAACCTTCGTTACGACGATAAACATTAGATTTGGACTTAAATAAAGAAAGCTTGATGGTCGACCTTGACCTTATCAACGAACTAAGGGACAAATGCAGAATACGAGAAGAAGCTTGTAAAATGCGGGTA[A/G]CAAGGTGGTACAACTCGAAGGTAAAGCCACGAAGCTTCCAGAGAGGAGATTTAGTCTGGCGCATGCGCAGCGATGCCC
BARC-PV-0003172	contig08023		0.384	[G/A]	237	CCAGCGCCGTCGCGATCA[G/A]YTCTCCCTCGTCGCTGCCGTAGCCCTGCTCCACCAGTTCGGAATACGCGGCTTCACGCTGGAACGGCGTGTTGCCGAGCCCCCAGTACAGCATGTGCTCCGTGACGAGCGGATCGGAGCGGACGCCCACGTGGTGCGCATGGCTGGACCAGCGGTACTCGAGCGGAGACGACGCCAGCTGCGCATACACGGGCGCGAGTTCGAGGTAGCGGCTTGCCG
BARC-PV-0003173	contig08023		0.197	[C/T]	237	CCAGCGCCGTCGCGATCAR[C/T]TCTCCCTCGTCGCTGCCGTAGCCCTGCTCCACCAGTTCGGAATACGCGGCTTCACGCTGGAACGGCGTGTTGCCGAGCCCCCAGTACAGCATGTGCTCCGTGACGAGCGGATCGGAGCGGACGCCCACGTGGTGCGCATGGCTGGACCAGCGGTACTCGAGCGGAGACGACGCCAGCTGCGCATACACGGGCGCGAGTTCGAGGTAGCGGCTTGCCG
BARC-PV-0003174	contig08024	failed	0.93	[G/T]	254	CCGGCAGCAGCTGTACACGTCCCTGCGCGACCGGGTCGATGTGCGCCCACGCGCCGCCGGGATCCGCCTTCTGCCGCGCCTGGTTGATGCGGACAGGAnnnnnnnGCTTTCATCCGGTCGGCGGCAGCTGCGATCACGCGGTTGGCGGCGTCGACGATGTGATGGCTCGA[G/T]CGGTAATTCTCGGTCAGGTACACGGGGCGCGCCGTGTAGTCGTTTTCGAAGCGCCGGATGTACTCGACGCTGGCGCCGTCGAA
BARC-PV-0003175	contig08050		-99	[A/T]	241	CCGTTGGCATTGGC[A/T]CTGCACTCTCGGATTGCTGATGTGTTTGCGGTGGATATTCACCCGGCGGCGAGGATTGGGAAGGGGATTCTGTTTGATCATGCCACTGGGATGGTGGTGGGGGAGACAGCGGTGATTGGGAACAATGTGTCGATTCTGCACCATGTTACGCTGGGCGGGACTGGCAAGGTTGGTGGTGACAGGCATCCCAAGATTGGGGATGGGGTGCTTATTGGTGCTGGTGCTA
BARC-PV-0003176	contig08069		0.605	[T/C]	241	ATTGAGGTTTGAGGGTTTGGAGTTTTGGAAGAGAGAGGGAATAACGTTTTCGCAGAAATGCTTAAGAGAAGGTCCGCGTAGGTGAGAGTAATGGAACAGTGAAGAAAGCGAGAGATTTTAAGTGTTTGAACAGTGCACGAAGAAGTCCGAGCGCCAACAAGTCCCAGCCGTTGATCTTGACA[T/C]GTGTATGCTGATTAACAAAATATGGTGAGACGTCGCTTCGGTGTATTGTTCACGCCCG
BARC-PV-0003177	contig08073		0.582	[T/C]	184	TTCCCTGATCCACTAGCACACGGTGCACCTTCCTTCnTGCGGTTACCACTGAGATCACCACCGGTTCGTTGTCATGGGAAACAACATCCTGAAGGTCGGCCTTGGTGAAGACAAGGTTGACATCGAAAGCATTGTCGGTC[T/C]TTTGTRCTTCTACCGACATCACCGCCTGTGCGTATCTCCTTCG
BARC-PV-0003178	contig08073		0.645	[G/A]	184	TTCCCTGATCCACTAGCACACGGTGCACCTTCCTTCnTGCGGTTACCACTGAGATCACCACCGGTTCGTTGTCATGGGAAACAACATCCTGAAGGTCGGCCTTGGTGAAGACAAGGTTGACATCGAAAGCATTGTCGGTCYTTTGT[G/A]CTTCTACCGACATCACCGCCTGTGCGTATCTCCTTCG
BARC-PV-0003179	contig08082		-99	[G/A]	241	CCTCGTCCTG[G/A]AACAAAAGTTCGGGGAAATTGAGGCGCGCGGAGGGACCTCGGAGGTAGAAAACGGCGGTGTCGTAGGCGCGTGCGGCGGCGACRGGCGTGGTGTACGAGCCCAACCAAATTCTGGACCTCTTGTTCGGTTCTCTGATCTCCGCCACCCACTTTCCCCACTTCCTCATCCGTATTCCTCGGTACGGCTTCATAGGTTTCTCGTGGTGGTGTTGGTTCTTGGATTTGTCCAA
BARC-PV-0003180	contig08082		0.435	[G/A]	241	CCTCGTCCTGRAACAAAAGTTCGGGGAAATTGAGGCGCGCGGAGGGACCTCGGAGGTAGAAAACGGCGGTGTCGTAGGCGCGTGCGGCGGCGAC[G/A]GGCGTGGTGTACGAGCCCAACCAAATTCTGGACCTCTTGTTCGGTTCTCTGATCTCCGCCACCCACTTTCCCCACTTCCTCATCCGTATTCCTCGGTACGGCTTCATAGGTTTCTCGTGGTGGTGTTGGTTCTTGGATTTGTCCAA
BARC-PV-0003181	contig08106		0.431	[T/C]	241	CCACGCCGGAGCCGGTGGCTCCGCCGCCGATGACGAGAACGTCTAGAGGA[T/C]TTGTGGCGCCGGCGCCGATCAGCGCCGACCGCTGCACTTCTCTCGACGGCACGGCGGCGAATGGATCGTGGATCTTCTCCCGGACAGTGGCGATGTATGATCCCCCGGCTCCATGGTCGCTGACGGAGACAGGAGGCGAGAGGAGGATGGAGGCGCCGTATGCGGTGGCGACGGCGGCTCCAATGGCGGT
BARC-PV-0003182	contig08160		0.65	[T/C]	240	CCCTACGCTTCGCCTTCAAAGCAAGCAATAACCAAGCTGAATACGAGGCGCTGATAGCTGGAATGCTCTTGACCAAAGAGATGGGCACG[T/C]AGAGTCTCGTGnTGAAGAGTGATCCACAGTTGGTCACnGGAAAGGTGACTGGGGAGTACCATGCAAAGGACCCGCAGATGGCGGCATATCTGAAGTATGTCCAGGTGTTGAAAGnAGCGCTCGTnGCCTTTGGCTGGTGCATGTCCCAAG
BARC-PV-0003183	contig08170		0.838	[T/G]	188	CCCCGGTGTCTGATGTTTAGACACCTCGCAAGGAAGTGGCGAGGGGCGTTTCCTTCGAGTGTGGGCATCAGGCAGTAAGAAGTTTCGGAGCAGTGGA[T/G]AACCAGTTCACTTGGTGCAGATACACGCACTTGAGAAGAATCGCCATCCTTCGGGAAACCTTCTCCTTAGGTGTAATCACCAAAATCACT
BARC-PV-0003184	contig08173		0.674	[G/A]	241	CCAAGCAGCAGAAATTAGGACCAAAGCAGCTATGCAAATTTACAATACACACATAGGYGTGA[G/A]ATGCAAGTAACATGGCACAATATAAACGAGTACGATAGTCTGGGGAACGACATCCGGTAGCGGGGTGTTCACAACAAGAAGGATGAGGGGAGAGTCCCCTTACCAAAGTAGGTGGTCAGGGCGTGAGCATTGTACTCGCTAGCAACAAGCTTCAAGGTATCAAAAACGATCCCTAACC
BARC-PV-0003185	contig08177		0.41	[A/G]	241	CCCCGCTGATGTAGAACTCCGAAAACCCTTCCACGAAACCGGGACGGAGGAAATGCTCGACCGTGTCGGCATATTTGCCGTCGCCGACGTAATCCCGCAGGCGCGCACCGTTGTAACCCACGAGCTGGATGTTGCGATGGTCGCCGGACAGGGCGGG[A/G]TGRTTGATCATCGTGCCCAGGATATTGTTGTTGACGTACCAGAACCAGGAATCGCCGACGGCGAGCGCGGACGGGTAGCCGAT
BARC-PV-0003186	contig08195	working	0.893	[A/G]	272	ATTCTAAGTAATACGCTCMTTCAGTCGCTGTGTCGGCAATGTGGAATGGTCCTTCCCAGTTACTTGAAAAATnnnCGCCGTCCTTCCGAGCGTCACTGTGCATGCAGGCTAA[A/G]TCTCCTTTTTGAAAGCTTCGTGGCTTCATACCTTCTTGCCAACCGTATCTTGCATGTTTCTTCTCGTATTCTGCATTTGTCCCTCAACTCGTTGATGAGGTCTAGACCGACCAACAAACTTTCTTTATTTAGGTCTAAATCCAACGTTTGTCGACGTAG
BARC-PV-0003187	contig08210	working	0.855	[C/G]	386	CCTTGGAAGCCTTCTGCGAAATCTGATCCTTAAGGACCTGAACCAGTTCGATGAACAGTTCCGGTTTTAGGTTAATCAACTGCACCGGATCCGCCACTTCCGACAA[C/G]GACTTCAGCAGAAAAACAGCGTAAGCGCGTGACTCGTAGATTCCTTTCTGCATRACCTTGGTTAACGAGTGTGTAAACTCGGGGTGACTCAGCAGAGTCTTCAAACCCGKTTCGGATAACTGAATGTTGTGTAATAAGCTCAATGCTTCATCTGCAACGCTTGCTTTCAACnCCAGnTCCACGTCATCGTCTAAACATGAGTTTAnCGTGTTGnTTCCGGTGCTACTATTAATTCAACTCTCTCTCTCTCTCTCTCTnTCATTTACACCACAnTTnCCG
BARC-PV-0003188	contig08210		0.922	[A/G]	386	CCTTGGAAGCCTTCTGCGAAATCTGATCCTTAAGGACCTGAACCAGTTCGATGAACAGTTCCGGTTTTAGGTTAATCAACTGCACCGGATCCGCCACTTCCGACAASGACTTCAGCAGAAAAACAGCGTAAGCGCGTGACTCGTAGATTCCTTTCTGCAT[A/G]ACCTTGGTTAACGAGTGTGTAAACTCGGGGTGACTCAGCAGAGTCTTCAAACCCGKTTCGGATAACTGAATGTTGTGTAATAAGCTCAATGCTTCATCTGCAACGCTTGCTTTCAACnCCAGnTCCACGTCATCGTCTAAACATGAGTTTAnCGTGTTGnTTCCGGTGCTACTATTAATTCAACTCTCTCTCTCTCTCTCTCTnTCATTTACACCACAnTTnCCG
BARC-PV-0003189	contig08210		0.984	[G/T]	386	CCTTGGAAGCCTTCTGCGAAATCTGATCCTTAAGGACCTGAACCAGTTCGATGAACAGTTCCGGTTTTAGGTTAATCAACTGCACCGGATCCGCCACTTCCGACAASGACTTCAGCAGAAAAACAGCGTAAGCGCGTGACTCGTAGATTCCTTTCTGCATRACCTTGGTTAACGAGTGTGTAAACTCGGGGTGACTCAGCAGAGTCTTCAAACCCG[G/T]TTCGGATAACTGAATGTTGTGTAATAAGCTCAATGCTTCATCTGCAACGCTTGCTTTCAACnCCAGnTCCACGTCATCGTCTAAACATGAGTTTAnCGTGTTGnTTCCGGTGCTACTATTAATTCAACTCTCTCTCTCTCTCTCTCTnTCATTTACACCACAnTTnCCG
BARC-PV-0003190	contig08226		0.496	[T/C]	359	CCACGCCGCCGCCGGCGGCTACATGCTCGCCCTCGCCCACGACTACGTTCTCATGCGCCGCGACAGGGGATTCCTCTACATGAGCGAACTCGACATCAGCCTCGTGATTCCCGCCTGGTTCGTCGCTCTCCTCGAAGCCAAGGTCGCCACACCCGCGGCTCGGCGCCTCATCGTCATGACGGCGGCTAAGCTCAAAGCCGAGGATGCTCTTCCGCTCGGCGTCAT[T/C]GACTCCGCTCACTCCGGCGCCGGTGAGACCGTTGAGGCTGCGCTCGACTTAGCCGCTCGTTTGGTCAAGAGAGGGTGGGATGGACACGTGTACGCTCAGAATCGGAAGGTCTTTCTCCGTGCCGTGATCCAGG
BARC-PV-0003191	contig08230		0.738	[T/C]	241	ATTTATTTTGTATGCTCTCATTGACTTGATCATCAAAGTGTGATCAATAGGTATAACCCCCTTTGTCCCAGTGGAGCAGCATATCGGAGCACCAATTGGAGACAAGTCAAAAGTGGAGCTCGCCCATTTAATC[T/C]GTTTGTGGTCAACCGGAGAGAACATTTGGCGCCCACTATGGGGCTCGATAAAACCTGATCCCATCCATATTCGCGATTGAGCCTTCCAATGTGCTGAGAAACACAAG
BARC-PV-0003192	contig08242		-99	[T/C]	241	CCATTTCATACATGGGGGATCGATATCCTnnnACCCnnnnnnnnnnnGATAAGGCATATGAAGTACCTCGTGGTTGCCATAGAGTACTTCACGAAGTGGATCGAnnnnnnnnnnnnnnnnnnnATCACGACCCACAAGATCACGCACTTCGTGTGAAAGAATATAGTGTGTTGCTTCGGGGTGCCGAAGCGTTTGGTGTCTGATAATGGCACATAGTTTGCACGTCAACAG[T/C]TGGGCAAGC
BARC-PV-0003193	contig08247		0.69	[G/C]	241	CCCCCAGTATAAGTGTTTACCCTGCTTCGCCAGAAGGGAAGCACCCCATGCAGTTGTGCGTCCTAGAAGAAGGGGACACGTGGATGACGCCCTATAGGCGCTACATCGCGGATGGGATCCTCCCAA[G/C]AGAGCCTGGAGAAGGCAAGAAGATAAAGAGAAATTCCGCGAGGTACACCCTCGTGGATGGAGCACTGTTCAGACACGGGTTCACGCACCCAATCTTGACATGCGTGAGTGGAGA
BARC-PV-0003194	contig08283	working	0.973	[A/G]	349	CCCCAACCCTTACACGAGAACAATTGGCGCCCACTGTGGGACCAAGGAACATCGAGTTTCGAACGCTAGTAGATGGTATCAACCCGAAGCACGACAAGCGAGAGGATATCTGAAGCTGACCAGACCGCGTTGCTGTTATCTCTACAAAGAGAAATGGCTGAGCTGAGAAGGAGGAACGAAGAGGTGAGTAGGAAGAACAAACAAGA[A/G]ATTGAAGCTCTTCGCAAGGAGAACAGAGACATGAAGAAGAnGTTGGTCGAGGGAGGACCATCCATCGTGCCGATCAATCTTGTCGGTAAGTCGCTCACCTCCCCTCCCAACCCAAAGGCAGTTGAGGAGACTAAGGATAGGG
BARC-PV-0003195	contig08285		0.828	[T/C]	236	TAAAGATATATATACATATACAAGGGGCAAATTGTTCATCAAGGAGACAGAATTACAAGGCGATTACTCTCTAAGCACGAGTTGCCCATCAACAATGCATTTGGACTCACTGAAAAGGGAAAGATCCACCTCAGGATGCACACAGGAAAACTGAGCCATGGCATCTTAGAA[T/C]CTCTCGCCATAAGCATCGACAACATCATTGTTGAGCTCCTCCTCCGTCTTCTTGAAGAGTTCAA
BARC-PV-0003196	contig08299	failed	0.972	[G/A]	340	TAAGAAGCATAAACATCGAACAGATCGTTAGATAACACACTGAGTAAAGTGTGACGGCATACCTTATnnGCATGGATCCAGTCGTCAACTTGTTTCGCAGCCGTGGTTGAGTCGGGTTTGGCAGTTGTAAGTGCATGAGCAACTCCGTACATGTCCAATAGGGTGGACACGCGTTCTTGCCAACGTCGGAAGTTCTnnCCGGTGnnACTTCAATTTTGGAGACGTCCGGAAAAGGTTTCGCAAAAATGGTTTGCGTTGCGGAAGCAACATTTGATGTTCCCGTAGCGGTGTTGTCGTTGTTGTTC[G/A]GATTTTCAGCCATAAGTCCTTACGATTGTAGTTA
BARC-PV-0003197	contig08336	working	0.843	[T/C]	241	CCGACAGCGGTGAAGAAGGACCTTCCCACCACATTGGTTAGTCCGCCAGATGGTCCTCCCTCCACCATCCTCTTCATCTCTTGATTCTCCTTCCTGAGGCTCTTGATCTCTTCCTCGTTCTTCCTGGTGGTTTCCTCATGCTTCCCCTTCATTTCAGCCAACTCTTTCTGCAGAGCCA[T/C]CAACATTGTCGTCTAGTCTGCCTCAGACATCTTCTCACTTGCCATACTTCGGGTTGATACCA
BARC-PV-0003198	contig08439		0.754	[C/G]	173	CCAAGATCTACATCATTATGCATCCGACAAGCATTCAAAAGAGTACCCAATATAATGGCATTTGGTTCCATAGGCAT[C/G]CTGCGYAGAAGCATGAAAGCTTCTTCTAGGTGTCCCCCACGTCCAAGAAGGTCCACCATGCAACCGTAATGATCAATTTCAGGAACGATCCCAAA
BARC-PV-0003199	contig08439		0.638	[C/T]	173	CCAAGATCTACATCATTATGCATCCGACAAGCATTCAAAAGAGTACCCAATATAATGGCATTTGGTTCCATAGGCATSCTGCG[C/T]AGAAGCATGAAAGCTTCTTCTAGGTGTCCCCCACGTCCAAGAAGGTCCACCATGCAACCGTAATGATCAATTTCAGGAACGATCCCAAA
BARC-PV-0003200	contig08456		-99	[G/A]	240	CCA[G/A]CATTGAAACGATTGAGGGGGGATGTCGTCTACACGCCATATGAAGTTGAAGCTGCCCGATCTTAGTGGGAAGGTGATCGTGATCAAATCTGATCAGAAAGAAGCCAAGAAGTGCTATGAGAATAGCCTTAAAGCAAGGAGGGGCGTATTCATGGTGGTAGAGCACCCTCCCATGGAGGAGGCGCCAGTGGAGGCAACACCCATGGAGGAGGCGCCTGTGGAGGAAATACCnATGGA
BARC-PV-0003201	contig08477		-99	[T/C]	241	ATTTGTAGGTAA[T/C]TGCTCATAAAATCATTTAAGAATCAATTACTGCATATAATATAAnTGTAATTGTTAGCAAAGATAATAAAATATCTTCCTCTGATTnATTCTAAAAnCCAnTAGGAATGCCCACTGTTATGGTGATACCAACACAGnTnCCTTTGGTCGGCGTTGTTTGGGCTGACCACCTCTGGGAGGAGGAATTAGCTCGGCACTGAGTGCCTCATCCAAGATTCCCCCCCTCTCG
BARC-PV-0003202	contig08483		0.641	[T/C]	241	CCAACGCTCAACAGGATAGGAGTTGTGCCCTCCACTAGGCATATGAAGGTCAAACTACCTTCGACGGAAGGGGTGGTTATCACCATCCGCTCTGATCAAAAGGAGGCAAAGAAGTGCTATGAAAACAGCCTCAGAAATAGGCGATCAGTGTGCCATGTAAGCACAACGCCACCCCCTGGTGCAGGTCCCGGCTAGGAGGA[T/C]CGGCGAGTASGCACGACACTTCAAGTAATCGCTGAGGGGG
BARC-PV-0003203	contig08483		0.412	[G/C]	241	CCAACGCTCAACAGGATAGGAGTTGTGCCCTCCACTAGGCATATGAAGGTCAAACTACCTTCGACGGAAGGGGTGGTTATCACCATCCGCTCTGATCAAAAGGAGGCAAAGAAGTGCTATGAAAACAGCCTCAGAAATAGGCGATCAGTGTGCCATGTAAGCACAACGCCACCCCCTGGTGCAGGTCCCGGCTAGGAGGAYCGGCGAGTA[G/C]GCACGACACTTCAAGTAATCGCTGAGGGGG
BARC-PV-0003204	contig08510		-99	[C/T]	364	CCAGCGGAAGCCTC[C/T]TTTCATTGGCGATGACCGCCCTTGCGATCCCTGACTCCCTGGCGGTCTCCGGGTGGTCGTTTTCTTCTTCTATCTCTGTGATGCTCGCCACATCTGGCATCACCGTGTCCTCCTCAGCGATTACTTGAAATGTTGCGCCTATTCGCCGATCCCCCTGACCGGGACCTGCACCAGGGGGTGGCGTTGTGCTTACATGGCACACCGATCGCCTATTTCTGAGGCTGTTTTCATAGCACTTCTTCGCCTCCTTTTGATCAGAGCGGATGGTGATAACCACCTCCTCCATCGAAGGTAGTTTGACCTTCATATGCCTTGTGGAGGGCACACCTCCTATCCTGTTGAGCGTTGG
BARC-PV-0003205	contig08534		0.74	[C/A]	241	ATCGGTCTCGAGCACGACTTTTTCAGTGATCAGGGTGGCGACGGTGGACTCGGCCTCCTTGAGCTTGGACCTTTGATCGTTGGCGCGCCTCTCAGTCACTGCGAGAACCTCCGCCTGGTTTGCACTCTGTTGGCGCAAGAAGGCGTTCTCAG[C/A]TTCGAGTTGGATGACCCTCCCCGTGGTCTCCACCAGATCAGCGTCGAGAGCAGCAACGGCGTCCCCCATCATCATCTCCGTTCTGATG
BARC-PV-0003206	contig08590	working	0.844	[A/G]	241	CCCAAnnnGTTnTTGATTGAGCAAGCCCTGCnnnnnnnnTTCAAGGCAAGCAACAACCAGGCAGnnnACGAAGCCCTGATCGnAGGAATGCTTTTAGCCAAGGAGATGGGTGCGCGAAGCCTCTTGGAGAAGAGTGACTCGCTGCTGGTCATGGGGCATGTGACAGGGGAATTTCAAGCAAAGGACCC[A/G]CAGATGGCTGCGTATTTGAGGTACGTCCAGGTGCTGAAGGGAGCTTTCGCTG
BARC-PV-0003207	contig08623	working	0.966	[A/C]	241	CCTCAAAACGGGGATAAAATCACCGTAGTTGTACTCAAAACTCTG[A/C]GCCAAACGACTCCTCTCACCGTTCAAAACCCTAAGCTTCTGAAACAACGGGTCATCCTCGTTCTCGAACCTTCTATCGAACATGATCCTATACATGATATTATACATCATGAGTTGCAGTCTCCGCCKYAGAACGATCCCTCCGGAGGCGGCGTCGGGGCTGCAGCGTACGTCCTCCACCACTCGCGCCGCCTCG
BARC-PV-0003208	contig08625	working	0.933	[C/A]	343	CCCACATCATATCTTTTCACACTCAGATGATGATCTCGGGGGGAACAGATGCCATGCATTGCACGTTATTCATGGGGACGTTCACATGCACAACATTGGTTGCTTCATCGGTCTCCCCGATGAACACATCACTTCGTTGGATCAATTCTCCACATTGTTCATGGAA[C/A]AGTTCATAGTCAACCATGTTCCACCCCnTGTCTCTTTCGACCTCTTCAACGTGAAGCAGTACCAGGGGGAGCCGCTGAAGGACTTCCAGAATCGGTTTGGGGCGCTGGTGGTAAAGTTGCAAACCAAGGATGAAGCTATGATGGTATATGCCTTCAGGCGGGGAATTCTGTCAAGG
BARC-PV-0003209	contig08636	working	0.898	[T/C]	342	ATTGTTGAAGCAATGTCTCTCTTACCTCATATTCTTCTGTGAGCTGTCTGACGACTAGGCGGGAGTCACTTTTACAAATTAGAGTAGTTATCTCTAACTCGATTGCCAGGTGTAAACCTGCAATTATTGCTTCATACTCGGCCTGATTACTTGAAGTTTTAAATTCAAACTTCATGGCTTGCTCGATAACGATTTCTCCCGGTCCTnnGAGTACAACTCCTGCTCCGCACGAACGACTATTTGAAGAT[T/C]CGTCCACGTACAATGTCCATCRGGKTGTCTTCTCTTCGGTCGAATAAGGAGTAAGCTCTGCTGTGAAATCAGCAAGTGCTTGGGACTTAATGG
BARC-PV-0003210	contig08636		0.701	[A/G]	342	ATTGTTGAAGCAATGTCTCTCTTACCTCATATTCTTCTGTGAGCTGTCTGACGACTAGGCGGGAGTCACTTTTACAAATTAGAGTAGTTATCTCTAACTCGATTGCCAGGTGTAAACCTGCAATTATTGCTTCATACTCGGCCTGATTACTTGAAGTTTTAAATTCAAACTTCATGGCTTGCTCGATAACGATTTCTCCCGGTCCTnnGAGTACAACTCCTGCTCCGCACGAACGACTATTTGAAGATYCGTCCACGTACAATGTCCATC[A/G]GGKTGTCTTCTCTTCGGTCGAATAAGGAGTAAGCTCTGCTGTGAAATCAGCAAGTGCTTGGGACTTAATGG
BARC-PV-0003211	contig08636		0.698	[T/G]	342	ATTGTTGAAGCAATGTCTCTCTTACCTCATATTCTTCTGTGAGCTGTCTGACGACTAGGCGGGAGTCACTTTTACAAATTAGAGTAGTTATCTCTAACTCGATTGCCAGGTGTAAACCTGCAATTATTGCTTCATACTCGGCCTGATTACTTGAAGTTTTAAATTCAAACTTCATGGCTTGCTCGATAACGATTTCTCCCGGTCCTnnGAGTACAACTCCTGCTCCGCACGAACGACTATTTGAAGATYCGTCCACGTACAATGTCCATCRGG[T/G]TGTCTTCTCTTCGGTCGAATAAGGAGTAAGCTCTGCTGTGAAATCAGCAAGTGCTTGGGACTTAATGG
BARC-PV-0003212	contig08639		0.722	[A/T]	241	CCAACTATTGGGATGTAATTGGGCAGGGGCTACGTTCACCTCTGTTAGGAGGGTGCGCTCGAATGGGGTAAGAGGTAATCGAAGCCCCAGTCTTCGGAAAATGGTGGAATAGACGAAGCAGAATGGACCCTCCGGATCAAAnGCTTCATCCGAGCAAACCGGTTCACCC[A/T]CGCGACAAGCTACTACCCGCATGAACTTATCATGGTCCTTGCCGAAGACGCGTGAAGGGTGGCAGGTTTGT
BARC-PV-0003213	contig08706		0.436	[A/G]	361	nnnTnnnnGAnnnTTCCAGCACCACTnnnnTGTTGGTTGGAGAACCCATCCACTGAGACCATCCACTATGATCCTAACTCCACCTCCTGAGGCTCTCCTCCTGGTGAGAGCTCTGCCACGAAATCTGCATAAnCTTGTCCTTTGATGAACCCCCTGGGTTCATACTGAATGTC[A/G]AATTCTGACAGCTCCAnTGTCCAGCGAACCATCCTCCnAGCTACATCCGAnTTCnGAAGTACTTTCnGGAAGGGnAGATTCGTCATCACCACCACTGTGAAACTGTGGAAGTAATGGCGAAGCCTCCTGGCTACCGCTAGTGCCGCCTTCTCCAGAGATTGGTATCTTGTGTTTGTACCTTGCAAGG
BARC-PV-0003214	contig08727		0.661	[A/G]	241	CCGTTTCGCCATAACGCGCCTCGATAGCGCCCAGCACGCACTCTTTTACCACCTCGACCGGCAAGCCGTGCAGCGCGGACTGGAAGGGATAGCGGGTATAAACGCCATCGCTGTAGACCCAGGCTTCACGCGCCTGCCAGTGCAGGTTGTC[A/G]CCCAGCAACATCTCATACAGCTGCAAGACGTACGGGTCCTGCGAGAACATAATGTGACCGGCATAGTCGAAGGTAAAACCCTGATCGTC
BARC-PV-0003215	contig08751	working	0.931	[A/G]	256	ACGTACAAGCAGGGCGTATCTCACGATAAGTTCCATGTCTTCGAGAAGGAACTCGATGTGTATCTAAAGATTTTGCCTTGTCGGGAAGGTGTTCCTGTGTGTGCAGGCGATCGT[A/G]CGGATCTTGAAGAACCCTTCTTCTTCATGTACACCATTGTCTTCAAGCGGCTTAGACTCCGCCTTCCCTTCTCGGGnTTnGAGCGCGCTCTCCTTACAGAGGTCAACGTGGACCCTGCCCAGCTGCATCCTAACAGCTGGG
BARC-PV-0003216	contig08789		0.221	[C/T]	237	CCAGGATGGCTTCATATTCGGCTTGATTGT[C/T]TGTTGCCTTAAAGGAAAnCTGCAnTGCTTGTTCAACCAGCAGATCTCCTAGTCCCTCCAGGACGACTCCTGCACCGCACGAGGTTTTGTTCGACGACTCATTGACGTAAAGCGTCCATGTGGTGGGGACGTCAGGTTGCGGTGCTAGCTCTGTCGAGAAGTCYGYCAGGCATTGAGATTTGATGGCACCTCTTGGCTCGTACTTGA
BARC-PV-0003217	contig08789		0.666	[T/C]	237	CCAGGATGGCTTCATATTCGGCTTGATTGTYTGTTGCCTTAAAGGAAAnCTGCAnTGCTTGTTCAACCAGCAGATCTCCTAGTCCCTCCAGGACGACTCCTGCACCGCACGAGGTTTTGTTCGACGACTCATTGACGTAAAGCGTCCATGTGGTGGGGACGTCAGGTTGCGGTGCTAGCTCTGTCGAGAAGTC[T/C]GYCAGGCATTGAGATTTGATGGCACCTCTTGGCTCGTACTTGA
BARC-PV-0003218	contig08789		0.75	[T/C]	237	CCAGGATGGCTTCATATTCGGCTTGATTGTYTGTTGCCTTAAAGGAAAnCTGCAnTGCTTGTTCAACCAGCAGATCTCCTAGTCCCTCCAGGACGACTCCTGCACCGCACGAGGTTTTGTTCGACGACTCATTGACGTAAAGCGTCCATGTGGTGGGGACGTCAGGTTGCGGTGCTAGCTCTGTCGAGAAGTCYG[T/C]CAGGCATTGAGATTTGATGGCACCTCTTGGCTCGTACTTGA
BARC-PV-0003219	contig08793	working	0.882	[G/C]	241	CCATTGATGGCACTCATGTACGTGTGAAGGTCTCACGTGCTGATGCG[G/C]CTCGTTTTCGAGGAAGAAAAGATTGACCAACTCAAAACGTATTCGCAGCTTGTGATTTGGATATGAAATTCACGTATGTTCTAGCTGGGTGGGAAGGAACAGCCTCAGATTCGAGGATATTGAAGGAGGCTTTCATAGGAGAGGATCCTTTGGTTATTCCAGAAGGCAAGTTTAAGGTGTTTGAAAATTCATA
BARC-PV-0003220	contig08807	working	0.911	[G/A]	241	CCATCATCGCCATGAGGAGCCTGACATCAGTGAAGGAAGTGCAACAACTGACGGGGTGAATGGCAGCACTGTTAAGGTTTGTTTCTGCAGGAGGAGAGAAGGGACACCCCTATTTCCAGTGCCTCAAAAGAAATAGTCGCTTTGCATGGACCGACAAGTGTGAAGCAGCTTTCATCAAGCTGAAAGAGTACTTGGCGACG[G/A]CACCCATCCTTTGCAAACCAGTAGCAGGCGTGCCCCTTCG
BARC-PV-0003221	contig08859	working	0.917	[A/G]	193	ATTATACACCACTCCATTAATCCTAAACCCCTTA[A/G]ACATCTCTGCCTTTGTTGACTGAAGCACACGCACCCGAATCCGTGCATACTCTAAGCACTCCCATTCCAGCGTGGCTTCATCAACCTCCACCAGAGTTGCGACTTCCCnTACAnCTTTCGnTAAACACTCCTTGCTCCACAGAGTAAGAGGCAACCnA
BARC-PV-0003222	contig08886	working	0.937	[T/C]	241	CCTCGACCGGGCGGGGGTATCGAAGAGCTAGAGATTCTCTCGCTCTTCGATATGCTCCCAAGGAAGCTTCCTACGCGAAnGTTAGTTGGCGTGCATGCGAAGTCATTGCGCTGGGCGGCTATTAAGGGTATGCTAGTTTCTTTTACCCTTGGTCGATATTTTTGATTCTAACTAACACTTTGCTTTTCTTTGCAGAACTCATGAAT[T/C]GGGATTGTCCTCAGGCGAACGACATGCTCGATAC
BARC-PV-0003223	contig08913	working	0.937	[C/T]	241	CCCCTAATGACCTCTTAGCGGAAACCTTCAAATACACCTCCAACCAAGACGTCATAACGTACAAGGAGGGTGAAGTTGATGAGAAGTGT[C/T]GTGTCTTCGGGAGTGAGCACAACGCGTACGTATCGGTTTTGCCTTGTGAGAAAGGTGAACCTGTGTGCGCTGATGATCGCGTGGACCCAGCTGGAGGTCCTTTCTTGTACATGTACTCCACCATCTTCAAGCGGGTCAAGCTTCGCTTGCC
BARC-PV-0003224	contig08918	working	0.843	[G/T]	241	CCATCAGCATCCCGAAGAGGAAACTCTACGGCTCTCTCCCTTCTTCACTGGGATCTCTCTCCCAGCTCCGCCATGTCAACTTCAGGAACAACAAGCTTTTnGGAAACTTGCnTGCACAGCTCTTTCAAGCTCAGGGACTGCAAAGCTTAGTGCTTTATGGCAATTCATTTTCTGGGTCTGT[G/T]TCTAGTGAGATTCAGAATCTCAGGTACCTTCAAACTCTAGATTTATCACAAAATTTCTT
BARC-PV-0003225	contig08921	working	0.996	[T/A]	241	TAACGGTTGATATTGTCAACTTCTCCATCA[T/A]GAAAACGTTGGTGGATCAAAGGAGTTCGGTGGACATCCTCTATTGGAAAACATTCAAAAGGATGAGGATTGCGGAGGAGGAGATGAAGTCGTACGACGATCAGGTTATCATTTTCTCTGGTGAAAGAGTGGGCACCCAGGGCTATATTGAGCTTTATACCACGTTCGGCGAAGGTAAAGCAAGCAAAACCATCAAGATCTAGTAACTGGT
BARC-PV-0003226	contig08928		0.399	[G/C]	241	CCCGACGTTAAGATGCCG[G/C]CGTGGGCGCGCTTCCCGAGGGGGAGGTCGGAGnCGGCGATGGCGTGGCGGAGGATGGAGAACCATTGAGGTGGAGAGTGTGGATGTGAGAAGGAGAAGGAATGGGAATGGATGAGGTGAGCGCGTGGGGTTAATGCGTGGGCAGTGGAAGTGGCTCGTAGTCGCAACAGCATCGTGTAACTCCAAAACGAGTTTACTTCATTGTTTGCTGTTCGAGCTTGGA
BARC-PV-0003227	contig08937		0.946	[T/C]	241	CCATGGGCTGTAAATCGATCGCAGCTCCTCAGCTGGTGCATGGTACCAATCACGTGCTT[T/C]TGACATTGTTCACATTGATGGACATATTTCCCGCCATCTTCCTTAGTACCCTGCTCGGATGATTTTCAACGAGAGAGCTCGTCCACCAATGTGGCTGCCACAAACATCCTCSTGAAGCTTGGACATTATTCGGGTGCATTGGTCTCCACTTACACAGGTGAGGAGTGGGTAAGTATAACCG
BARC-PV-0003228	contig08937		0.668	[C/G]	241	CCATGGGCTGTAAATCGATCGCAGCTCCTCAGCTGGTGCATGGTACCAATCACGTGCTTYTGACATTGTTCACATTGATGGACATATTTCCCGCCATCTTCCTTAGTACCCTGCTCGGATGATTTTCAACGAGAGAGCTCGTCCACCAATGTGGCTGCCACAAACATCCTC[C/G]TGAAGCTTGGACATTATTCGGGTGCATTGGTCTCCACTTACACAGGTGAGGAGTGGGTAAGTATAACCG
BARC-PV-0003229	contig08946		0.746	[G/A]	181	AGAAGTGCAAGCGGTAACGAGCCTCAACCGTTGATCTTGTCACATGTACGCTAGTGAAAAAGTATGGTGAAATGTCACCTCAGTGCACTGTGCAC[G/A]TCCTGTCACTTGTTCGCCATGTAGGTCGCCGTGGRCGATCACTTAGCCTTTTCGCTGAAACAAGTTACAGCTCGAGCCTGGGGGG
BARC-PV-0003230	contig08946	failed	0.852	[A/G]	181	AGAAGTGCAAGCGGTAACGAGCCTCAACCGTTGATCTTGTCACATGTACGCTAGTGAAAAAGTATGGTGAAATGTCACCTCAGTGCACTGTGCACRTCCTGTCACTTGTTCGCCATGTAGGTCGCCGTGG[A/G]CGATCACTTAGCCTTTTCGCTGAAACAAGTTACAGCTCGAGCCTGGGGGG
BARC-PV-0003231	contig09089		0.702	[A/G]	379	CCTCCTTCGTTATGATACGATGAAACGTTTCTTTCCTATTCGCACCCTTAAACGGCGTCGCTCCGTAAATCATCTCGTACATAACAACGCCTAATGACCACCAATCAACGGCGAAGTCGTGTCCTTCTCCGGAGATGACCTCCGGTGCCACGTAATCTTCCGTTCCCACAAAGGAGTTGGACTTCTCCACCGAGTCCGACATGCTTCGACGCGTTGG[A/G]ATGCTGCTGAGTTGGTTCGACATATCTGACTCGTACAAGGATATCCCTGAATGACAGTAACAGTTGAATCGTGATAATCGCCGCTTCCTCCGATCCTTCTCCCTCGACGACTCAGAACCAGAACCCGGTGATGAGTTGCAACTCGACTCGGTTGACCTAAT
BARC-PV-0003232	contig09102		0.579	[A/T]	241	CCAAGGAAACCACCCCATATGGATGCCAGGTTGTC[A/T]CAGGCAGAAAATGCCCACCCAGATGAACTGGACGAGGAATTTGACACTTTnCCATCCACAAAACCTTCAGATATTGTGAGAATGAGGTATGACAGATTGCGGAGTGTGGCAGGTAGAGTGCAGACTGTGGTTGGAGATTTGGCTACTCAGGGAGAAAGAGCTCAAGCCATACTAAnTTGGAGAGACTCCAGGGCAACATCTATCT
BARC-PV-0003233	contig09121		-99	[T/C]	346	CCC[T/C]ATGGTGGGCGCCAAATGTTCTCGTCGATTGACTGGGTCGCCGACTGACTTCAGGTTGAATGCCCGTTATGGATCTACCnCTTTTGCAGCCAAGTCCAAGCTCCCTATTGCACTGGAATAAGGCTYTGTTGAGACAGAAGGCGCCCTACCTGTTGATTACACTCTGACAATCAAGTCAGCTAGAACTCACnAAAnGTAATCAGTTAAGAAAGTGTATAAAAAACAGCGTACCTTTACCTTTAACTGGAGACTTACTCTCCTTTTATCTCTGCTTATGCAACATGCAACCACTCTCCCTGGAGATCGGCGAATCTTAACTGAAAATAATTATATTAAACTTTTA
BARC-PV-0003234	contig09121	working	0.899	[C/T]	346	CCCYATGGTGGGCGCCAAATGTTCTCGTCGATTGACTGGGTCGCCGACTGACTTCAGGTTGAATGCCCGTTATGGATCTACCnCTTTTGCAGCCAAGTCCAAGCTCCCTATTGCACTGGAATAAGGCT[C/T]TGTTGAGACAGAAGGCGCCCTACCTGTTGATTACACTCTGACAATCAAGTCAGCTAGAACTCACnAAAnGTAATCAGTTAAGAAAGTGTATAAAAAACAGCGTACCTTTACCTTTAACTGGAGACTTACTCTCCTTTTATCTCTGCTTATGCAACATGCAACCACTCTCCCTGGAGATCGGCGAATCTTAACTGAAAATAATTATATTAAACTTTTA
BARC-PV-0003235	contig09151	failed	0.891	[G/T]	241	ATTTCATATTAAAATATAGACACTTATGAGTATTAATTTCTAAAATAAGTATAAAnGAACCCTTAATTTATGAATTTATACnTTTnAnCATATTTTATGATTTTAATTGAATAAGAACGATTTATTCCCAAATTTGTGTTAATnCCAGGATTCTAGGAAATAATGGAGATAATTGGGCAAAnGGAAAATATACAAAGCTAAAAAGAGAAAGTTGGAAT[G/T]ATCAACACTCACCAAAGCTGCC
BARC-PV-0003236	contig09156	working	0.906	[A/G]	358	CCACTACATATATATGCAATAACGTTACTTCCTACTAAAATACTAAGCAAATTTGGTACATCAGTTATACCACCATCACTATCnnnnnnCATnnnnnnAnnnnnATTTTCAGTGTAATTACCATTGnCATTGCCAATGAACCTTCCACCATTGTTAACAGTTCTTAAATTATTCTGGCTGCCACCATGACGGCGTGCCACAGGAACACTCTC[A/G]CTGTCATCACTGTCAGACTGCCAAGTCATCATGCTGCGTTGCTTCTGGATATTGGCGCAATnnnnnCACnnnGTAnnCnnnnnnTCnnnnnnCTCATGGCTTCCTGAAACAAGTAACGTAATCCAAAAGCAGGGTGTTGCTCAGG
BARC-PV-0003237	contig09175	working	0.903	[T/C]	241	CCACCAGCTGGCTAGCTTGATGAAGGAAGGGTTTCTGAAGGAGTATCTTGAGGCTGACCAGGGAGAGCCAAAATGAGAGGTCACTCTCAGGGACCAAGCA[T/C]TTGAGATACTGGTCCATGGAGAGCTGAACACCATCTCGGGAGnATTTnCAGGAGGAGGAAACTCTACTTCCAAATGTAAGTGATAAGCACTAGCAATGATGTCCTTGGAGGCGAGGAAACCTCATCATCCCCTGGATCCC
BARC-PV-0003238	contig09233		-99	[C/T]	325	CCGAGAGGATGCT[C/T]TGCTCGTCATCCACCAGCAGGATGCAGGGTGGCGGCAGGGTAAAGGGATCnGCTTGCTGGACGGTCTGGATTTCCTGGCTGTGGATGGCGCTCATGATGCTTCTCCnCTTTTTGCTGGCGCTTGAGTCGCTTCAACTGTTTCAATCGCTTCCGTTGCCGCTGGTGTGGCTGTCGCTTCTGTCTTTTCCGTGACGCGGGCGGGATCAATCGGTAATTCGATCCGGAAGGTGGTGCCTCTGCCCGGTGCGCTGCAGACCCGGATGTCACCGCCATGCTTCTTGATGATGCCGTAGGACAGCGACAAGCCCAGG
BARC-PV-0003239	contig09248	working	0.971	[T/G]	241	ATTAGTTGACATCGATAAGTTCACCATCATGAAGACACTAGTGGATTAGGGGAGTTCAATGGACATCCTCTATTGGAAGATGTTCAAACAAAT[T/G]ACGATAGCTGAGGAGGAGATGAACCCGTACGATGATCATGTAGTCGGTTTCnCAGGTGAGAGAGTAGGCACCTGAGGTTATATCGAACTTTATACCACCTTCCGCGAAGCAGAGACAAAnAAGATCATCAAnGTnCGGTACCTAGTA
BARC-PV-0003240	contig09319		0.532	[G/A]	224	ATCTCGTTACGCGGAACCATGATGTCATCAACGCTGACTTTCTCCAGGTCGAGCACGGAGAGCAGCATGTCCTGATTACGGCGTGACATCAGGCTACGCGATTCATAGACGATGGTACGCAACTCCTCTTTGCTCAGCGCGGAGTT[G/A]ATGGCACCGTCAGCGCGGATACCCGCCATCCTCATCAGCAGACGGGTAATGGTGTTGAGTAGCCAGACCAGCGGCAG
BARC-PV-0003241	contig09351	working	0.917	[A/G]	237	CCTGAATCAACTCAGTTGGACCTGATCCTAAATCGACTAGGCTTGACTTGAGCTCAGGCTGTCTCGGCTCCACCTGAGCTCGGGTCGACTCGATTCAACCTTAGCTCGCGCCAACTCGATTTGACCTAACTCATGCC[A/G]ACTCAGCTCGACCATAGCTCGAGTCGACTCGGCTTGACCTTAGCGCAGGCTGGACCTAGGAAAGGTCCAACTAGACTCAACTTAGCCTGCGACCGAGCT
BARC-PV-0003242	contig09504		-99	[T/G]	241	CCGAA[T/G]CGGTTGTGGAACGACGGAGGAGTCCTGAGGTGAAGCTGGTTGTGATTCGGCGGAAACAGGAGGCGAATCGCGGGGGTGAACTCGGTCAGCCATTGAGTGAGTCAGTGACGAGTCAATAAACTATCTGCAAATGCAAATGCAATTGAAAAGGAAACGTAAATGCAAATGAAATCAGAATTTCGAATCGAAGAGAGAAGAATGAGTGAGGGTTGCAGCGGTGTTTAGGTGCTTGTGT
BARC-PV-0003243	contig09534		0.545	[T/C]	241	CCCTTAAGAGTTACATCGGTACCCTTCTTATTCCTGTCTTTGTCCGCACCTTTACTTGTTTTATTGTTATTACCTACGTGTCTTGACTTGCTGTCTTCATGCAGATATGGGCTTTAACAAAGACAAGAGGAAGAAGCTAGGCGAACTTCTTGCCAAGCGCAGAGCGGTCACTGCTGGCGTGGGCACTTCAACGCCCAGATCTCCTCCAAACTCTGTTACTT[T/C]TGCTCCTAAAACCACTGAG
BARC-PV-0003244	contig09541		0.814	[A/G]	241	CCATATATTCTTACACTTTGTACTCTTCTTCCCACAGTGACGACCGAGATCACGACCGGATCGTCCTCATGTGGGACTACGTCTCTCAAGTTAGCCTGGTAAAGGTCGGGCTCGGTCGGTTGATCAAGCTCTC[A/G]CGCCTCTACCGTCATCACCTCTCTTCGCCTTCGACCTAAACTGGnnnnnnCTTGGCGCATAAGGTGCTCGCCCGATGTCTGACCTCTTCTCGGTCACAACTTCATGC
BARC-PV-0003245	contig09585		0.157	[A/C]	210	AGCATACTCGACCTACTCATTTGTCTGGGGGTATTTGACTGATACGAACACCTGTTTnACTCCCAGCTCTGTACATAG[A/C]TTGCCCAACTRTTCGCTTGCAAACTGGGTCGGACACnAGCCGTTTTGGGATTCCAAAGCGGCATAATATGTTCTTCCACACGAAGTGCTAGATCTTGTGGGTTnTGATCCACTTTGTGAAGTACTCTATGG
BARC-PV-0003246	contig09585		0.55	[G/A]	210	AGCATACTCGACCTACTCATTTGTCTGGGGGTATTTGACTGATACGAACACCTGTTTnACTCCCAGCTCTGTACATAGMTTGCCCAACT[G/A]TTCGCTTGCAAACTGGGTCGGACACnAGCCGTTTTGGGATTCCAAAGCGGCATAATATGTTCTTCCACACGAAGTGCTAGATCTTGTGGGTTnTGATCCACTTTGTGAAGTACTCTATGG
BARC-PV-0003247	contig09721		0.662	[C/A]	241	CCAAAGGCTCAAACTTATTAGGnnnnnCnnnTTAGGTTTAGGGTCTTCATCTTTTTCATGCGCTGTCCCTTCTnAATTTTCnGCAGCCGTGTGCAGTGGCAGAGGTAGCGCGAAGGCGGAGGCAGCGCGAGCAGCGTGTGCGGTGGTGCGCAGTGTCAGAGGCAGCGAATTACGCAAGCGACGGCGGCGAAACGCAGCTCTAGCGGAGGCGATA[C/A]GTAGAGAGGCGGCGTAACGGCGAGCA
BARC-PV-0003248	contig09736		-99	[C/T]	241	CCGGACGACCACGCTT[C/T]CGCTTCAAAACGGTGACGCAACAACCGTCGTTTGCCTCAGCCATGTCAACGTTGCGAACCTCCGTGACATATGACTTCTCAATATCCCCTCCATGAACCTCCACCGCGGGTTGCGGCTTGGGCTGTAGCTGCGGTTCCATAGAAGAATCGAATCAAAGAGAGAATCGATGCGAAGAGAATCAATCAAGCATATGGAAACATGAATTGGAGCGAGCGGACTTCGA
BARC-PV-0003249	contig09750		0.814	[T/A]	243	CCATGAGTGAGGAATGTGnnAGTAGATGnnGGGACTGAATGTTGnnnnGCCGAGTAAGGTGTATTAGTGGAGGGGAC[T/A]GTGTAGTTGGTGAGGTCAGGGCTGTTTTnGGTGTGGGTTGGGCTGGTTTGTTTGAGTGGGTTAGGGATGCATTAGGGTGGATTTGGAGGGTTGGGAAGGGTAAATGCGTGACAATTGTAGCATTAATGACATGTGGGTGGGTATTAATGGGGTGGTTGACTGATG
BARC-PV-0003250	contig09760		0.504	[T/C]	305	CCCTTGTTGCACCGCACTGGAAAAG[T/C]GCCAGCTCGCGCGACACCGCAACCTTCACCCTCAATCCCAGTCGCACCACATCGAAAATTTGCTAGCTCCGTCGTCCAGCTCTATGCGACACTGCCCAAAGCATGACCTTCGTACCGAGCTGCTCCCCACnAGAGTTCTTCCCTCCATTTCTGCACnAACTTTTnATTATTTnATTTATTATATAACTACACCnAAATTAACGATGACCGTTTTAAAATGCTCTTTTTAACTGTCCTTAATGTTATTTTCTGCAGTAGTGTATTATCACTTTCAAAAAT
BARC-PV-0003251	contig09845		0.74	[A/T]	241	CCTAAGTCAACCTATAAATAGAACTTCTGAAGGGAGGAAA[A/T]KGTATGTTTCTCATGTCTTACTAGAACACACCAAAAATACTAGTACTGACTTGAGCGTCGGAGTGCAATCGCATGTACCCGACCGGCGGAGCACGCACAGGGAGATGAAAAACTTCAAGGAACTAGGAGACTACCGACACATCAGCAAATTTTGTACCCAATGGACAGGTATTACCTGGTCCCCATCATCCGTACAGGTA
BARC-PV-0003252	contig09853	working	0.986	[C/T]	241	CCCAATGGGGTGTTAATTGAGCAAGCCCTACGATTCGCCTTCAAGGCAAGCAACAATCAGGCTGAGTACAAGGCGTTAATnGCAGGAATGCTCTTAGCCAAGGAGATGGGTGCGCAAAGTCTCTTGGCGAAGAGTGACTCCCAGTTGGTCACAGGGCAGGTGACCGGGnAGTACCAAGCAAATGACCCACAAATGGCTG[C/T]GTATCTGAAGTACGTCGAAGTGTTGAAGGGAGCTTTCGCCG
BARC-PV-0003253	contig09872		0.754	[G/A]	241	CCTTGTCGGGTGGTGTTCTA[G/A]AGCATGTCGCGTGCTAGCTTACTCCTTGAGTAGAGGACTTAGCCGCGCGACTGGTTACTACACTGAAATGACGCCCAAGTTGCCTCAACCTAGATGACGACACGTGTAGGGTTGAATGCTACCTGTTATTCCAACCCATAAGATGACACGTGTAAGGTTGGATGCAATAGAGAAATGACGCTCAAGCTATCCTAGCTCAGATCATGACACGTGTAGGGTT
BARC-PV-0003254	contig09937		0.811	[A/G]	344	CCTCAATTGATCGAGAGACAACTGCAACTTGTTAAAAGTCGACTAGAACATCACGTCGGCTGAGCTTCCCTGGTCCACTAGGACACGGTGTACCTTTCTTCCTATGGTCACTACTGAGATCACCACTGGGTCATTGTCATGGGGGACGACATCTCGGAGGTCAGCCTTGGTGAAGGTGAGGACGAC[A/G]TCAAGGGTCTGATCTGCCTCTACCGTCATCACCGCTCATGCGTACTTCTTCCCCGGTGAAGCGGTGCACCCTCCACCTGAGAAACCCCTCGAAATGGTGTGAATCTCGCCATGAACGGGCATCTCGTGCCCCTGATCTCCTCCTAGCGCTGTCAAGG
BARC-PV-0003255	contig09947		0.947	[G/A]	241	CCAAAAGGTCAGCTCGGGAATTATGCTCTCTCAGTACGTGCATAAGCTAAAACTCARCGAAAGCCTCTTTCAGTAACATAAC[G/A]TATTTGAGGTATGCGGCTAATTGTGGGTCATTGGCTTGATATCTGCCCGTGACCTGCTCGGTGACTAGTAACGACTCWCTCTTTGCCAGCAGGTTTTRGGCTCCTAGCTCCTGGTATAGCAGCATCCCTGCTATCAGCGTTTCATACTCGGCCTCATT
BARC-PV-0003256	contig09947		0.736	[T/A]	241	CCAAAAGGTCAGCTCGGGAATTATGCTCTCTCAGTACGTGCATAAGCTAAAACTCARCGAAAGCCTCTTTCAGTAACATAACRTATTTGAGGTATGCGGCTAATTGTGGGTCATTGGCTTGATATCTGCCCGTGACCTGCTCGGTGACTAGTAACGACTC[T/A]CTCTTTGCCAGCAGGTTTTRGGCTCCTAGCTCCTGGTATAGCAGCATCCCTGCTATCAGCGTTTCATACTCGGCCTCATT
BARC-PV-0003257	contig09947		0.749	[A/G]	241	CCAAAAGGTCAGCTCGGGAATTATGCTCTCTCAGTACGTGCATAAGCTAAAACTCARCGAAAGCCTCTTTCAGTAACATAACRTATTTGAGGTATGCGGCTAATTGTGGGTCATTGGCTTGATATCTGCCCGTGACCTGCTCGGTGACTAGTAACGACTCWCTCTTTGCCAGCAGGTTTT[A/G]GGCTCCTAGCTCCTGGTATAGCAGCATCCCTGCTATCAGCGTTTCATACTCGGCCTCATT
BARC-PV-0003258	contig10023	failed	0.937	[G/T]	371	CCCTTGAGCGGTCCCACCATGTGTTGAC[G/T]TTGACTTTGACTTCTGGTCAATGCCCCGGGACGGTACACAAGCCCCCAGTCTTGAGCCTTATTATCCACGTGGCATTCTGATGACGTGTCATTCTCTGATCCGCTGACGTGACATTCTCnGTACCGCTGATGTGACGCACCTTCGAGTGCTCTGATGATGTGACATTCTCTGAGCGAGAAAGGTGACGCTTCGGGTCATGCTCTAATCTCTTCACACGTGGCTCCATCGCACGGTCAGCACTTGGTGCCCTTTGCGATTCAAGTTGGCGCTTAATCCTTCGACACATGTGCGATGGAACGGCTGAGGGTGCGCGTCGTTAGCGCTTCTTCGAGTTAACATTA
BARC-PV-0003259	contig10024	working	0.904	[G/C]	241	CCATAAGAAGTCCATTTGGGAAGnAAGGAAACCCTAGGTTCTAGAATGTGTAGGAAGGGGCGGCTTTGACCTAAAGTCCAACCCTAGGTCGCCCCCTTGCATAGACTATCCTA[G/C]CCCTCTCCCTTCTTGCTCTCCAAGGCTCCnGACTCTATAAATAGGAGGTCTCCCTCTTTGTAATGACAAGTTGAAATTATAGTAAAGAAATTCTGCAAAAATTTTGTGTGAGTAGTGAGTGAGTGAG
BARC-PV-0003260	contig10063		0.771	[A/T]	360	CCAAATTCAAGACAATGGATACAATTAAAGTGATTTTACCTTTATAGTnnnnnAnTnAACCATGATACTAGGTCTGTTCAGCCTGCCCATGGCAATGATAGT[A/T]CCTGGCATCTGTAAAAGCGTAAGATnCACATACACACACATAACATCAAGAGCGAAAnCGCGGCGCGGGTCTTACATTTTTGTCACAGCCGGGAATGGAAATGTTAGCGTCGTACCACTGCGCAGCCATAACGGTTTCGATGCTATCGGCAATGAGGTCCCTGGACTGCAAGCTGTAGCACATACCTCTGGTGCCCATGGATATGGCGTCGCTGACGCCGACGGTGTTGAAGCGGAAGGGAACCATGCCGGCGGCGG
BARC-PV-0003261	contig10086	working	0.851	[A/C]	241	CCTTTTTGGCATCCTTCTCAGATTGGCGAAGGCTTGCCAGCTCCAAGTACATGGCAGTTTCGGnATTGGTAAAGATTTTGGTCCTGGTGGTCAGGTCCTCCTCGAGCTTTCCCACCCTAACCTTATGGTCCTCGGTCTCTTGGCTCCTATTAAGCGCAAGGTTGGAGGCAAACAGGAGGTCCCCAAGAATAT[A/C]GACCACTCGCTCCTGAAGGAGATTACCGCTTAAGCCTTCCACTCTTGG
BARC-PV-0003262	contig10110	working	0.916	[C/A]	241	CCTCATTTGGGAGCAGGTGGCGACCCTCCACACGGGGTCTCTTGACGACCGATCTGACGCAGCCGCCTCGCTCGTGTCGCTGGCACGTGACAACGAC[C/A]GGTACGGGAAGTTGATAATCGAGGAAGnTGGGGTTGGACCTTTGTTGAAGCTGATAAAGGAGGGTAAAAAAGAGGGTCAAGAGAACGCCGCCAGGGCTATTGGGCTTCTGGGTCGTGACCCTGAGAGCGTGGAGCTTATGATC
BARC-PV-0003263	contig10117	working	0.885	[A/G]	209	CCTTTTTCCATGGTACCCCGGTCGAGGACGATCGTTTTGACAACTCAAAGGATGTTATCAACGACCAACTGGTATCTCAAGACTATGCCGACTAGGAGGAAGATGAAGATGAACAnGTTGAAGAGGTGTTCGTCCCTTTTTAACTTTGCTTTGTTTGTAATTTCTTTTTGTAACCCTT[A/G]GAGTGTGGGTTCCACTTTTTTTAAnGAAnT
BARC-PV-0003264	contig10124	working	0.854	[C/A]	241	CCACCAAGTTCATGTAGTTTGAGGAATTAAAAGAATTTTGTGACAAGGCTCGAGCACCGAAAGAATTCAAGAAGAGGGGGGACAAAAACATAA[C/A]TATGTCATCCCCCGAAAGTCGAGAGACTATTCTAAGCCCCCGCGTTTTACTTGCTATACTCTTTTGACTGCTGACAGATCGAGAATCCTGGAAGAAGCCCTTAATGTCGACCTCATGACGGAACCAAAGAGAATGACCACTCTACTG
BARC-PV-0003265	contig10128		0.594	[C/A]	361	CCTTCTCGATCCTCCTCTTCAATCCCCTCAGTAGGACTCTGTTAGCAGACTCCACCTGACCGTTTGTCTGAGGGTGCTCGACAGATGCGAACACCTGCTTGATGTCTACTCTACACACAACTTTATCAGCTATTGGCTCGCAAACTGATTACCGTTATTTGAGACAAGGCGC[C/A]TCWGTACACCGAAGCGACACACAATGATCTTCCAGACAAAAnTGTTGTACCTTGTGTGCGGTGATTTGCACCACCGGCTCTGCTTCTATCCACTTCGTGAAGTACTCGATGGCAACTATCAAGTACTTCATCTGCCTTATTGCTAACTGGAAGGGCTCGAGAATGTCAATTCCCCACGTGTGGAAAGG
BARC-PV-0003266	contig10128		0.749	[A/T]	361	CCTTCTCGATCCTCCTCTTCAATCCCCTCAGTAGGACTCTGTTAGCAGACTCCACCTGACCGTTTGTCTGAGGGTGCTCGACAGATGCGAACACCTGCTTGATGTCTACTCTACACACAACTTTATCAGCTATTGGCTCGCAAACTGATTACCGTTATTTGAGACAAGGCGCMTC[A/T]GTACACCGAAGCGACACACAATGATCTTCCAGACAAAAnTGTTGTACCTTGTGTGCGGTGATTTGCACCACCGGCTCTGCTTCTATCCACTTCGTGAAGTACTCGATGGCAACTATCAAGTACTTCATCTGCCTTATTGCTAACTGGAAGGGCTCGAGAATGTCAATTCCCCACGTGTGGAAAGG
BARC-PV-0003267	contig10168		0.425	[C/T]	241	CCCTTAAGAAACACATCGGTACCATTCTCGTTCATGTCTTACCTTTGTCTGCATTTTACTTGCTTTATTGTCGACGTGTCTTGACTTGTTGTCTTCATGCAGATATGGGCTTTAACAAAGATAAGAAGAAAAAGTTGG[C/T]TGARCTGCTTGCTAAGCACAGGGCGGCCGCTGCTGGAGTGGGCACTTCAATGCCTATCACTCCTCCAACTTCCGCCACTTCTGCCCCCAACACAACTGAGCC
BARC-PV-0003268	contig10168		0.752	[A/G]	241	CCCTTAAGAAACACATCGGTACCATTCTCGTTCATGTCTTACCTTTGTCTGCATTTTACTTGCTTTATTGTCGACGTGTCTTGACTTGTTGTCTTCATGCAGATATGGGCTTTAACAAAGATAAGAAGAAAAAGTTGGYTGA[A/G]CTGCTTGCTAAGCACAGGGCGGCCGCTGCTGGAGTGGGCACTTCAATGCCTATCACTCCTCCAACTTCCGCCACTTCTGCCCCCAACACAACTGAGCC
BARC-PV-0003269	contig10187	working	0.905	[T/C]	350	CCCGAGAATATCAATCCCCCAGGTATGAAACGACCATGGGCTAGAGATCGACCTCAGCTCTTCTGGGGGCGCCTTGTGTCAGTCAGCATGTTG[T/C]TGGCACTGCTTACAACGTTGTGCATACCTCGTGCAATCTTCCCTCATGGTCGACCAATAATATCCTACGCGAACAACCTTCGATGAGAGAGCTCGACCATCGATGTGACTCCCGCATATCCCTTCGTGAAGTTCCGCCATAATGCGCGTGCACTGCTCACCACTTACACATATCAAGGTGGGGTGAGTGAAACCATGTCTGAACAAATTCCCGTTGATCAGGGTGTATTTGCTCGAATTCTTCTTGACTATTATGG
BARC-PV-0003270	contig10215		-99	[C/T]	241	CCGGCAGCGACCTTGGTCAAGCCCTGCAGCGCGAGGTCATAGCGTTTGTCGACGAGCTTGTATTCGGTCGACTTGCTGAGGTAATGGACCTTCGCCAGGGTCACGAGCATGCGGTCGGAGTTCCTGGTGGAAAACGGGATCTCGACGTCGAAGATGCCGAGCACCGTCTTCTTTTCGTTGTCGTTGGTCTTGGCGTACAGCCGGGTCAGCGCGATCATCGCTTCCAGCAGCA[C/T]CTGCAGGT
BARC-PV-0003271	contig10220	failed	0.948	[G/C]	241	CCCTGCATCATCTCCATAACCTGTTGCAAGGTCAAACCTTCACTTCCAACTGGTGCAGTAGAACTGTACCGTCCCGTCCCTGGGCGTTGACCAAAGT[G/C]AAAGTCAAAGTCAAACATATAGTGGGACCCATCAAGGGAGCCCAGGGAAGAAAGTCAACAGGTTGACCGCTTAAGATGTCGCCAGGTTAGGGCGTCGCCAGGATGAGGCATCGCCAGGATGAGGCATCGCCAGGATGAGGCAT
BARC-PV-0003272	contig10232		-99	[T/C]	238	CCGCTATGAAGCCATCGACCAGCGCCTGCTCGACAAGTGCGTGGACGAGGAAATCAGCATCGGTGATTTCGTGCTTTCCGGCGGCGAACTGCCCGCCATGGCGCTGATGGATGCAGTGATCCGGCTATTGCCGGGTGCGCTTAACGATAGCGCCTCGGCGGTGGAGGACAGCTTCGTCAACGGGCTGCTGGATTCGCCGCATTACACGCGTCCGGAAGTCTA[T/C]GAAGGTGAGCCGGTn
BARC-PV-0003273	contig10257	working	0.907	[A/G]	241	CCCGATAAAACTAGGACCCATCCACATTGGTAAACAAAGCAATCGAAAGGCATGAGAAATACTCGACAAAGCGGTCCCGCTGGATCTGAAGAAGGCGATGCCCCCAnAACCCAGCAGCTTATGGAGATCATCACAACTCTCCAAGAGACAGTGGCGACAACCAGGGCTGAGCAGGTTCAAAACnAAGACCAGTTTAGGACTGAGTTGGATGCATTGC[A/G]GGAAGCTAATGAGGAACCAAGCA
BARC-PV-0003274	contig10266	failed	0.91	[A/G]	241	CCCCTCTGTTTCAACAAAGCCACTCTCA[A/G]CTACCAGGGAGAGAGCGAAAACCACCAGGAGATAGGAGGAGCCACCATCTGCCTCTGAAGTCAACGACGACTGAGTCAACTGACGAGAACAATAACCATCATAGTAACCACTACACTACCACTATTAGGACCATCATGGTTATGCAACCACCATTACTTCCACCATTGTTGTCAAAACTTGTCAACATTTTTACTATTGTGGTTATGTTACC
BARC-PV-0003275	contig10281		0.814	[C/T]	241	CCTAGATTGTACCTGTTGTTGGACGTATAATTGTTGATGTGTCGGTAGTCTCCCTGCTCCTTCAAGnCTCCTTCTTTCGATGCTGGTGCTCGGTCGGTCGGGGAGTTACCTACAAAAGGCACTATAACGCTCAAGTAAGTAATTG[C/T]TCTAAAGTGTATTATGATGAATGGGAAAAATGTACCTTACTCCTCTCTCAAGAGCTCTATTTATAGTATTGGTTTATGGGCTTTGACCCTTAAGG
BARC-PV-0003276	contig10382	working	0.938	[A/G]	241	CCAAACAGGCTCGAATCCTCG[A/G]TCCTCAGTTAGATAAAGTTATACCCAGTTCAGCCGGTGACAGGTACGGGTCCAATAACACATTACGAGGTCAACCCAGATGTTTGATAGTATACACAAAGAAGATACTTAAAGTAAAAATAATAAAAGGAATAAGCGAAATTAATTAAAGCGTATATATCTTTAAAAATTGTTCGGAATAATGTGGCATAACATCCGAAAATAAAGATGCACGTTACCA
BARC-PV-0003277	contig10386	working	0.937	[T/C]	241	CCTTTCCCTTTAGGAGTGTGGCAGATGAAGTACCTCGTGGTTGGAATAGAATACTTCACAAAGTGGATAGAGGTTGAGCTAGTAGCGAAGATGACAACCCACAAGATCCAACACTTTATGTGGAAGAACATAGTATGCCGTTTTGGAATCCTAAAACGGTTGGTGTTTGACAATTGCACCCAGTTTGCAAGCCAAAAGTGAGGCAAGTTATGTA[T/C]AGAACTGGGAATAAAACAGGTATTCG
BARC-PV-0003278	contig10431	working	0.896	[T/C]	240	CCTCAACTTCAAACTCTAACCCTACTTCACCTCCAACCTCAACTCCACCCTCGACACCAAACCCTCCTCCTTCTACCCTGATTACACGTACCTATAT[T/C]GTTGGGCACCTGACGCCCTTTTAAAGGAGACCTCCAACTTTACCTCCCTCACGAGTATAACTGCTTATAGGAAGAAGCAGACTTGCCATAAGTCTCGTGTCTTTGGCAAAGACCACGACAAATACGTGAGGATGGTGCCCTG
BARC-PV-0003279	contig10445		0.114	[C/T]	241	TATATGTGTGTGGCGGTTCCCCAAACCGCCGTAGAATTGGTCGTCACAAAGTTTAATATGGCGGTCTTACGCTACCCGCTGTAACATCCG[C/T]CATTTTAACATTTTTTTTAAnGTGCCAATTTTnAnATGTAATTAGTGTCAGTCATAATTGGCATAATTTATTCCATTGAAAnGGATTTCAnCACAAAnTACGACGCATGTAAACGCCATTATATACAATATAATGTGACTTTTTnAATnA
BARC-PV-0003280	contig10453		0.808	[T/C]	213	CCCCTCTTTTAGCTATTCTTTTACAGATTGGATGCTGAATCCCCTTATCTGCATTAGAAGCTACAAATTAATGGGGAAGGATGGTGGTTGAGGGGGAGAGGTTGAGGGTGTGAGAACATAAGTCCGCTATGTGGTGTATAAAGAAGAGTTTCTGGATGCAGGTATC[T/C]TGATCTTAATAGAACTTAAGCAAAAGTAAAACTGGTTGCTAGGAGG
BARC-PV-0003281	contig10459	working	0.883	[A/G]	240	CCCTACGAGCCAAGGAAGCCCCAGGCTAAGGGGCGCTCAGGGGAGAATAAGCCGGTGAGGCACAACTTTGTGGTGGAGCTGAAAGACCTGATC[A/G]TTGTGCCCAACATAGCGGACAGGTTGAAGATGCCGGTGAAGACTGATAAGGTGTTGGATTCGCACAAGGATGCATGGTGCGAGTTCCACCAGGCGTTTGGTCATCCGATAAACAACTGCTTGGCATTGTGGCATCAACTGGATGAG
BARC-PV-0003282	contig10517	working	0.873	[T/C]	236	CCATCTCAGTGCGTAAGGTTGCCCTGTCGAAGTGCATCTGGCGCGGGATGATCACTCAGACATCAACTCATACGCCCAATATCTGAGTGGT[T/C]ATCCTTCTCGAGCGTACTCTGCCCCTTCACGTGCCATGCATGCAGATCACCCTnGGGACGTGACCCTTACGAGTCGTCTCTGTCCCAGTGGCTTTTTGATCCnTACACCCCATGGATGGATCCCTCGTGACTTGGnCTTCTTCA
BARC-PV-0003283	contig10519	working	0.889	[A/G]	241	CCTGGGGCATGAAGTCCCTGTGCATGGTGTGGTCCACACCATTGCATGAGGGTTCTCGGGTGGAGGTTGTACCGCCTCTCAGCGAAGGAGATACGCGCGAACAGTGATGTCGATGGAAGCACAGAGGACCAACGACGCCTTCGATGTTGACCTGGTTTTTACCAAGGCCGACCTGGAGGATGTCATATCCCATGACAATGATCTGGTG[A/G]TAATCTCAGCGGTAACCGTGGGAAGGAAGGTG
BARC-PV-0003284	contig10580		0.384	[G/A]	241	CCATCGGCGTCGTGGCGGCGTC[G/A]CAGGCGAACTTCATGCGCGTCATCGTTCCCGAAAACGACCAGCCTCCTTCTTCTGGAAGCTTCCGCGGGGTGGAGCTTCTCTGCGTGGTGAGGGCGCTACTGAAGAAGATTAAGCGCAGGGTCATGnTCGGGGACAAGGTTCTTGTCGGTTCCGTGGATTGGGTGGATCGYAGGGGATGGATTGARAACGTCTTCCACnGGTCCTCTGAGATTCTTGA
BARC-PV-0003285	contig10580		0	[T/C]	241	CCATCGGCGTCGTGGCGGCGTCRCAGGCGAACTTCATGCGCGTCATCGTTCCCGAAAACGACCAGCCTCCTTCTTCTGGAAGCTTCCGCGGGGTGGAGCTTCTCTGCGTGGTGAGGGCGCTACTGAAGAAGATTAAGCGCAGGGTCATGnTCGGGGACAAGGTTCTTGTCGGTTCCGTGGATTGGGTGGATCG[T/C]AGGGGATGGATTGARAACGTCTTCCACnGGTCCTCTGAGATTCTTGA
BARC-PV-0003286	contig10580		-99	[A/G]	241	CCATCGGCGTCGTGGCGGCGTCRCAGGCGAACTTCATGCGCGTCATCGTTCCCGAAAACGACCAGCCTCCTTCTTCTGGAAGCTTCCGCGGGGTGGAGCTTCTCTGCGTGGTGAGGGCGCTACTGAAGAAGATTAAGCGCAGGGTCATGnTCGGGGACAAGGTTCTTGTCGGTTCCGTGGATTGGGTGGATCGYAGGGGATGGATTGA[A/G]AACGTCTTCCACnGGTCCTCTGAGATTCTTGA
BARC-PV-0003287	contig10620	failed	0.939	[T/C]	213	TGCGATCTCTCTTTGGAAACCCTAACCCTCACGAGCCTTAGCGCTTCCATGGATTATTTACTTGTG[T/C]TAGACCTGAACGTACTATACACACCACATGCATGAACCCTCTCGTGACTTAGGTCTTTCTAATATATGGATGATAACTTGTCATTATTTAAGGGGTCCACTCATGTTGCCCACTAGCACGACCGGACCACCGATGTCTGATGTTAA
BARC-PV-0003288	contig10623		0.841	[G/A]	223	CCTCGAGCCTCGGCTCGACCTCTCGAGGATCGAGATCGACCATAGCGACTGCGTGGTCTGCTGGCCGCTCCGCTCTCCGAGGGGATCTCCTTCATCCGGACATTTTACGCCTGGGTGACCGGCTCCCTCGTACCTCCT[G/A]ACGAGTGGGCTCTACTCTCAGGATCTTTGCATAGCACTTCCCTGCAAGCTTCTCATGCACATGCATCATCAAGATATCTYCCGA
BARC-PV-0003289	contig10623		-99	[T/C]	223	CCTCGAGCCTCGGCTCGACCTCTCGAGGATCGAGATCGACCATAGCGACTGCGTGGTCTGCTGGCCGCTCCGCTCTCCGAGGGGATCTCCTTCATCCGGACATTTTACGCCTGGGTGACCGGCTCCCTCGTACCTCCTRACGAGTGGGCTCTACTCTCAGGATCTTTGCATAGCACTTCCCTGCAAGCTTCTCATGCACATGCATCATCAAGATATCT[T/C]CCGA
BARC-PV-0003290	contig10679		0.794	[C/T]	241	CCATGACGATACACGCCTTCGTCAAAGGAATGTTGTCAGGACCTTTCAGTGAATTGTTGCTAAGGTTTTACCCGAAGACGTTCACCGAGATTAGACGT[C/T]GGGCTTTGGCGCACATCCCTGCAGATGAATGAATCATAGAGAAACGCGGTCTCGTCGGTCCTGTCCAACCTCGAGCGTCAGGTTGACCTCAACCCATGAGGGTGCACGAGGTGACCACAGAGAAGAAGGGTGCAGGGAAACC
BARC-PV-0003291	contig10683		0.651	[A/T]	223	CCTGCTGCATGACAACGCCGTGCGCATCTATCGCATGGCATGACTTCTTTCCTTTCGGAGCAAGACACGTGGATGCAATCAAGACCGGTACCGT[A/T]TTCTCCCGCGCGCTGACCGTGGATCGCGCGCGGACCATCGACTTCCTGGGTGAGTCGCTGCGGATCTATGCCACGCCCGAGCTCGTGCGCGATATCGAGGAGACCTGCCTCGCGCAGCTGCAGACGTT
BARC-PV-0003292	contig10685		0.738	[G/A]	241	CCGCAATTGTGGTCCCATTCCCAACAACCTCGTCTACACACTCTCCCGCTCnnnnnnnCTCGTCTTTCTTCACCACTAACTTGTAACTGTCTGAACCTGCGTGGGATTTAACGGCTCTGGAGGTTTTGGAGGGAATAAGATGGTGCCACGTGACTCCACAACTCAAAAGCAACGCCATAGTTGG[G/A]CGCGGCGGTGAAGCAAAGGTGGCGCACATGTTAATGTGACGAAGCATGGCACGCAG
BARC-PV-0003293	contig10729	failed	0.923	[C/T]	241	CCCAAAGCTCAAACTCTAAGTCATGTGAGTCACTTTATAGAAATTAATTTACATAATTTCTTACATTTAAAGCTTATCCTAGCGAGTGTTTGTTGGACTTAT[C/T]AGGTCACCGCTATCGGACCGTTATCGGACCACCTTACGTGAGTGATGTGTATTTCATTGTATATAAATGGGTGCAAACCTCACCCCATGAGCATTGAGTTATGCTTAAAGTCCACTTCGTAATAAGTAGTAAGAAAAT
BARC-PV-0003294	contig10748	working	0.985	[C/T]	241	CCCTTCCCCATTACTTGGTGGGGGTCTCAATTTTACTAAGGAGTTCAAGTCGGTTTGACACCAAACGAGGAGGAGGTGGTGAAGTCAACTTCTCATCGCGACCTCCTTTAGGCTGCCATTGAGATGCAGGCTCGAGCCCTGGTCTTAACAAGGATAGCCAATGAGGAGTCCAACCAG[C/T]AGATAGCTAAGGAGAACTCCCACCTTGAGCAAGAGTTGGACGAAGACTCCAATTCGTTGAAGT
BARC-PV-0003295	contig10755		-99	[T/G]	241	CCAA[T/G]GAGCTTCCACAAGGGTGACCTTGTCTGGAGGGAAGTCAGACGGTAAGTTCTCATCAAACTGGGAGGGACCATTnCAAATTCGAGAAGTAGGAGAAGGGGGAGCGTACCACCTAGAATGGTTGTCGGGAAAGGTTGTACCGAGGACGTGGAATTCCACACACCTCAAATTTnATTnCAATTGAACAAATGAATAAAATTCACGCACTCTTTCCTTATCCGGTAACACCAGCGGTCAG
BARC-PV-0003296	contig10854	working	0.893	[C/T]	344	CCGTGGGAGTAGATCAGGGGCACGATGTGCCCATTCATGGTGAGATGAACACCATATATGGAGGATTCTCAAGAGAAGGATGCATCGCCTCCCAACGAAAGAAGTACATGCGAGAGGTGATGGCAGTGGAGGTACAGGAGGAAGATAATACTCACGACGTTGACCTCATCTTCACCAAGGCTGACCGCCAGGATGTCATCCCACACGA[C/T]AATGACTCAATGGTGATTTCGGTATTGACAACAGGGAGGAGGGTGCATCGCGTTCTCATAGATCAAGGAGGTTCGAYCGATGTGATGTTTTGGTCGACCTTCAACAAGTTACAATTGTCTTCAGACCAGTCGAGG
BARC-PV-0003297	contig10854		0.953	[T/C]	344	CCGTGGGAGTAGATCAGGGGCACGATGTGCCCATTCATGGTGAGATGAACACCATATATGGAGGATTCTCAAGAGAAGGATGCATCGCCTCCCAACGAAAGAAGTACATGCGAGAGGTGATGGCAGTGGAGGTACAGGAGGAAGATAATACTCACGACGTTGACCTCATCTTCACCAAGGCTGACCGCCAGGATGTCATCCCACACGAYAATGACTCAATGGTGATTTCGGTATTGACAACAGGGAGGAGGGTGCATCGCGTTCTCATAGATCAAGGAGGTTCGA[T/C]CGATGTGATGTTTTGGTCGACCTTCAACAAGTTACAATTGTCTTCAGACCAGTCGAGG
BARC-PV-0003298	contig10914	working	0.9	[G/A]	241	CCAGAGAAGAATTACGACAAGTACCCCTCCTAGATCAGGAACACAATACTTGTGTTGGCACGACCATTTTGCCGAGAACGAGATAATGCATGCCACACTCAAGAAGAATGTA[G/A]ACCTGTTTGCATGGACAACATCTGATATGTCGGGCTTAAGTCCGAACATCATCACCCACAGGTTGTCGGTATTCAAGGAAGCACGACCAATCGTGCAAAAGAAGAGAGACTACGACGATGAGAAGCGT
BARC-PV-0003299	contig10923		-99	[C/G]	241	CCCGCCCGAAGGT[C/G]ACCTTCACAACGTTCCACACTCAGATGATGCTTACAAAnGGATCTGACATTGTGTATTGCAAGTTGCTTATGAGCACGTTGGCAAGCGCGACATTGGAGTGGTTCGTTAGCCTTCCTGACGGACACAACACCAACTTnGACCAGTTCGCGACGCTGTTCAGGGAACAATACCTTGTTAACAAAGCCCCCACCAGGCTTTCTnATGATTTCTTCAACATTAAACCGTA
BARC-PV-0003300	contig10992	working	0.868	[T/C]	241	CCTTCACTTGCGATCAAAACCCCTGACC[T/C]AGATGCTTCTTTCCTGCAAACAGAATCGTTCCCAGCACTCTGTCGCCTTACAGGGTCCAATTGCAACTTACCCGATCCTCTCTCCTTTCCTGACTTATTGTAATTGCTAGCCTCCTTCTCGACATCCCACACCTCCTGAGTTAGGTGCAACTCTCGTTCTCCTTGTAAGCAATCACTTCCAACGGGATTATTTTCTTCCTCACAAACAAGCC
BARC-PV-0003301	contig11013	working	0.877	[G/A]	241	CCCGATAAAACCAGGTCCCACCCGCAGTTGTGCTCAAGCTTTTAGGCGTGATGAGAAATACGAGGCAAGGTCTGGCAGGACCAGAAGGAAGTGACAACCCCACCATACAATAGCTCATGGAGACCAATTGCGCCCTTCAAGAGACAGTGACG[G/A]CATCCAGGGCTGACAAAGAGAGGCTCATGGYAGAGGTTCGAGCTGAACATGTACTTAGGCAAGACCAATTCAGGGCAGAGCTAGATGT
BARC-PV-0003302	contig11013		0.907	[T/C]	241	CCCGATAAAACCAGGTCCCACCCGCAGTTGTGCTCAAGCTTTTAGGCGTGATGAGAAATACGAGGCAAGGTCTGGCAGGACCAGAAGGAAGTGACAACCCCACCATACAATAGCTCATGGAGACCAATTGCGCCCTTCAAGAGACAGTGACGRCATCCAGGGCTGACAAAGAGAGGCTCATGG[T/C]AGAGGTTCGAGCTGAACATGTACTTAGGCAAGACCAATTCAGGGCAGAGCTAGATGT
BARC-PV-0003303	contig11026	working	0.949	[A/G]	241	CCTCCTCAGGTACGTCGGCGGCGAGACTCGGGTCGTTTCAGTGCACCGCGACATCACCTTCTCCGGTAnnnnnTnnnTTCCGTTTCAACCATTCAATTCAATTCACCCTAATTTCAATTCAATTCnnnnnnnTCAACTACTGAATTCACCTTAATTTCAATTGAATTGAATTGCATTGCATTGCATGAATTG[A/G]TTTCAGAGCTGATGAAGAAGGTGGGnAGCATGGTGGAGGGGnAGGTGG
BARC-PV-0003304	contig11036		0.199	[C/T]	241	CCACATCACCTCTTTTG[C/T]GCAGTTCTCCAAGCTGTTTAGAGAACAATTCTCTGTCAACCAGATCAAGCCTCCAATGTTGTATGACCTCTTCAACGTGAGACAGAGGGAGGGGGAGTCGTCGAAGGATTACTTGAATAGATTCCGGGCACTTACAGTAAGACTCCATACCCATGATAAAGATGTGATGGTCACCACTTTTGGAACAAGGGATCGCGGCAGAACCATTCAGTGATTCGTTGAT
BARC-PV-0003305	contig11071		-99	[C/G]	345	CCCATGCGGCGGATG[C/G]CAAGAGCGGTCCCAAAAAGTACGGCGGCGACGCCATGCCCGGCGGCGTGGTCGATAACCCGCTGGTCTTCGTATCCATCGCGACCGACGGCACCGTGACCATCGTCGCGCACCGCGTGGAAATGGGCACCGGCGTGCGGACCAGCCTGCCGATGGTSGTCGCCGACGAAATGGAAGCCGACTnnnCGCGCGTGAAGATCGTGCAGGCGGACGCCAACGAAGCGCGTTACGGCAGCCAGAACGTCGATGGCTCGCGCAGCATGCGCCATTTCCTCACGCCGATGCGCCGCGTGGGCGCCTCCGCGCGCCAGATGCTCGAAGCCGCCGCGG
BARC-PV-0003306	contig11071		0.38	[G/C]	345	CCCATGCGGCGGATGSCAAGAGCGGTCCCAAAAAGTACGGCGGCGACGCCATGCCCGGCGGCGTGGTCGATAACCCGCTGGTCTTCGTATCCATCGCGACCGACGGCACCGTGACCATCGTCGCGCACCGCGTGGAAATGGGCACCGGCGTGCGGACCAGCCTGCCGATGGT[G/C]GTCGCCGACGAAATGGAAGCCGACTnnnCGCGCGTGAAGATCGTGCAGGCGGACGCCAACGAAGCGCGTTACGGCAGCCAGAACGTCGATGGCTCGCGCAGCATGCGCCATTTCCTCACGCCGATGCGCCGCGTGGGCGCCTCCGCGCGCCAGATGCTCGAAGCCGCCGCGG
BARC-PV-0003307	contig11099		-99	[C/T]	240	CCCATCGCGGA[C/T]GCGCTCGAGAAGGAATGGAAATTCGCGTGGCGCTCGCTGGCGCCGCATACGAGCCTGAATCCCGTCACGGTGCGCATCGGCAGCATCGAGCAGTTCGCGGAGCTGCGCACGCCGGAGAGCTATCCGGCGTAAGCCCACGCCGCGACGGCGTTGCGATTAGAACCACGGCTCGACGAAATCCCGGTGTAATGCCGGGATCATCACTTnCGTCGCACCCATGACCGCTTC
BARC-PV-0003308	contig11130		0.833	[T/C]	242	CCTTGGAGGCGAATAATGTCTTCGCTTTGCGAGCTCGTATTTGCGAGGGGAGTACTTCGTACCTCGGCTTCCCTAAACGAACCGGCGCAGGTGCCCAACCTGGATGTGTTCTTCAATTTTATCTTTTAGAGCTAACATTCTT[T/C]TATTGAATGCTCGTTGTTTTGATGATACCGACACTGTTTCCnTCGGnTGGAnTnCTCTGGCTTGCTACCTTTCTGGGGGnAGGGATCAGCTCGACGCTA
BARC-PV-0003309	contig11142		0.769	[T/C]	241	CCAGAACATCACATCCACTGAGCTGCC[T/C]TGGTCTACCATCACTCGGTGTACnnnnnTTCCCGCAGTTACAACCGAAATCACCACGGGGTCATTATCGTGTGGGACGACGTCGCGAAGATCATCCTTCGTAAACGTGAGATCGACGTCAAGCGAGTCGTCCACCACCTACTCTGCTACTGACATTACTAAACGCACGTACCTCTTGCACTGAGAGGCAGTGTACCCTCCACCCGAGAATCCA
BARC-PV-0003310	contig11157		-99	[C/T]	241	CCG[C/T]TCCTCCCGTGTTGTGCAAGCCGCAACTGGGTAGGCCGCTCCAGTTGTACTTTGTTGTAACGGAGCGGGCGATCAGTTCGGTCCTTGTGCAGGAGCAGGACCGGATACAGAAGACAATATACTTTGTGAGCAAAGTGTTGCAGGGGTCGGAGGTGAGGTACCAAGCCCTAGAGAAGGCAGCCCTGGCCGTGGTGTTCTCAGCCAGGAGGCTTCGTCACTACTTCCAGAGCTTTACGGT
BARC-PV-0003311	contig11162		0.858	[T/C]	241	TAATAACAATTTCTATATGTACCGAC[T/C]AGTCCTTGGACGTCGTTGACCGCTAGTAATGATGATGGGGTCACGTAAGTTGGGTCCCACGAGCGACGTGGACCARTGTCTCACAAGGAACGTGAGCCAAGGTACCGAGGAGTGATCAGGCGTCGGTAGAATGTGTCACCAAGGCATAACTTCGTAGTAGAATTGAAGGACCTGATCATTGTCCCCAACATAGCGGAGAGATTGAAGATGTCCA
BARC-PV-0003312	contig11162		0.79	[A/G]	241	TAATAACAATTTCTATATGTACCGACYAGTCCTTGGACGTCGTTGACCGCTAGTAATGATGATGGGGTCACGTAAGTTGGGTCCCACGAGCGACGTGGACCA[A/G]TGTCTCACAAGGAACGTGAGCCAAGGTACCGAGGAGTGATCAGGCGTCGGTAGAATGTGTCACCAAGGCATAACTTCGTAGTAGAATTGAAGGACCTGATCATTGTCCCCAACATAGCGGAGAGATTGAAGATGTCCA
BARC-PV-0003313	contig11167		-99	[A/G]	238	CCCTTCGTCAAGGCTTTTGACATTTTGTGCGGGTTCTTCGAACACGCCCCCTCCGTCGAGATCTTTCTCCATTTCTTCGAGGTGAAGAAGTAGGGGAAGAGCCTCTGGGTAAGCCTTAGCGGCATATCTAGAAGGGTTCTCCTGACTCW[A/G]TTCCAACAGTCCTnCAAGGGnTGnAAGGGCAAATTCTTCAAGGTGTGTTGTTCTGACTTCGACCCCACCGCCCTTGATGGTTTCCCCC
BARC-PV-0003314	contig11220		-99	[C/T]	241	CCGACGCGAGAGC[C/T]ACACAAAACGCGGCAGACGAACCCAAGCCTGAACCGAGAGGAAGTTCAGAAGTGACAACCACAGTAGCAGGCTTAAATCTACATAAAGAGCCAnnnACAATCAAACCTACATAAATAAAACAAAACACATTCTCTCTCTCTCTCTCACACACACACAACAAGAATTTGAGAACTGGTTCAGACCCTTGAATAGAAGAGTACAGCCAGAGAAACGCGGAAACTCCAGC
BARC-PV-0003315	contig11290		0.729	[T/C]	241	CCCGCTAGCCCGTAAnnnnnTTnnnnnTnnnnTnnnnnnnnnTnATTGACTTGATAGCAATGGTCCAGTGGAGGAGTGACAATTTTTAGTGnnnGAAAATTAGGTTTTCACTCAAAACACAACGCAGTCACGTTGTTCCAAAAAACGTACACAACACACTTTCCTTTGCAACG[T/C]CGTCGCTCGCTCCGCGTGGCTTCGTCTGCAACTGTTGCGCGCTACTGCCGCTCCACTGCTGCATACC
BARC-PV-0003316	contig11330		0.444	[T/C]	376	CCACGTGCTGGCGATCCGGGTGGGCGTGCCGGGACGGCTGGAATACAGCTATCGTCCCTGAGGCTTCACGCGGATGTGGCGTAGAGGCGCCAAAAACAGACACACGAGTATGCTTTTGTGATGATTATGAGAGAATAGCGCGTTATCGCGGACTGCACGGTCTGCGCTGAATCCTCGCAAAGATCCTTCAAAACTATTTACGCGCTGAAAGAATATCCATGACTnnnTnGAAGAGCCTGGTTGCCAAGATCGCATT[T/C]GCCGGCGTCGCCGCTTTCGCCATCCAGTCCCCGAGCTACGCCATCGACGGCGTGTCGGTTGAATACGGTACCGGCAATAGCACGCAGCTGGTGCGCCTGGGCGCGCAGTTCAACTGGGG
BARC-PV-0003317	contig11352		-99	[C/A]	344	ATTTTCCTGTTGTTAGCACCTAGAGATAATAGGTGCACGTGAACAGGTGGTTTTTCTATTGTGATTAAATGCTTTCAGTTGAGAATATATTCTCGTCAGTAAGAGTTGTTAAAGGAATAAGCTATAAAnGGGACTTGAGACCCTGAGTAAATGTACGTTGTTTTTGAGTATTAGAGACTGAAATTGTTTTACATAGAGAAAGCTCTCACTGACTTGGTCGTCAGAGTCTTGTCAACAGGTAGAGCCCCTTCTATCCCAACGGAGCCGCGTTCCAGAGCAGCAAGATGAGACAGATCAGAAGCGGAGCTCTCCATCAAGTCTAACCGAGGTCAACCGA[C/A]AAAAAT
BARC-PV-0003318	contig11354		-99	[T/C]	225	CCATGATCCTGAGTGGTCTGAAAGAAGGCATCGTGACGATAGAGAAACTGTCCGAGAACGGTCTCGTGATCGTGACAGGGAAAGATCTCGAGACCGTGATCGTGAACGTTCTCGAGATCGGGACCGAGACCGTGAAAGGGATCACCGTGAGCGTGACAGACACAGAGAAGATAGGGACAGATATGCAGATCATCATAGGTATAGAGATGGGGAAGCAGAGCA[T/C]GA
BARC-PV-0003319	contig11402	working	0.863	[T/C]	241	CCTGAGGAGCTGAACTCGTGCTTAATCAGTTGGGCAGTGTTGAACACTGCTCCTAGGCTTGCAAGGACCTGGCACAGTTCGCGATCATGAGGATT[T/C]AGTTCCTCGAGAGTCCTAGGCTTCTTGAGTTTCAGCTTCCGCACCAAGTAGAGTGGGAATCCATCTAGTAGGGTGGGnTCATGGGCGCTGCAGCACCCTTAAAGAACTTCCCTTTGAAGCCTTTATAGGACTGTTGGAAGAGGGG
BARC-PV-0003320	contig11420		0.541	[T/C]	307	ATTGATATTTGATTTTTATCTTTnAATTGAATTATTGATGTTTGACTATGTTnGAAATAGAAGACAAAAAATATCGATGTTTGATAGTCACAAATATATAGGTTCAATTnGGCAATTTCTCAAGAGCnnnnGGTAAAAAACATTTCCATTGAATTTnnnnnnnnnnnnnGnnAAAAAnnTCCAAATGCGGGCTGACCCGCAAAnnnGCGGGCTGACCCTTATGCGGGGTAGGGCAGAGAATCTAGCCCGCATTCATTACGCGGGGCGGGCTTACCCGACCCGCATTTTA[T/C]GGGTCAAGTGCAAGCGG
BARC-PV-0003321	contig11427		-99	[T/C]	241	CCCACACAT[T/C]CACCAGGGTTGTCGGCTGGTAAGTATGAATCAACACTGTCAACGACCAGCTGTGGACTACCCTCATCCACCACTGCACTTCCAACAGACCCACTGCTCTGGTGGTCCTCCACCCTTGTGCTGAAAATTGTAGCTATATCTTCTACTGGAAGTGGATCAACTTTCTTGTCATAGAATGGTTCCTCAGGAACCnCTTTAGCTTGATCTTGAAGCTTCTCATTTAAGGATACCA
BARC-PV-0003322	contig11460	working	0.947	[A/G]	240	CCCTATATCGGGTGCTTGTATTGGAGACCAGGTGGA[A/G]GTGTGTGGGCATATAGAGTTGAAGACGACCTTCACGGATGACACAACTTCATGCACTGCAAACATCAGGTATCTTGTCGTTAACGCCTCGTCAGCCTACAATATACTGTTAGGTAGACCTGCTTTAAATAGGATTGGAGCGATTGCCTCTACGAGGCATATGAAGATGAAGCTGCCTTCCCTTGAGGGTATAGTGATCACCAT
BARC-PV-0003323	contig11483	working	0.958	[A/T]	241	CCCAACATGAAGACGCGGAACTTGGTGGCGGATTTGAAGAAGGAGnCGGTGAAGTGAGGCTTGGAGTTAGGTTGGnAGTTGAGAAGAAGGTTTCCCTTGAAGATTAGATGGTGAGAGGGAGAGAGGGAAATGGTAGGGTGGTCGGAGGAAGCTGAAGGAGAAAGCGTGAAGTTGAACTCTTTCTC[A/T]GAGCCTGAGTCCGAGTCTGAGTCTGAGTCTGCTTCTGATTGGTTGCTATGATCTT
BARC-PV-0003324	contig11565		-99	[T/A]	241	CCAAAATCATTAAGTAGAAAGCAGGAAGGTATACCCTGGTAGATGGAAAGTTGTTCAGGCATGGCTACATTCACCCTATCCTGTCCTGTGTGAGTGGTGAGCAGTGCACACGTGTCATGGCTGAGCTCCATGAAGGTATTAGTGGGAGTCACATCGGTGGATGAGCTCTCTCATCAAAGGTTGTTCGAGCAGGGTACTACTGGTCGACCATGAGGGAGGACTAT[T/A]CAAGGTACGTACAGTG
BARC-PV-0003325	contig11566		0.602	[G/T]	186	CTTCGGGGCGCAGGTGGTAAAGGTGGGTACCACAGACGAACCCATGATCGTGTACGCATTCGGGAAGGGGGTGTGTCCTGGATCTTTTAGCAAGTCACTCAACTGCAGCCGCCCCAAGACTTTTGC[G/T]GAGGTGAGGCGTCGGGCAGTAGAACACATTGCCTCTGAGGGAGAGGCATACGAGAAGTG
BARC-PV-0003326	contig11592		0.82	[G/A]	241	CCAGGGACTCGCCGGAATCACGCCGGAGAATTTGTTGCGGGCGAGGATTAGTCGCTGGAGCTGGGAACAGTTTTGGAGCGTGTCGGGGACGGCGCCGGAGAGGGCGTTATCGGAGAGGTCGAGGTTTTCGAGGCGGGGGAGGGTGCAGAAGGAGGCAGGGAGGGTGCCGGAGAGGTTGTTACCATGGAG[G/A]AAGACGCTGTGGAGCGCGGTGGCGTTGAAGAGCTGCGCCGGGATGGCGCCG
BARC-PV-0003327	contig11604		0.611	[A/G]	386	ATTCGCCGACGTGATCCGGTGCCAGCGTGAAACTGTGGCGGATGTGGTCCATCAGGTCAGACATCTGCTCGTCCGACAGATAGGTCGGCGTACCGCCACCGAAGTGTAGCTGCTCCACCTGGTTCATGCCGGAGAACAGCGAGCCCTGCATGCTGATCTCGCGCTTGAGATAGCTCAGATAGAGTGCAGCCTTGGCGCGGTTCTnGnTGACGATCTTGTTGCAGGCACAGTAGTAACAGATGGTGTCGCAGAACGGAATGTGCAG[A/G]TACAGCGACAGTGCCCGCCAGGCGCTCATGTTGCGGCGGTCGGAGACCGCGTGCAGGTAGTCGGTGACGTCAAAGTCGCTGGAAAAGCGGTCTGCCGTCGGATAGGAGGTGTAACGCGGG
BARC-PV-0003328	contig11625		0.602	[G/A]	241	TAAGTGAGAGAGTGATTCCAGATGGGACTATT[G/A]MCCTTTGGTTGTGGGGATGGGTACAGCCAGTGAGGTAGCCATGAGAAGATGGAGTATAATCAGAAAGAATCCTCTGCAGGTCACACTGTTATAGTTGTTGAAACCTTGATCACATAAATGATTCAATGAAGAAACTCGTGTCAGCCAAAGGAAGGACATGGAGGGGGCTCATTTGAGCTGGAGGAGTTTGGGAAGACTGGACTATAnn
BARC-PV-0003329	contig11625		0.958	[C/A]	241	TAAGTGAGAGAGTGATTCCAGATGGGACTATTR[C/A]CCTTTGGTTGTGGGGATGGGTACAGCCAGTGAGGTAGCCATGAGAAGATGGAGTATAATCAGAAAGAATCCTCTGCAGGTCACACTGTTATAGTTGTTGAAACCTTGATCACATAAATGATTCAATGAAGAAACTCGTGTCAGCCAAAGGAAGGACATGGAGGGGGCTCATTTGAGCTGGAGGAGTTTGGGAAGACTGGACTATAnn
BARC-PV-0003330	contig11760	working	0.994	[G/A]	241	CCTCTAAGCAGGACTCGGTTAGCAGATTCGACCTGCCCATTCGTCTAGAGGTGTTCTATCGAGGCGAACACCTACATAATGCCGAGCTCTATGCACAGTTTATCTAGTTGCT[G/A]ACTTGCGAACTGGGTGTCATTGTCAAACATTGAACGCTTTGGGATTCCAAAACGGTAAACTATGTTCTTTCACACAAAGTGTTGAACCTTGTGGGTTGTGATCTGTGCGATAGGCTCGGCTTCTATCC
BARC-PV-0003331	contig11807	working	0.886	[C/A]	241	CCCAAGCGATTCCTTGAATACCAACGGATTGGCACTTGGTAGGGGACCTGAGGACACCCATGACGGTTAAGACGGTGATGTAGAGAAACAGAAAAGTGGCAACAAACTCTGCTATCCnTGCTCTGTAGAACGACCATGA[C/A]GTAAGCTCCGAGGGCTCAAACAGCGGCGCCGGCGGTGGCTCCTGGTAGTCCTTGCCGTCGTCTTGGCTCTGTGCCGCCGTACCAATGGGTTGTCTCTCGGC
BARC-PV-0003332	contig11830		0.74	[A/G]	218	CCTCACAGCTGCGCTGGTGTGACGTGGATTTGGCTGCGGTTGGCTGGGTCGAGAAGACGCGGGTCTCACGACCTGGCTTGAAGGGACGTTAGGATCCCTTGGGGATCCGCCT[A/G]CATGCGTTCTTGCTCCACTTTTGACGCCGCCATTGCTTCTTGCAGCCCTTGCATCATGCCCACCAGTTGTTTCATGGTCATCTCTTCACTCCTAGAGCGTGTAGG
BARC-PV-0003333	contig11836		-99	[A/T]	349	CCCAAGTAGTAAAAGTTGGTACTTCAGAGGAGCCCATGATCGTGTACGCATTCAGAAAAGGCGTATGCCCTAGCCCTTTTGCGAATCCATTATTCGCAACCGCCGTAGGACTTTCGCTGAAATACGGCGTCGGGCGGTGGAnCATATCGCCTCTGAAGGAGAGGTGTGTGAGAAGCGCACCAGCGTCGTACCCTTAnGCCCGAGAACGCAGACGCGGnCTCAACCCGTCAGGnTCAACGAGACCACGACGGGGAGAAAGAAGCnAGAGGGnAGACGCCCCTATGAGACCAGAAAATCCCAGCCCCGGGGTCCAGCAGGAGGGGATCGCCGAGCCAGAGAGAGGGCA[A/T]GG
BARC-PV-0003334	contig11844		0.376	[T/C]	241	CCGACTGCCAGGACGTCGTTCCACATGACAATGATCCGGTGGTAATCTCAGTAGTAA[T/C]AGCAGGAAGnAGGGTGCATCGCGTCCTCATGGACCAGGGAAGTTCTGCCGATGTGATGTTCTGGTCGACCTTCAACAAGTTGTAGTTGTCTCCAAATCAATTGAGACCTTATACATGATGCTTGTACGGTTnCGTTGGAGACCAAGTAGAAGTGCGTGGACACATAGAGATGAGGACGACCTT
BARC-PV-0003335	contig11902		0.622	[A/C]	241	ATTTATGAAGTTAGAAAGCCACACAATAAAT[A/C]ATnCACCCATGTTCAATGGTATAAAGTATGACTATTGTAAATAGATGATGCATGCTTnATTTGAGTCTTGTCATATGGACATCTTAGATGTGGTAGAGAACTGTACCGGTGAGGATTGTACGnCCGATATCGTGGTCCACCTCAATAGGTCGACCGATACCTCAGACCCAGTTACGCTTAAACAAAGTCnGTAAAGCTAATCTGTGATT
BARC-PV-0003336	contig11968		-99	[T/C]	241	CCTTGGTGCTTG[T/C]CAAGGTCATCAGGGTCGAGGCGTCGATGGGATCTTTGTTTGTGGTTAGGGATGACAATGCGAGATGGGTCTACCGAAAAGTGCGGGAGCGAGCTCACTAATTTAGCCCGTTGATCCGCTTATGCCCTCCCCGCATAACCCGTAGCACGCGTGGACCAATAGTAGGGTGGGTTGGTCCCCTGACCACACCACnnnnAnnnnnnnnnnGCAnnnnnnnnGCnnnnnnnnn
BARC-PV-0003337	contig11970	working	0.871	[A/G]	237	TAAGTATATAACTTTATGTGCTCAATACACAGAAGGGATTCAGCCTATGCCTTTCTCTAGTGTTGTGAAnTTGCAAGCATACTCACATACTCGTACGATTAAATGAGTTTGGAGGAGAAAGAAAGGTGACTCTCATGGCGGATCGTGAACCATGCGGACCAGAGCGAGTATGC[A/G]TGTCGCTCATTGAATAGGAGGATCCTTAGGTCGTCTCGATTCGTCTAATCGTCTTCTGAATGG
BARC-PV-0003338	contig11976		0.756	[A/G]	226	CCAAAATAGTTAAGAAGAACACATGCATATATACTCTGGTGGATGGAAAGTTGTTCAGGCATGGCTCCGCTCACCCTATCTTGTTCTGTGTGAGTGGTGAGCAGTGTACGC[A/G]TATCATGGCTGAGCTCCATGAAGGTATCTGTGGGAGTCACATCGGTGGATGARCTCTCTCATCAAAGGTTGTTCGAGCAGGGTATTACTGGCCGACCATGAGGGAGGACAACAA
BARC-PV-0003339	contig12035	working	0.964	[C/T]	241	CCTTGAAGCCACCTTTCTCTTCTTTCTATTACTGTTCTGGGCTACATCTTAACC[C/T]GACGATGCTTGAACCTGGCGATACCCTCTCCTAGCGACGCCTTACTTTGGCGACGCGTTCTCTTGGCGACGCCYCAAGCGGTCAGTCTGTTGACTTCCTTCCATGGACTCCTCGAGTGGTCCCACTATATGTTGGCTTTGACTTAATCATTGTCTTTGAATTTGGTCAACGCCCGGGGACGGGACA
BARC-PV-0003340	contig12106		-99	[T/C]	242	CCACCATATACGAAA[T/C]TGTCTAGCCTTGGCACATCAACTAGACGAGTnAGCAAAAAAnnAGATTCCnGAnGGACTACCTGCAAGAAGAAACGGACGATCAGACATTGGTGGCTACGGGAGCAGATCAGGGGCACGAGGTACCTATGCATGGASTGGTAAACACTATCTCAGGAGGTTnCCCGAGAGAGGAATATGCCTCCCAAGCGACAGTAAAAGCATGACAGACGGATCTCACTCCCGAG
BARC-PV-0003341	contig12125		-99	[T/G]	246	CCCAGAATTGAGGTACCAGTCACTAGAGAAGGCGACATTAGCAGTGGTGTTCTCAGCCAGnnnnCTnnnnnnnnnnnnnnnnnnnnnnnnnnnnnnnnnnnnTnnnnATCCAGAAAGTACTGTAGAAGCCGGATGTAGCCGGGAGGATGGTTCGCTGGGCAATGGAGCTGTCAGAGTTTGACATCCAGTATGAACCCAGGGGGTCCATCnAAGGGAAAGTCTATGCAAATTTCGTG[T/G]CAGAGCTCT
BARC-PV-0003342	contig12131	failed	0.877	[C/T]	338	CCTGACTTGGGAATTCATTGCTAAGCGATGGCACAAAAAATCGGGGTCGATCCCCGGCATGTCTGAAGCGGACCAAGCAAATGCATCAAGGTGTCTACTTAATACCTTGGCGATTTGGTCT[C/T]GTGTCTCGCTGTCCAAGGCTTTTCCCAATTTGAACGTCTTGCCATTGATCTTCCTCTCAAGCCATTCCTCCACCAGCTGAGGCnnCTCGCTGGCGATCACCGCCCTCGCGATACCTGTCTCCCTGGCGGTCACCGGGTAGTTTCTTTCTTCCTCCACTCAGGCGGCACCCTCGGACCTCGTCTCGATATCCTCCATCGGCACATCGCCCTCGGGGG
BARC-PV-0003343	contig12135	failed	0.933	[A/G]	238	CGGCACGACCGACTCTGACGAGCACATGGATGTGTACACCAC[A/G]CACATGAGCTTGTACACCTCAGACGACGCGGTTCTGTGTCGAGTGTTCCTTACGTCACTAAAAAGAGGATCTCTGAGATGGTTCACGAAGCTTCCTCCAAnCTCTGTCGACAACTTTGAGACACTGGTGTCCAAGTTTGAGACATCGTTTGCTACCAGCCGACTGCATCATCTGACCTCCATCGCCCTGGTCAAT
BARC-PV-0003344	contig12152		0.833	[G/A]	241	CCAAAGGGGCAGAAGAGGTTCCTAGAATCGTGTGGGCTTACCACACCACTCCCTAGTCCACCACCAGGAGACACCCTTCAGCTTGGTGTATGGGTAGGACGTGATGATTCCC[G/A]TGGAGATCCAGGAGAGCTCGCCACACTTCCAGAACTTCGTGGCGGAAGAGTCCAACGAAGAGAGAAAGGTGAACCTAGACCTACTGGATGAAGTCAGGGAGGAAGCAAGAATTAAAGATGAAGCTTTG
BARC-PV-0003345	contig12154	working	0.904	[G/C]	240	CCTGGACTTTTAGACCCCTCGCACATCCATAT[G/C]GCTTCCTTCACCTCTTCCTCTGTGATACTAGACACTATACTCGCACTnTCCTCCTCGGTGAGCTTCTTGAACTGAACATTGTGTAGTCTGACGCCAAAATCGTGTCGAGCCACAAAnCTTTCTnCAAnCAAnGCTCTGGCTTCCCTCCTCACCACCTGGGGTTCCTCACACCATTGATCCCCCACTTGTACCCCTTTCACCTCATTn
BARC-PV-0003346	contig12162	working	0.912	[T/G]	241	CCTGnnnnnTGTTnnnnCnACCTATCAAAGGCTCATGGATCAGATnnnnnnnnnnnnnnnTGGATGATATGGTTGTCCTGTCGGAAAGGGAATACCAGCATGTTGCCGACCTAGAGGATCTATTCGCAACTATGGCAAGGTACAATCTAAA[T/G]CTTAATCCTGATAAATGCATATTTGGGGTAGAAGCTTGGAAATTTCTTGGTTTCTTGCTAACTGAAAGAGGTATAGAGGCAAACTCCGA
BARC-PV-0003347	contig12260	working	0.978	[T/C]	241	CCTTATCTTTGGTGTGCAGCTTCACTACCAGTGC[T/C]CCGAACCAGTTTAGGAAATCTTTCAAGGGATCTCTCTGGTATTGCTTCACGTCAAAGAGATCGAAAGAGACGGGAGGGGGTGGTTGACGATGAAATGCTTCCTAAACAACGTTGAGAACTGATCAAATGAGGTGATGTGTCCATCGGGAAGACTGATGAACCAGTCCAACGTTGTGCTTGAGAACGTTCCCATGAATAGCTTACAG
BARC-PV-0003348	contig12278		-99	[T/G]	241	CCAGTT[T/G]CTCTTTGGTCTTCAACTCTGCTTCATGGGAGRAGGAGTTGGCATGAGTAAAGAATTCCCCAAAGTTGAGCGCCAAGTTCTCCTGCACTGCCTCGGTGGTGGAGCTTCCCATGGTCCCTTGTTGGTAACCCCTCAAGATCTGTTGAAGGACCAGAGGAAGCTCAGGGGCAGTAGCAAGAGGAGGCTCATGAGTGCTCTTGCCCCCATCCTCTAGTGCGAGAGGGTTCTGAGGAGA
BARC-PV-0003349	contig12278	working	0.946	[A/G]	241	CCAGTTKCTCTTTGGTCTTCAACTCTGCTTCATGGGAG[A/G]AGGAGTTGGCATGAGTAAAGAATTCCCCAAAGTTGAGCGCCAAGTTCTCCTGCACTGCCTCGGTGGTGGAGCTTCCCATGGTCCCTTGTTGGTAACCCCTCAAGATCTGTTGAAGGACCAGAGGAAGCTCAGGGGCAGTAGCAAGAGGAGGCTCATGAGTGCTCTTGCCCCCATCCTCTAGTGCGAGAGGGTTCTGAGGAGA
BARC-PV-0003350	contig12319		0.406	[G/A]	241	CCACCGAGGGTGATGTG[G/A]TAATGGAGGATGTCGAGGTGAGGTCCGAGAGCGCCGCTCGAGTGGAGGAAGAGAAAAACTGCCCGGAGACCGCCAGGGAGTCAGGAATTGCGAGAGCGCTGATCGCCAGTGAGAAGAGACCTCAGCCGGTCGAGGAGTGGCTTGAGAAGAAGATCGGCGGCAAAACGTTTAAGCTGGGGAAAACCTTAGATGGCGAGACGCAAGACCAGATCGCCAAAGTGAT
BARC-PV-0003351	contig12381	failed	0.928	[A/G]	222	TCCTTATTTCCAATGCCTGAAGAGGAATAACAGGTTCGTATGGACTAGGGAGTGTGAAGAGGCGTTCCTAAAACTGAAGGAGTACCTGGGCAGTCCACCAGTGTTGTGCAAGCCACAACTGGGTACTCCACTTTGTCTGTACTTC[A/G]CAGTTACAAAAAAGGCGATCAGTTCGGTCCTGGTGCAAGAGCAGGACCAGGTGCAGAAGCCAATCnATTTTGTTAG
BARC-PV-0003352	contig12387		0.836	[C/G]	241	CCACCGATGTCATAAAAACAGCTCTTGATCTTCGTCATGCGTCTTACAATGGTTTTGATTACGCTGGCGCTGTCATCATCACTTCGCTCATCTTTATCCTTGTTACCATCTTCACCTTCATTGGTAATGCCTTGGGCGGTGCCAGCTTCAACCC[C/G]ACCGGTAATGCTTCATCCTACGCCGCTGGTGTTGGCGATGACACTCTTTTCTCAATGGCTCTCCGnTTCCCTGCTCAGGTTTGTTA
BARC-PV-0003353	contig12412	working	0.947	[T/C]	354	CCTTGAATCTGAAGTGGAAGGTTGCTCCAAGAGGAGATCACCAGTCCCCTCCAAGATGACCCCTGCTTCACATGCAGTCCTGTTTGAGGAGTCGTCTACATACGACATTCATCCAACCGAGAGGTTAGAGAGAGGTATGAGCTCGGCGAAGAAGTCGGTCAAGCATTGGGATTTTATGGTGCCTCCGGGCTGATACCAGATGTCGAACTC[T/C]GAAAGCTCAACGACCACTCTATCATTCGTCCTGCAAGGTCGGGCTTACATAAAATTTTAAAGATGGGGTAGTCAGTTCTTACCGTGATGGAGTGGTTCTAGAATGGGCGCATCCGCCTGGCTGTCAGGACTAAGGCGAAAAGG
BARC-PV-0003354	contig12442		0.777	[G/A]	241	CCAAGTTGGAGGAGAGGGCTACCCAGCGTGAGGTCTTGTTGGGGCAGGTTGAGGGGGAGCTCGCTAAGAAGGTTGAAACCTTCACAAAACAGAGGAGGGGCTCACCAATGATGCTGCTGACGCTTACGATGAGGGGTTCCAA[G/A]ACGCCATTGCTCAGTTTGCCTGCGTGCATCCTGAGGTGGATCTTACCCCTTTTGGTGAGTCCAAGTGCGTCKTTGATGGGCAACTCGTGCCACGAGAA
BARC-PV-0003355	contig12442		0.648	[T/G]	241	CCAAGTTGGAGGAGAGGGCTACCCAGCGTGAGGTCTTGTTGGGGCAGGTTGAGGGGGAGCTCGCTAAGAAGGTTGAAACCTTCACAAAACAGAGGAGGGGCTCACCAATGATGCTGCTGACGCTTACGATGAGGGGTTCCAARACGCCATTGCTCAGTTTGCCTGCGTGCATCCTGAGGTGGATCTTACCCCTTTTGGTGAGTCCAAGTGCGTC[T/G]TTGATGGGCAACTCGTGCCACGAGAA
BARC-PV-0003356	contig12460		0.505	[C/T]	241	CCAACTGTTCCTGCCGGTTGACTCGAAA[C/T]RCCTTCATGCGCCTACGTCACTCCTAYGTCCARAATCGTTGCGTTCACACGTGCCTTTCCTATGATGAACACCTTAAAATACAAAGACAAGGGGCGCCCTAGAGGTTGTTTGCACTCYGACGCTCATGTCAGTACTAGGGCTAGGAAACACCGAAACTGTATAATCTTGCTACTGTGTGTGTGTTTAGCGACGCAAGAGAATTTCCAATTGT
BARC-PV-0003357	contig12460		0.599	[A/G]	241	CCAACTGTTCCTGCCGGTTGACTCGAAAY[A/G]CCTTCATGCGCCTACGTCACTCCTAYGTCCARAATCGTTGCGTTCACACGTGCCTTTCCTATGATGAACACCTTAAAATACAAAGACAAGGGGCGCCCTAGAGGTTGTTTGCACTCYGACGCTCATGTCAGTACTAGGGCTAGGAAACACCGAAACTGTATAATCTTGCTACTGTGTGTGTGTTTAGCGACGCAAGAGAATTTCCAATTGT
BARC-PV-0003358	contig12460		0.579	[C/T]	241	CCAACTGTTCCTGCCGGTTGACTCGAAAYRCCTTCATGCGCCTACGTCACTCCTA[C/T]GTCCARAATCGTTGCGTTCACACGTGCCTTTCCTATGATGAACACCTTAAAATACAAAGACAAGGGGCGCCCTAGAGGTTGTTTGCACTCYGACGCTCATGTCAGTACTAGGGCTAGGAAACACCGAAACTGTATAATCTTGCTACTGTGTGTGTGTTTAGCGACGCAAGAGAATTTCCAATTGT
BARC-PV-0003359	contig12460		0.555	[A/G]	241	CCAACTGTTCCTGCCGGTTGACTCGAAAYRCCTTCATGCGCCTACGTCACTCCTAYGTCCA[A/G]AATCGTTGCGTTCACACGTGCCTTTCCTATGATGAACACCTTAAAATACAAAGACAAGGGGCGCCCTAGAGGTTGTTTGCACTCYGACGCTCATGTCAGTACTAGGGCTAGGAAACACCGAAACTGTATAATCTTGCTACTGTGTGTGTGTTTAGCGACGCAAGAGAATTTCCAATTGT
BARC-PV-0003360	contig12460	failed	0.933	[T/C]	241	CCAACTGTTCCTGCCGGTTGACTCGAAAYRCCTTCATGCGCCTACGTCACTCCTAYGTCCARAATCGTTGCGTTCACACGTGCCTTTCCTATGATGAACACCTTAAAATACAAAGACAAGGGGCGCCCTAGAGGTTGTTTGCACTC[T/C]GACGCTCATGTCAGTACTAGGGCTAGGAAACACCGAAACTGTATAATCTTGCTACTGTGTGTGTGTTTAGCGACGCAAGAGAATTTCCAATTGT
BARC-PV-0003361	contig12473		-99	[C/A]	241	CnnnnGATCAnnnGCAGCAGCGGTACACGTCATTGCAATCTGnnnCAGCCCCAnnATnnnnTCCTCAATATCCTTATACCTCATCAGCTCCAAATCAAACACTTCAGCCGTCCATTCCTCCCTCACCACTGACTGGACCCACCGCGGTAGGTCCACCACCCCACCGTAAGCACTGCCTGCACTCTCCACCACGGAGGGGCACTTCCCTGTCAGCATCTCCAGCAGGAG[C/A]ACACCGAAAGAG
BARC-PV-0003362	contig12487		0.822	[T/C]	241	ATTTAGTTTAAATTGATAAGTAATAATAGATATATAGGAATAAGGTGATAGAGTAAAGTTATAGACCTnCGAGTCTCTTnTTCCCTGACGTGGCGGAAGTGGTCCAGGnTGCGGGAnCCGAGAAGCTCCGACATGCAAATCTTCTTCATGAACTTCCAGAACCTTCCGTAGCGTGCGAAGAGGAA[T/C]CCTTTCGACTCGTACGACAGCTGGTGAACTGCCGCACTTACGAACCGGTTCGnGA
BARC-PV-0003363	contig12497		0.668	[A/C]	362	CCTTTCCATACCTGGGGAATAGACATCTTGnnTTCnnnnCCnnnnGACAATTCGCCAAATGAAGTACCTTGTGGTAGCCATTGAATAATTCACAAAGTGGATAGAAGTTGAGCCAATCGCACAGATAATTGCCCACAAGGTGCAGTACTTTGTGTGGAAAAACA[A/C]TGTCTGCCATTTTGGGATCCCTAAACACTTGGTGTCCAACAATGGAACCCAGTTCGCAAGTCAGCAGTTATGTAAGCTATGCACAGAGCTCGGCATTAAACAGGTATTCGCCTCGGTAGAGTATCCTCAGACGAATGGCTAGGTCGAGTCTGCCAACAAAGTCTTACTCAGAGGGTTGAAAAGGAGATTGAAGAAGG
BARC-PV-0003364	contig12503		0.637	[A/G]	241	CCTCGGCGTCGAGGGCAATTTGGTCTTTGCAGACGGCGCAGAAAACGACGCCGTTGGGGTCGAGCGCGGAGAGGAGCGACGGGGTGACGTGGACGGAGGGGAGAGGGCGGGGTTTGGTAGGAAGGGGCTTGGGGGAGAGCAGCAAGAGCGCGTCCTGGAAGAG[A/G]ACGTCGAAGAGCGGTGATTCGGCGTCGTTTTGGGAGAAGGGAGAGTCCATGAGTTCGAGGAAGTGGGTGTGGCAGTG
BARC-PV-0003365	contig12516	working	0.846	[T/C]	348	nnnnTnnnGnnGnCGCCTACnnnnnCnnnnnnnAGGAGGCTCAGAAGGCGnnnGnTGTCGCCAAnnnnnnnCTCCACGAAGCTGGGCAAACCTACGCCGAACTTCTGGGGCAGGTTGTGCCTCTTCGCGTGGAAATTGCAGAGCTCAAAGATGTTGCTAAnGCCTCCGAGGTCAAAATGAAGAAACTCGAGGACCATTGCGTTGATCGAGAGGTAAAACTAGGCGAAACTGAGGCGG[T/C]GCACGATGCCAAGACTAAAGCCTTCGACCTGCKGGAAGCTGAACTTGCAAAACTGCGGGCAGAGAGGGACGAAGCTTTAGCGGCTAAAGTGGCTAAAGATAAAGAGCTGG
BARC-PV-0003366	contig12516		0.921	[G/T]	348	nnnnTnnnGnnGnCGCCTACnnnnnCnnnnnnnAGGAGGCTCAGAAGGCGnnnGnTGTCGCCAAnnnnnnnCTCCACGAAGCTGGGCAAACCTACGCCGAACTTCTGGGGCAGGTTGTGCCTCTTCGCGTGGAAATTGCAGAGCTCAAAGATGTTGCTAAnGCCTCCGAGGTCAAAATGAAGAAACTCGAGGACCATTGCGTTGATCGAGAGGTAAAACTAGGCGAAACTGAGGCGGYGCACGATGCCAAGACTAAAGCCTTCGACCTGC[G/T]GGAAGCTGAACTTGCAAAACTGCGGGCAGAGAGGGACGAAGCTTTAGCGGCTAAAGTGGCTAAAGATAAAGAGCTGG
BARC-PV-0003367	contig12522	working	0.894	[G/T]	372	CCAAAGATACACAGTTAGCCTTGTACCTCAAGTATGTTGTGTTTTnAAAGGAAGCnnnnnCCACGTTCGAACTAGTACATGTCCCGAGAGAGCAGAATGCCCGAGCAGACCTATTGTCCAAGCTGGCGAGCTC[G/T]GGGAAGGGAGGTTGATAAAGGTCGATTATTCAGGAGACCTTAAAGTTACCCAGGACCGCTGCAAAGGGAACAACAGAGGTCAATCATGTAGAAACCTTGGAGGTCGACTCAGTAAAAGGAATGAGGCACCGATCATTGACACAAGAAACTTTGAAAGTGCCCAGGATAAGCACCTATGGCTTATTGGGAGAAGAGTCGTTGGTGGTTGATGGAGGTCAAGCTCAAGAGAACATGGAGG
BARC-PV-0003368	contig12574	working	0.974	[G/A]	205	CCATTAAGTCCCAAGCACTTGTTGATTTCACAGCAGAACTCACTCCTTATCCGACCGAAGAGAAGACATCTCGATG[G/A]ACATAGTACGTAGATGGATCTTCAAACAGTCGTTCGTGCAGAGCGGGAGTTGTACTCGAAAGACCACGAGAGATCGTTATTGAACAAGCCATGAAGTTTGAATTTAAAACTTCAAATAATCAGGCCGA
BARC-PV-0003369	contig12609	working	0.902	[G/A]	241	TAAAATATTGATCTAAGTTCTTATAGAAAGTGAGTGACAAAGAAACCTTGTAATACCTCTCTCCTCGTCTTGAGCTACACTACAAATC[G/A]TTTGACAACTTTTTCTTTTGGTACTCGACAATGATGTTGTGCGCAAATGTTATAGCAGGTGCATCCATCCTATAGGAGTTAAAGGCACTGACATGTAGAGCTACGTGGTGGACTAGCTGAACCAACAGGGGTAGAAATCCCGAAGACCCTTG
BARC-PV-0003370	contig12658		0.694	[T/A]	353	CCAATGTATTTACATGTTATACAATTCAGGAAACTAATAGGAGCAAGGTTCTTCAACAAAGCTTATGAAGCATTCAACGGTCAACTTCCCCGATCACAACAAACAGCACGTGACTTTGTGGGGCATGGCACGCATACTCTATCAACAGCAGGAGGCAATTTTGTCCCAGGTGCGAGTGTATTTGGCAATGGCAATGGCAC[T/A]GCAAAAGGTGGATCCCCAAGAGCTCGAGTTGCAGCCTACAAAGCGTGTTGGTCTCTCACTGATGCAGCTAGTTGTTTTGGTGCGGATGTGTTAGCTGCTATTGACCAAGCCATAAGTGATGGTGTTGATGTTATCTCTGTCTCTGTTGGAGG
BARC-PV-0003371	contig12714		0.741	[A/C]	240	CCAACTTGGCGAGCAGGTCAGCTCTGGCATTCTGCTTC[A/C]TTGGGACGTGGACCAACTCGAATGCCACAAnCGCTCCCTTCAGGACCTGGACGTACTTCAAATATGCCGCCATCTGCGGGTCCTTAGCTTGGTACCCCCCAGTTACCTGCCCTGTGACCAACTCTGAGTCGCTCTTCGCCAGCAGACTCCGCACGCCCATATCCTTAGCTAGGAGCATCCCAGCTATGAGAGCTTCGTACT
BARC-PV-0003372	contig12715		0.738	[C/T]	236	CGCCTTCCACCGCCTCCGTGGTGCCAACGTCCTCCTTCCCTTCGCCTTCCACTGCACCGGCATGCCCATCAAAGCCTCCGCTGA[C/T]AAACTCGCTCGTGAGATCCGCAATTTCGGTGACCCGCCGGTCTTCCCCACCCTAATCGAAGAAGAACAACAGCAACAAGAAGATGAACCTTCTGGAGATGGTGCTCCACCTGATAAATTCAAAGGGAAAAAGTCAAAAGCTGCTGCGAAGT
BARC-PV-0003373	contig12762		0.494	[C/T]	227	CCTGGACGAGACGGTCTACATGCTGCCCGTGCCGACTGACCGCAAGGAGAACGTGGAGACCGCCTTCACGGTGCTGGAAGACTGGGCGCACGG[C/T]GTCACGCTGGCTGCGGACGACATCGACAAGGAGCGCGCGATCGTGCTCGAGGAAGCGCGCCTGCACAAGGGCGCGCAGGAGCGCCTGCGCAAGGCGCTCGCGCCGAAGCTnnnACAACGGCTCGCGCTATGCG
BARC-PV-0003374	contig12804		0.696	[A/G]	230	TGTGTTTGCCAGTGTTCCnTCTCTTAATGGTATTTTCTTTTGTCTGCAGAGGATGACGGGTTTCACGCGCAAGGATGCTGCCCTGGACGCAATGCGCCAATTTGGATTTGGGATAAAACT[A/G]GTTCGAGAAACGGTTGACGAGCTTCTCGATGTTGGTTTnCTCTTCTCTTAAGATTCAAAGGAAAAAAGTGCTAAATGCTTCGTTTTTATAGTTATGGTTTnCTTTTAAG
BARC-PV-0003375	contig12843		0.368	[G/T]	241	CCACGGGAATCGATGTCGAGATGGGCTGCGCTGCTCATGGGGGCTCCTGTGATCTGTCTGACCT[G/T]GCATTGGTGRCGAAGGTCAGGGGTGCGGGGAGGATAGCGCnnnnnnnnnnnnnTGAATGTTATGGCGGAGACAAATGAGCGCGGGCGGGGCTGTGGGGGAnACnnnnnATTCGGCGCCnnnnnnnnnnCCCGCTTGCGCGGGCTTTCGGTTGAAnGGGTTGGCTTGGATTGCGTTT
BARC-PV-0003376	contig12843		0.614	[G/A]	241	CCACGGGAATCGATGTCGAGATGGGCTGCGCTGCTCATGGGGGCTCCTGTGATCTGTCTGACCTKGCATTGGTG[G/A]CGAAGGTCAGGGGTGCGGGGAGGATAGCGCnnnnnnnnnnnnnTGAATGTTATGGCGGAGACAAATGAGCGCGGGCGGGGCTGTGGGGGAnACnnnnnATTCGGCGCCnnnnnnnnnnCCCGCTTGCGCGGGCTTTCGGTTGAAnGGGTTGGCTTGGATTGCGTTT
BARC-PV-0003377	contig12873		0.514	[C/T]	240	CCACCGACACCACGGCGCGCTCCTACTCGCCAGCGGGTCGTCCGCCACCGCCCGGCGGTGGGCTGGAGGCAGACCTCAATAGCCTGATCTCCAGTCTTTCCTC[C/T]GGCAGCAGCGATAGCGGTGATGGCGCGAGCTCTTCACTGGAAAGTGCCTTCAGCAACCTGCTCAGTTCCCTGGGCGCATCGTCGACCACCACGTCGCTTTCCAGCTTCCTGCAAAACCTGCAGAGCAAGCTGGCGG
BARC-PV-0003378	contig12876		0.635	[T/C]	237	CCGCCAGCCAGGTCGGCGCTGCCGTGCAGTACAGCAACGGTCCGCTCAATGTACGCCTGGGCTTCCATGG[T/C]CGCAACAACGACACCACCACCGCCGAGACCAGCAGCGGACGCAGCACCTTGCTGGGTGCGGTGTACGACTTTGGCGTGCTCAAGCTGCACGGCGCCTATGGCATCAACAAGGGCGTCAACAGCTCGCCGCTGCGCAGCACCGTCAATTCCTATGGCACCGGTCCCG
BARC-PV-0003379	contig12918	failed	0.849	[C/A]	241	CCCACACGATTCTAGGAACTTCTTCCGCCCAGGTCCCCTTGGCTTTGTTTAGC[C/A]TTCTCTTCAGGCTTCTGAGCAGAACTCGGTTGGCCGACTCGACCTGTCCGTTTGTCTGGGGGTGTTCTACCGACGCGAACACCTGCTTCACTCCCAACTCTGCACACAGCTTGCCCAATTGCTGGCTTGCAAACTGGGTACCGTTGTTGAATACCAACCTCTTCAGGATCCCAAAGCGnCACACTAT
BARC-PV-0003380	contig12931		0.516	[T/C]	241	CCACTGCCAAGAGGTCG[T/C]ATTCGGCGTCCAGGAACAAGACCGCTGTTGTTGCGGCTGAGCGGGATCCCTCTCCCGCCGGTAAGGGGAAGAGGTCCGCGTCTCCCGTGCCGTCCAAGTGCGTGGTTCCCAGCCTCGTTTCGGCGCGTGAGGATAATCGGAAGGTGTCCAGGGAGCCGGCGATTGTTGTGCCGTCGAGGTACCGGCAGGCTTCTCCGAACGGGAGGAAGCAGCCGTCACCTAG
BARC-PV-0003381	contig12936		0.681	[G/T]	241	TAGAGGATGTCnACCGAACTTCCTTAGTCCACAAGTGTCTTCCGTATGGTGAATCGGTCTATGTCGACCGCTATCACCATCGGGTCGTCCTGCTGACGGTAGTCTACACCCTTAAAGTCCTCGTTCGTGAACGTGATGGGT[G/T]GCATCCTCGGTCGGAATGCCCnTGTGTTTACCTGGTGTACCGCCTGGAGGTGTTTCTTCCRGGCGTTGTTCGTGCTTCCTCCCCCGACGAAGCCGCCGG
BARC-PV-0003382	contig12938		0.83	[G/A]	241	CCCCAATTTTCTGCCGCTCTTGGGAGGCGACTTCAGCTTATCGTCCACGTTGGGGAGAACGCTAAGCTTCTCGAGGTCTATTATGAACTTGTGCCTGGTGGGTGCACCATCCCTCGTTCGCACCTGGTCTGATGCCTTTTCGGCTCATATGGCGCCTGCTTAGACGAAAGTTTCTTCTCTGTCGTAGCCTCATGCACCCTCATG[G/A]GCTGAGGATGATCTGTTCCCCGAAGTCTTGTCAGTC
BARC-PV-0003383	contig12965	working	0.944	[C/T]	241	CCTCTGAAAAGTTCAGCGAGGAAGAGGATGGTAGTGAAGCAAGGAATGGGTGGCGGCTGGAGAAGGTAACCGGGGGAGGAGAGGGTAGGTCAACAGTGCACGCATCAAAAGTTATGGATAAGGAATG[C/T]TCAGAACAACACAAAAGTTGTCAGCAAAAAAGAGGTCTATTTTGCACTAGAAAAGACTTGTGTATGCAGGGAGTATCAGCGGAGAGGACATGTGTGTCTGACACGCAAAAACG
BARC-PV-0003384	contig12970		0.626	[T/C]	241	ATTGATCCACGTTGATACACAATAGTTACCGTGTCCTTAGCTGTCCAATTCTCCAATTTTTCAAATCTCTTCCTCTTCGCGTGCTTCGG[T/C]CGGTCGGCGGGGTACCTGCGATTGCACTCCGACGCTCAAGTCAGCGTTAGTGTTCAATTAGATTTCTCTAATAATATGAAAAAAGTACATTTTTCCCCTTTTAGAAGTTCMTTTAGTAGGTTGACTTGGGTCTTGGCTATGTGGACCAAGT
BARC-PV-0003385	contig12970	working	0.942	[A/C]	241	ATTGATCCACGTTGATACACAATAGTTACCGTGTCCTTAGCTGTCCAATTCTCCAATTTTTCAAATCTCTTCCTCTTCGCGTGCTTCGGYCGGTCGGCGGGGTACCTGCGATTGCACTCCGACGCTCAAGTCAGCGTTAGTGTTCAATTAGATTTCTCTAATAATATGAAAAAAGTACATTTTTCCCCTTTTAGAAGTTC[A/C]TTTAGTAGGTTGACTTGGGTCTTGGCTATGTGGACCAAGT
BARC-PV-0003386	contig13002		-99	[A/G]	200	CCTC[A/G]CCCGAGGAAGAGAAACGTGTGCAGGTGTGTGCCTTGGAAGAAGGGGATACGTGGATGACACCTTATAGACGATACATTGCAGATGGGATTCTCCCAGCAGAGCCTGGAGAGGnAAAGAGGATAAAGAAAAACTCTGCAAAGTACACTCTCATTGATGGGGTGCTATTTAGGCATGGGTTCACGCACCCAATCCTG
BARC-PV-0003387	contig13012		-99	[G/A]	262	TCGGGnTTnATCGGCACCAGCTTTCCATCAACTATTATTTTTTCnGTCGTAATGGTCGTCCTCCAGGGGTnCTCCATGCAGGCAGGCCGCTTGTCCGATGCCTAACCGAAAATATnnTTCGCTAATGCGCACGTCCCGTCATTCCGTTAAATTTAATGTCTGACAACTCGAAAGGCACAACAATTATTACGACTCTTCGGCTTTTATTCACCTnCnGCCT[G/A]GGGGnCAAGTGTACTGGTAGGCACCGGACGAACGCGCGTGG
BARC-PV-0003388	contig13029	working	0.921	[C/T]	352	CCATGCCTCTTGCTTTAGCCGAGGCTGATGCTCCATCAGCCCCCCTTGATAAAGGGAAAAGGGTGGTAATAGTGCCCTTTGATGA[C/T]GATGAAGACTCCACTGAGGGGAAAGTCTTCAAGCGACAAAGGACAACCCAACCTGCCCCTCAGCCTGCCGTCTCTGCCACTTCCTCCTCTCATGGGGCAGAATCTATGAGGGATGACCCCCCAAGCGCCTCCTCACCTCCTCAATCTAGAGCTTTGGAGGGTGGGnCCGAAGCGAAGGCTGCATCTGTTCCCCCACCCGCTCCAGAGTTCCCCTCGCCCATTCGAGACTCACTGAGAGGCTACCTGGAGAGAGTGTCTCCGCGTGG
BARC-PV-0003389	contig13032		0.534	[A/G]	241	CCCTGCGATGGCTCCACAATGTGGCGTCGGCAAACG[A/G]CGCGGGCGAGTTTTTCGCGTTGGTTGCAACACCTCGCGACCCGCGAGACCTCTACGGCTGGATGATGCGGGACGAGAGCCAGGCGCCGAACGCCACGGCGGGTGCAGTGAAGGAGGCTCTTACTTAAGnnnnnnCGnnnGGTCCGCACCGCATAACGCGGTAACGGTGCCGGGCGCTTGCGGGGCGCGATGGCGCATTACGCGC
BARC-PV-0003390	contig13077	failed	0.969	[C/A]	241	CCAGTCACCCTCAGTCGATATCTTCCTCCATTTCTTTGAGGTGAAGAAACAGGGGAAGAGCTTGTGGGTGAGCCTGAGCGGCATTGCGGGGAGGGTCATCCTCTCCCTTTTCCAGCAATCATACAAAGGCTGGAAAGGGAAGTTCTTAAAGGTGTG[C/A]TGCTCCGAGTATGACCGCACCGCCTTGGWTGGCTTCCCCCTATACTGGGTGCAAGAAGTCAAGCTGACCAAACCCAAATCTCTA
BARC-PV-0003391	contig13077		0.676	[T/A]	241	CCAGTCACCCTCAGTCGATATCTTCCTCCATTTCTTTGAGGTGAAGAAACAGGGGAAGAGCTTGTGGGTGAGCCTGAGCGGCATTGCGGGGAGGGTCATCCTCTCCCTTTTCCAGCAATCATACAAAGGCTGGAAAGGGAAGTTCTTAAAGGTGTGMTGCTCCGAGTATGACCGCACCGCCTTGG[T/A]TGGCTTCCCCCTATACTGGGTGCAAGAAGTCAAGCTGACCAAACCCAAATCTCTA
BARC-PV-0003392	contig13114		-99	[G/A]	241	CCAGCACTTAACA[G/A]TTTTTGAGTCTTTTGCCTAATGACCAGGCGTCTTTCTTCGTTGAACTTCCTTCGCCTTTGTAGGACAGGTCTGACCTTTGGATCCATCGTGAGACAATGGCACAAAAAGTCAAGGTCGATGTCGGCATGTTCGAGGCAGACCATGCAAAGGCGTAGATATCGTGCTATGACTTCGACGATCTGGTTCTGCATTTCTTGGCTTAAGGACTTGTCAAGCTTGAACTTCT
BARC-PV-0003393	contig13138	working	0.975	[T/C]	241	CCAGAATCAGCTTTGCGTTTGGAGGCTGCCTTAGCCAGCATCCTCGTCTTCTCTGTGTTAAGTACCATCTCTACACAAGGAAACAACATTGCATAAGAGTCTAAGGCAACATAACACACAAGCAAAAACAGGTAAAGGCAGAAACGGTCAAGTACCAATGTAAGCCTTGAGAGGCTTGGGGTGGTACTCATGCTTGATCAATTTAG[T/C]GGTGTTGAACACCACCCCAGGTTGGAGAGGAACC
BARC-PV-0003394	contig13229		0.787	[A/T]	240	TAATAATAATTGAGTAAATGTATAGAACACGTCATCC[A/T]TAAATTTGTAAAGAAAGAACTGGTTCTCGCCAATTCACTCTCTCGTCGGTTGACTTGGGTGGAAAGCTCCGCTTTTAACCTGTCTCCTCTAGATTCTGTTCTACGTCTTCTCGTTGCACTGGAACGTGGCTCCATTGGGACAGAGGGnACTCTACCTATTGATCACACTCCGACGATCAAGTTAGTGAGAGCATACAAAATA
BARC-PV-0003395	contig13285		0.721	[C/G]	237	CCAAGGGATGCAGGACCAGATTATCGAAGTCATAGCACGACACCTGGATGCCTTCGCGTGGTCCGCCTTATACATGCCTGGCATAGACCCCGACTTCCTATGCCATCGTCTTACAATGnACCCC[C/G]AGGTCTGACCTGTTAGCCAGAGGAGGAGAAAGTTCAACAnGnAAAGGCGGCAGGTCATCAAAGAAGAAACGCAGAAGTTGCTGAGCGCCGACCACATTAGGGAGATTCAGTA
BARC-PV-0003396	contig13342		0.786	[G/A]	185	CCTACTCAGCAAGTTCCGCTTTGACCTTCACCnnnnnnCGTCCTTCTCAGCAAGTTCAGCTTCGACCTTACCCAGGTGCACCTCCCAGGTGACAGAGCACTCCTCAAGGTTGGTCATTTTGACTTGGTTTGCAGCAGCAGCAGCTTTTAGTTCAGCTATCTCA[G/A]CTCGAAGAGGCAACACTTTGG
BARC-PV-0003397	contig13354		0.8	[T/C]	239	CGTCTACGACGATCTCACGC[T/C]CAAGAATCCCTGCGTTCACTCGAGCTTTCCTTCCGATTGAACACTTGAAACACAAAGACAAAGGGTGCCCTAGAGGACGTTTGTACTCCGACGCTCAAGTCAATCTTAGGGCTAGGAAACACCAAAACTGTAAGTGTAAAGCTCTGTGTAACTGTGTGTTAAGCGGTGCAAAATGAATAGCGTACCTTACTAnGTTTGTTACTTCCCTTnATATATAG
BARC-PV-0003398	contig13366	working	0.954	[C/T]	241	CCCCACTGTGACCCCTAAACATCTCCATCGTCACCGTG[C/T]CGTTTTTCTCACACCCTCACTCCCACCGAAATATCGCGTCGTCGCAAATGTTGGAAAACAAACCTGCACCATCACCGTGCAATGCAAGCACATTCACCGTCGAGTTCTACCCCGCAACAGTGCTCACCAATGCGTGTAGTTTCGCCTTGCAGTCCCTTCTCCAAACTTTGATGCTACCATCCGTGGATGTCGTGTATACAGT
BARC-PV-0003399	contig13422	working	0.973	[A/G]	241	CCAGTAATATCCAGCCCGTATTATTTTCAAAGAAAGAGCTCGTCCATCGATATGACTGCCACATATCCCTTCATGCAGTATAGATAATATCCGCTCGATTTGGTTGCCACTCACACAGGTGATAAGGGGATGGGTATAACC[A/G]TGCTGAAAGAGATGACCATCAACCAAAGGACCCAAGATGTCTATCCCCCAGGTATGAAAATGCCACAGGCTAGTTGGAGTGTGACTCTTCGGCTGGTGC
BARC-PV-0003400	contig13432	working	0.865	[A/G]	241	CCCCAACAGAAGATCAGGGGCATGAGGTGCCCATCCATGGGGAAATCAACACCATTGCAGGAGGATTCTCTGGAGGGTGTACCGTCTCCCAGCGCAAGAAGTACGCCAAGGGAGTGATGATAGTGGAAACTCAGGGGTTAGACCTGACGCTCGAGCCCGACCTTGTCTTCACCAAGACT[A/G]ACCTGCGGGACGTGGTCTCGCATGATAATGATCCCGTGGTAATCTCAATGGTGACAACAGG
BARC-PV-0003401	contig13458	working	0.85	[A/T]	216	CCAACCTCTGAGCATAGCTTACCCAGTTGTTGGTTTGCAAATTGTGTGCCATTGTCAGACACCAAGCGCTTCGGTTCCCCGAAGCGGCACACTATACTCTTCCATACGAAGTGCGTGATCTTGTGGGTCGTGATC[A/T]AGGTTATGGGCTCAGCCTCAATCCACTTCTTGAAGTACTCTATGGCGACCACGAGGTACTTCATTTGTCTTATCGCCAAA
BARC-PV-0003402	contig13495		0.671	[C/T]	241	CCAAGCATTGAGTCCTTGGCAG[C/T]AGGTCGCGGAGATGGCGGTCGAGAATGCCTGCATGAAGAAAGTTGTGGAGGAGGCAGACAACAAGAACTCGGTGCTGCATACCGAGAATTCTAAGTTGAAGGCCGAGAAGGGAGCGGTCGAGGCGGAGCTGGATAGGAACATTGATGACACTTTGGAGTTGCTCAACCAAAGTTTCTTCCAGGCCGTCCGACAGGCTCACGTCCTCTACAATGGTCCA
BARC-PV-0003403	contig13584	working	0.904	[T/C]	241	CCTAACGGAGTGTTGATCGAGCAAACCTTACGTTTCGCCTTCAAGGCAAGCAnTAACCAAGCTGAGTACGAGGCGTTGATCGC[T/C]GGAATGCTTTTGGCTAAGGAAATGGGCGCTCAAAGCCTCGTGGCAAAGAGTGATTCCCAGTTGGTCACGGGACAAGTAACAGGGGAGTACCAGGAAAAGGATCCACAGATGGCTGCGTACTTGAGGTACGnCGAAGTGTTGAAGGnAGCCTTCGCCG
BARC-PV-0003404	contig13636	failed	0.971	[C/T]	224	CCAACGTCGTCATGGTCACCAAACCGAACGGTAACTGGAGGATGTGCGTCGACTACAGAAACATCAACAGCGCATGTCCGAAGGATACCTACCCCCTCCCGAACATTGACCGACTGGTGGACGGGGCGTCCAGCCACAAAATTATGAGCTTCTTGGACGCTTACTCTGGCTATAACCAAATAAGCATGCACC[C/T]GAGGGACAAGGAGAAAACGCCTTCATGACGG
BARC-PV-0003405	contig13638		-99	[G/A]	370	CCACGTAAGTTGGGTCCCACAAGCGGCATGAACCAGTGTGTCAATTAGTTGTCAGATGTCGATCACCARGATATGCTGACGTGTCCTCGGCAACAGAGTAAAGCCGATGTGACATCGGGCATCGGTGGTTTAAACAGTTAAATTGGACCGTGGAAGGTAGGTCCCAGGAAACATACCAGTTATCAGTAAAACGCCCAGAGATAGGGGGAGCCTAAGTCACAAAGTGCCCATGCGTGTGGTGTGGATAGCGCAACTGGGTGCGACACGAGTAAAGAGTTATGGAAGGCACGAATGCCTGTTAGGGGTAGGGTTTCCAAGGGAAGCTGCATGCATGGCACGTGAATAGTTAGGATACCCCCATAACG[G/A]ATGG
BARC-PV-0003406	contig13674		-99	[A/G]	347	CCAACCACATAGAGTACTGGATTTCTCGAATGAACCTGGTCTCAAGTAACTTACCCACCCCCGCCTGCGCTATTAACCTTCTCTCTTCTCCCAnCCTCATCTTTCTCTAACCTACCAGCCTAGCCTCTTGGCAAATGGCTAACCTGTGGAACATGATTTTAGGGTCAATGCCCGGGATGTCGTCCGCTGTCTAGGCAAAAAGATATTTATTGTCAGTTAAGATCTATACAATCTTTCGTTTTTTCTTCTTCGTGCAGGTTCGAATTGATCTACATGTCCTGCCCTAGGTTGCCAGTTTGCCATGGAACAGTTTCGCATCTCGGTTCTACCCTC[A/G]ATTCGTCGTGTGG
BARC-PV-0003407	contig13694	working	0.945	[C/T]	241	CCAAGATTGTCAAGAAGAACACAGGTCGGGATACC[C/T]TGATAGACGAGAACCTATTTCGCCATGGTTATACTCATCCACTCCTCACCTGTGTAGGTGGGGACCAATGCACCCGGATAATGTCCGAGCTTCACAAGGGTGTTTGTGGTAGCCACATTGGTGGATGGGCTCTCTCGTTGAAAGTCATCCAAGCAGGATACTATTGGCCGACAATGAAGGAAGATnnnnGGAAATATGTCCAGCG
BARC-PV-0003408	contig13696	failed	0.894	[G/A]	241	CCCTGGAAACAAAGGTAACTACTTTGGAGGAGGAGAAGAAAACCCTGGGATGCCAGAACGAAACCTACCAAACCTCCCTGAAGCAGGCGCAAGAGTCCAAAGCAGAAGCTGAGAGACAACTGGCAGAGGCATTGGAGCTCCAGGCTGACTTTTATACTCGGGAA[G/A]TCGCCCTCCAAGTTCGGTTAACGGGTTTGYAAGAAATGGTCGAAGCTGACGCAGAAGTTCAAAAGGACTTGAAGGA
BARC-PV-0003409	contig13696		0.85	[C/T]	241	CCCTGGAAACAAAGGTAACTACTTTGGAGGAGGAGAAGAAAACCCTGGGATGCCAGAACGAAACCTACCAAACCTCCCTGAAGCAGGCGCAAGAGTCCAAAGCAGAAGCTGAGAGACAACTGGCAGAGGCATTGGAGCTCCAGGCTGACTTTTATACTCGGGAARTCGCCCTCCAAGTTCGGTTAACGGGTTTG[C/T]AAGAAATGGTCGAAGCTGACGCAGAAGTTCAAAAGGACTTGAAGGA
BARC-PV-0003410	contig13712		0.76	[A/G]	378	TAATTTTCTGGTGGGCTTTTCTCCGTGTCAGGATTAGCGTCAACCCAATACTTGCTTAATCACGTTATTAATGTTTAATTAGGTTTTACTTCTAATCATTAAATTAGGACGTGTCTAATCTAACTGAAnGGTAGAnCGACTCATGTTCAGTTAGTCGGCTTCTCAGTTTATCGGTGCTTGGCAATACATATGCCCCCCnAAGCTTGAGTGTTATTTGAAGCGAAAAGTCGTGAGTGTTGTTTGAAGTGGGGTGGACCGATAGGCATACCTACTACCGTGTGTTCGATGTGAAGAGTGACCAACATGTACTTACCGTCATGTTTCCACCCTGGAGAGAGTC[A/G]YTGAGTACGCCACCTATCGGTTGTCTATCATGAAGGG
BARC-PV-0003411	contig13712		0.815	[C/T]	378	TAATTTTCTGGTGGGCTTTTCTCCGTGTCAGGATTAGCGTCAACCCAATACTTGCTTAATCACGTTATTAATGTTTAATTAGGTTTTACTTCTAATCATTAAATTAGGACGTGTCTAATCTAACTGAAnGGTAGAnCGACTCATGTTCAGTTAGTCGGCTTCTCAGTTTATCGGTGCTTGGCAATACATATGCCCCCCnAAGCTTGAGTGTTATTTGAAGCGAAAAGTCGTGAGTGTTGTTTGAAGTGGGGTGGACCGATAGGCATACCTACTACCGTGTGTTCGATGTGAAGAGTGACCAACATGTACTTACCGTCATGTTTCCACCCTGGAGAGAGTCR[C/T]TGAGTACGCCACCTATCGGTTGTCTATCATGAAGGG
BARC-PV-0003412	contig13760		0.786	[C/T]	238	TTAATCAGTATTTAGCTAATTTGTCAGAGATATTTT[C/T]CACATATTTTGGGATATGAATGTAACCCATTAAGTGATATTGTAATTTTCGTTACTGTAnTTTATTACATAACTTGAGGTATnCTTTGATCTGGTCGGTCGGTCATCAGGTCCAAGACTGCCTCGTCCGGTACCGACGAGTACACTTGCCCCCAGTTTCAAAGAGATGAAATTCTGAAGAGTCGTAAAATAGTCGTTGGGC
BARC-PV-0003413	contig13778	working	0.891	[G/A]	240	CCGATCTGGATGACCAAATAAGGTATGGGATTTGGAAACTGACCTGACCACCCATGTCGAACTGAGTAGTCAAAATGCTGGTCTGGCAAGCCACGTTGAGTTGACTAGTGAAGGTTAGGTCAGTAACC[G/A]TGTTAGAAGGTGCATGAAGACATTTCAAGAAGGACGTGGGGAGAAAnGGCGGAGAGGGAGAAGAAAGTGGAGAGGATAATGGGCGTGAGGGAGAGGATAAAAGGATAGGAG
BARC-PV-0003414	contig13850		0.649	[T/A]	241	ATTTCAAGGAAAAAGGTACGTCATGATCTACAATACTCTAACACCCGAGTGCTAACACCCCGACTGACTTGAGCGTTGGAGTGCCTTCTGCAAGTACCCTCACCGCCTGTGGAGCCAGACGACCGAGAGAAGGAAATG[T/A]GTAACARGGAGCTTGGAGCATCGTAGACCGACCGAAGGTGGTAGCTGGAGCAATCCTTCTCTAGGTCCCAAACTCGTTCGAGAACATTTTTCGTTCAAACCA
BARC-PV-0003415	contig13850		0.633	[G/A]	241	ATTTCAAGGAAAAAGGTACGTCATGATCTACAATACTCTAACACCCGAGTGCTAACACCCCGACTGACTTGAGCGTTGGAGTGCCTTCTGCAAGTACCCTCACCGCCTGTGGAGCCAGACGACCGAGAGAAGGAAATGWGTAACA[G/A]GGAGCTTGGAGCATCGTAGACCGACCGAAGGTGGTAGCTGGAGCAATCCTTCTCTAGGTCCCAAACTCGTTCGAGAACATTTTTCGTTCAAACCA
BARC-PV-0003416	contig13926	working	0.88	[C/T]	241	CCCCTGCCTTCAGTGAGGTGGGGAATACTCGACATAAGACTTCACTTTCCGAGGTGTATAGACTCATGTACGTGGTGTACACGTCCATG[C/T]TCTCATCGGGGTCATTCGTCCCATCGTAACAATCTATGCTCAGCCCTTTCCACAGAGGTGGAAGTTGCGCTCCCATCACATATTCAGTAAATGGGTGCCTCTGAAATGCATCCAGCGTGCCGAACAGGGGGAAAGACCTCTTTGGGTATGA
BARC-PV-0003417	contig13941		0.835	[A/T]	182	TTGTTTTGCCTCAATACCAATGACTCAGGTAAGAATGATTGCCCGAATTTGATACTCCATACAAGTTGTGACCAAATCGACGG[A/T]GGAAGCTGACGCCACCGTACTTAATGCAATCCTAGCCTACATATTCAGTTGTAGATCTTCTTCTTnATTTTTTTTATTTGAATTTCTTCAACGGAAGA
BARC-PV-0003418	contig13952		0.169	[G/T]	243	CATCAGATTAAAACAAATTAGGnTTTTTTnAGGnTTTAGGGTGTGTCGCGCCACAGTGCGAGGCGACTCGGAGACnGCCTCCGAGGCAGCGAGCTCCGCGGCGAGGCACCGTTCCGCCGTGCGA[G/T]TCAACTCGTTTTnGGCTCCAAGATCGTTGAATCGTGCGTTTTTGCGAGTTTACTCGCGATTTTAACTACATTGTGTGTACCTTTACATGTATGATAAAnnAACCCCnTAAAATACCCA
BARC-PV-0003419	contig13972	working	0.99	[A/G]	241	CCCCTGCGAAGAAGGTGTCGACCTTAACCACGGCTTTTTGCGGTGGGGCGTGGCACCCGAGnAGGAAGGGCAATCCCATTCGAAGATAGAGACAAAATG[A/G]AAGCGGTTTGAGAAAAAGGCTCAGAGTGATATGGGGTGTCAGAATAAAAGCATATTTTCGTTCCTTAATGAAGGAAAACGTGTGCAAGGGGTGTCTGAGGGAGGGGCAGCTTTTTCTGCTGCTAACCTAGTCAACGTAGCT
BARC-PV-0003420	contig14048		0.758	[A/G]	241	CCAAGAAGATGAAAGTCGTCTCGCACTCCTCCCCTGACAAGGAGCTGAAAATGAAGGCGGTGGTTGCCTCAAATGACGAGGATACGTGTTTGGGGCTTGTCTTCAAGAGAAGAAGGAAAACTGCCCCTCAGCCCACCAAGCACTCAGCCTCTGATGGTC[A/G]GGCTCCTTCACAACGCTTCCCTCTACCCAATCCTTCCCCTACTTGAGACATCAGGGTGCAGGAGAGTGAGGGAGAGAACCT
BARC-PV-0003421	contig14084		0.8	[A/G]	277	ATTGATCAACTTGAAAAAGCCAATCCAAAGGGTTTGTACCGTCAAAGAAGGGTAGGCTAAATGTTGGTGGTCGTAGGGCA[A/G]GGGTGGGAAATTGTTGATGGTGGGAGTGAGATTGAGTGGAATGAGGnTTGTGTTGCTGGTnCATATTGGGGnTTCTATTTnCTGTTTGAGTTAGGAGTGCTACCTGGTCCAGGATGGACATGAAGGTCGACTGAAGGTGGTCATTCCTGGCTTCTAGGGTAGATTGTCTACTAGTGTTGTCCTCAAGTTGGCTTTT
BARC-PV-0003422	contig14100	working	0.946	[C/T]	264	CCTACAACCCAAGAGAGAATAAAAGGAACCCTACGAGTAAGAAGAGCCAGGGGAGGAAGCAACCCTACGAGTCTAGAAAGCCCCACACCAAGGGGCGTGCGAGGGAGAATAAGCTTGTAAGGCACAATTTCGnGGTGGAGCTGAAGGATCTCATAGCAGTGCCCAACATAGCAGAAAGGCTGAAGAT[C/T]CCAGCAAAGACTGACAAGGTGCTGGGACCCCACAAGGATGCATGGTGCGAGTTTCACCAGGCGTnCGGACACCCnA
BARC-PV-0003423	contig14139	working	0.993	[T/C]	218	ATTGAGTTCAAGTTAAACATTTCCG[T/C]CAACGCCTACACAATCGGAGGAACACATCGACATCCCTTTGCCGATGGCATCATGTAAGCCCAACTACCACACAACTTnAAGGGACGAACCATTCACCAATACAATGGGATGACAGACCCAGACGAACACCTTGACAAGTATATTACTCATATGAGTTnATACACATnCTCAGnACCCGAACnATCAAAnTT
BARC-PV-0003424	contig14149	working	0.851	[C/G]	241	CCGCGATGCAGCGAGGGATCTCCCCGGAGATTCCCTTCCAGTCCGCGATGGTGATGCTGGAAAGCCGCGCGAGCTTGCAGATCGCCGG[C/G]GAGATGTAGCCGGTCATGTAGCCAGTCCGGTGCGCCCGCTCGAAGATCGGCTCCTCCGACTCSCCGCGGAGGCTGATGTCGGCGACGCGGCGGGTCTCCTGGTCGCAGCTCACGCCGTACCAGTTGTGGCAGCAGTCGGCGCCGGTCCACGA
BARC-PV-0003425	contig14149		0.59	[C/G]	241	CCGCGATGCAGCGAGGGATCTCCCCGGAGATTCCCTTCCAGTCCGCGATGGTGATGCTGGAAAGCCGCGCGAGCTTGCAGATCGCCGGSGAGATGTAGCCGGTCATGTAGCCAGTCCGGTGCGCCCGCTCGAAGATCGGCTCCTCCGACTC[C/G]CCGCGGAGGCTGATGTCGGCGACGCGGCGGGTCTCCTGGTCGCAGCTCACGCCGTACCAGTTGTGGCAGCAGTCGGCGCCGGTCCACGA
BARC-PV-0003426	contig14191		0.709	[G/A]	389	CCTCGTTGACCCTGGCTAGTTGTGCACACGACTGCGCTCTTGGGCGTGCGGGTGCGACACTTGTGCGCTTCTCGCACACCTCGCCCTCAGAGGCGATGTGTTCCACCGCGCGATGCCTTATCTCAACG[G/A]AGGTCTTGGGGCGGCTTCGTATGATCGATTCACAGAAGGGTCCATGGCACATTCCTTnCCTGAATGCGTAGACGATTATAGGTTCCTCTGTGGTGCCAACCTTCACCACCTGCGCTCCAAAGCAATTGATGTATTGCTTGAGGGTCTCACCCTGATACTGCCTTACATCGAACAAGTCGTACGAGACCGGCAGTGGAGCCCTGTTTGCTAGATACTGCTCCCTGAACAGCTGCGAGAGCTGTGCGAAGGAAGTGATATGG
BARC-PV-0003427	contig14230		0.674	[T/C]	220	GGAACGCCATGAAATCGAGCGGCTTGACCGTGTACAACGCGGTCAGCAGCACGATCACGGACATCGCGATGTTGAAGCTGAAGAACAGGTCGAGCGCGAATGCCGGCAACGGCAGGATCATCAT[T/C]GCCAGCAGCAGGATGATCAGGATCGGCGCCGCCAGCGCGTTGCCGCGGGCACCGATCTGTTGCAGCCAGGCTGGCACTCTGAAACCGTTCATGCG
BARC-PV-0003428	contig14231		0.632	[A/G]	241	CCATGTCTGCACAAAAACAACAAGTAAAGGGTCAAGACATGCAGTTAACAACAATAAAGCAAGCAAAGATATAAGCAATAAAGCAGAAATACAAACAGTACCAATATAGCTCTTGAGAGCTTTG[A/G]CAGCGAACTCAAGCTTAATCWACTTGGCGGTGTCAAACACCACCCCCAAGCCTAAGAGCAGTTGGCACATTTCGCGATCTGGCGGGGTTAAGTCCTCCAAACTCCTTGGCTTCnnT
BARC-PV-0003429	contig14231		0.8	[T/A]	241	CCATGTCTGCACAAAAACAACAAGTAAAGGGTCAAGACATGCAGTTAACAACAATAAAGCAAGCAAAGATATAAGCAATAAAGCAGAAATACAAACAGTACCAATATAGCTCTTGAGAGCTTTGRCAGCGAACTCAAGCTTAATC[T/A]ACTTGGCGGTGTCAAACACCACCCCCAAGCCTAAGAGCAGTTGGCACATTTCGCGATCTGGCGGGGTTAAGTCCTCCAAACTCCTTGGCTTCnnT
BARC-PV-0003430	contig14242		0.559	[A/G]	366	ATTTCTATTCATAGTTATCTTTACCTTCATCCTAACGAGAATCTTGTCATTACTCTAGTCTCTTAAGTGCTTTGTTGAGTGTGAAGCCACGACCAATTGGGTTGGGCTGACTAGACACCTTGTTTTAGTGATTGAGCTTAATTATTGTGTCCCCTCAATAATCTCTATTTAAGAGATCTTTGTGGTTGTAATAAAATTGTAACAAACAGGATGAAAGCCTAATTAGTTGCCCATGGACGTAGGTTGCAGATTGACGATCGAACCACGTTAAATCTGTGTTGTTTATTTTCTGCAGTGCAGTTGATTCGTGATTGTGTGTGTTGTTTCC[A/G]CGTGCGTTTWTTCCATCATGCTTGACCCCACAAATTA
BARC-PV-0003431	contig14242		0.682	[T/A]	366	ATTTCTATTCATAGTTATCTTTACCTTCATCCTAACGAGAATCTTGTCATTACTCTAGTCTCTTAAGTGCTTTGTTGAGTGTGAAGCCACGACCAATTGGGTTGGGCTGACTAGACACCTTGTTTTAGTGATTGAGCTTAATTATTGTGTCCCCTCAATAATCTCTATTTAAGAGATCTTTGTGGTTGTAATAAAATTGTAACAAACAGGATGAAAGCCTAATTAGTTGCCCATGGACGTAGGTTGCAGATTGACGATCGAACCACGTTAAATCTGTGTTGTTTATTTTCTGCAGTGCAGTTGATTCGTGATTGTGTGTGTTGTTTCCRCGTGCGTTT[T/A]TTCCATCATGCTTGACCCCACAAATTA
BARC-PV-0003432	contig14243	working	0.89	[A/T]	244	CCATTGCAACACTTGAnnnnnnGTCGCCAGCCATCAAAACACTTGTGTTGCTGTCCCTGGCGACAAGGCTTGCATCACCATCGCTAGTGCTGGCGTCATTGGCATCAGTCTTTGCAGACAGTGACACCAATGTCGGGGTGCATCAGTCTTCTCTGTTACTTTGGAGGTTGCTGAC[A/T]ATTCAGAGTTTTTCTTCCGATGAAGCTTTTTATTTTATCATTTAATAAAnTATAAAAnTTnAAAnGAT
BARC-PV-0003433	contig14307		0.543	[T/G]	240	CCCAACCTGCTTCTTTCAGGTACTGAAATGCAGTGCAAATTGTGAGTCACGTGAATATGAATTGGAATTAGAATTAGAATTTGGAGGTAGATGACCTGAGGAATTTGAGTGGTTTTTCCGCTGCCGGTTTCGCCGACGATGATGGTGGTGGCGTGAGTCTCGACGAGGTA[T/G]AGAATGGCGGTGCGGTACTTRAACACAGGCAATCGCTGGCGTTGCTTCTCCATGCTGGCGTAGCCATGT
BARC-PV-0003434	contig14307		0.58	[G/A]	240	CCCAACCTGCTTCTTTCAGGTACTGAAATGCAGTGCAAATTGTGAGTCACGTGAATATGAATTGGAATTAGAATTAGAATTTGGAGGTAGATGACCTGAGGAATTTGAGTGGTTTTTCCGCTGCCGGTTTCGCCGACGATGATGGTGGTGGCGTGAGTCTCGACGAGGTAKAGAATGGCGGTGCGGTACTT[G/A]AACACAGGCAATCGCTGGCGTTGCTTCTCCATGCTGGCGTAGCCATGT
BARC-PV-0003435	contig14375	failed	0.99	[T/C]	458	TCAGGTATGTGGTAGTCAATACTCCCTCCGCTTACAATCTGTTGTTGGGAAGACCCTCGTTAAATAGGTTAGGAGCGGTAGCATCCAAGAAACACATGAAGATGAAGTTGACATCCCTCGAGGGAATGGTGATCACGAGACAATCCAATCAAAAAGACGTTTGGAAATATTACGAGAGCAACCTAAAGTGTAAGAGGAGTTACAACGCCGCTACTATCTCTCAAGGGGAAAGGTAGCnGAAGTTTTAGAAACCGAGCTCAGCCACCGACCTCGACTAGGACCAGCTAGCGACATCCAAGAAAGGGAGATCGAAGGAAAATTATTCAAGCTCGGTGCCTCTATGGGGCAAGAGCTACAAGATCAGATAGC[T/C]GGGGTGATAGCTAGACACCTGGACG…
BARC-PV-0003436	contig14415		0.599	[A/C]	371	CCAAGGTGTCGGACnnnGGACTTTCCAGAAnnnGnnnAACGGGTATGGACAAGGCTCATGTnnnnnnnnnnnnnnnnnnnnnnnnnnnnnnnnnnnnnnnnnnnTATTACAAACGACAGCGTTTGACGGAAAAGTCTGACGTGTACTCTTTCGGTGTGGTGCTGTTCGAGTTACTCTGCGCCCGTCCGCCTCTGATCCG[A/C]ACGGCGGAGAARAAACAGGTGTTACTGGCTGAATGGGCAAGACACTGTTACCAAAACGGTACCATTGCACAGATTGTTGACCCGGCATTGAAGGGTAGGATCGCAGCTGAGTGCTTGAAGAAGTTCTGCGAAATTGGGGTGAGTTGCTTGTTGGACGACGGAACGCAGAGG
BARC-PV-0003437	contig14415		0.349	[A/G]	371	CCAAGGTGTCGGACnnnGGACTTTCCAGAAnnnGnnnAACGGGTATGGACAAGGCTCATGTnnnnnnnnnnnnnnnnnnnnnnnnnnnnnnnnnnnnnnnnnnnTATTACAAACGACAGCGTTTGACGGAAAAGTCTGACGTGTACTCTTTCGGTGTGGTGCTGTTCGAGTTACTCTGCGCCCGTCCGCCTCTGATCCGMACGGCGGAGAA[A/G]AAACAGGTGTTACTGGCTGAATGGGCAAGACACTGTTACCAAAACGGTACCATTGCACAGATTGTTGACCCGGCATTGAAGGGTAGGATCGCAGCTGAGTGCTTGAAGAAGTTCTGCGAAATTGGGGTGAGTTGCTTGTTGGACGACGGAACGCAGAGG
BARC-PV-0003438	contig14422		-99	[C/T]	241	CCACCTGTGTAAATTTGTATAGACCAATACTAACTTATATCGATCCCCACAAAGGGAAAGGTACCTACCAAGGGACCAAGAAGGGCAATATGATCGTCACGGACGAGAGGGCTCATGACGCTTTGACGAAAACTCCCGCTCGGCTAAACAGAGAAGAAGAAGTGAAAGTTCAGTGCGAAGGACTCGACCAAAGAGCGAGAGCCCGCGGAGGAATAATCGGACAAACGCAGCGT[C/T]CGGGAGG
BARC-PV-0003439	contig14467	working	0.985	[T/C]	198	CTTAGATGCACATATAACGTTGTTCCATCAGTTTTCGCGAATCTTCAAAGnCCAGTTTnCAGCCAACAAAGTCGACCCTCCACCTGACTAC[T/C]TGACCTGTTTGATATCAGACAAAGGGAGGGCGAGTCCTTGAAAGACTACCTAAATCGTTATTTCGCCTTCTCAGTTTGACTCCCAACATCGAACAAGGAGATGGTT
BARC-PV-0003440	contig14523		0.725	[A/G]	216	CCACGAGACCTGCACGTGCTAGGAGTGAA[A/G]ARATGACCATGCAACAAGTCATGGGCATGATGCAAGGGTTGCAAGAAGCAATGGCAGCATCGAAAGCGGAACAGGAGCGCATGCAGGTGGACCTCGCAGCTTCTCAGGCGAGAAACGATGAGCTCCATCGTGCCAACGAGGAGTTACGTCATGGATGGCGCGGCAGAGACGAGCCCGAAGCTGCAT
BARC-PV-0003441	contig14523		0.608	[G/A]	216	CCACGAGACCTGCACGTGCTAGGAGTGAARA[G/A]ATGACCATGCAACAAGTCATGGGCATGATGCAAGGGTTGCAAGAAGCAATGGCAGCATCGAAAGCGGAACAGGAGCGCATGCAGGTGGACCTCGCAGCTTCTCAGGCGAGAAACGATGAGCTCCATCGTGCCAACGAGGAGTTACGTCATGGATGGCGCGGCAGAGACGAGCCCGAAGCTGCAT
BARC-PV-0003442	contig14525	failed	0.896	[T/C]	241	CCCAATTTAGGnTTATTCCATTGTGTGAGTCTTCTTTCCTCGAATTGCATCTGGCGCGTGGGGTGGCTCTCTGGGTGCCAACTCATGCACCCCCCCC[T/C]YGCCTGACCTCTAGTCATTCTCCCTGGGAGTGTATCTACCTTCCTCTCGCACCATGAACCTGGTTCACCCCCGGGCATGACCCTCTCATGGGTCGTATCTATCCCGGGGTCTCCCTAAGGTGGTGTGGGTACTTCACGAGTCA
BARC-PV-0003443	contig14630		0.645	[G/A]	241	CCATGACGGTGCACGCCTTCACTAAGGGAATGCTACCAGGACCCTTTAGTGAATCGCTCCTTAGATACTATTCGAAGACGTTCTGCGAGATCAGGCGTTGGGCTATGACGCATATCGTCAC[G/A]GAAGATCGAGTCACAGAGAAACGTGGCTTCGTCGGTCTTATCCGACCTCGAGCAGCAGGTCGACCTCAACCCATGAGGGTGCATGAGGCGACGACTTAAAAGAAAGGACCGGGGAAGCA
BARC-PV-0003444	contig14650		-99	[T/C]	241	CCTACCACACCACTCCACAATCCACCACGAAGGAAACACCCTTCAATTTGGTATACGAATTAAACGCCATGATCCCAGTAGAGATCCAGGAGAGCTCGTCGCGATTCCAAAACTTCGTGATAGAAGAATCTAATGAAGGGAGGAAGGTGAACTTAGACCTACTCGACGAGGTGTGGGAACAAGTGCGCATCAAAGTTGAAGCTTTGAAAAGAAGGGTGGAGCAAAAGCAAAGGTCCAAG[T/C]T
BARC-PV-0003445	contig14687	working	0.905	[C/T]	241	CCCCCTCTGTTTCAACGGAGTCG[C/T]GTCCTAGTGCAACCAGACGTAGAACATATTCCAAAAGAGGCAGATCAGGGCTAGAGCTTGTCGCCAAGGTCAACTGACGAGGAGGTCAACCGGAAAGAACATTTGGCACCAACCGTGGGGCTTGATAAAACTTGATCCCATCCACAATTAAGTGTAAGTTTTCCAGCAGTATGAGGAACACTAGGCAAGCACCACTAGGATCACTAGGATCCGAAGG
BARC-PV-0003446	contig14696		0.766	[C/G]	358	CCTCACCAAGATTCGCACAAGCC[C/G]ATAGCAGAGCTCGCCAAACTGCAGCATCCGGCTCAAACGGCATATTCAATACAATCCTCTCAGCACGCTCAAATTCTCCCATACGCGCYATTGCACCCACCAAACATGTACAnTGCTCCAAACTCGGGTCnAAACCATAATCCACAATCATCCTCGTAAACCATTGATCAATCTGCCGAAnCATCCCAGCATTACACAAAGCAGTCAGGATCGCCAAAAAGCTATACTCATCAGGCACAAGTCCACAACCTTTCATAGACTCAAACAGTTCAGAAGCAGATTCATAATCCCCTTGCTGTGCATAACCAGCCATCATTGCATTCCACACTACAAT
BARC-PV-0003447	contig14696		0.742	[T/C]	358	CCTCACCAAGATTCGCACAAGCCSATAGCAGAGCTCGCCAAACTGCAGCATCCGGCTCAAACGGCATATTCAATACAATCCTCTCAGCACGCTCAAATTCTCCCATACGCGC[T/C]ATTGCACCCACCAAACATGTACAnTGCTCCAAACTCGGGTCnAAACCATAATCCACAATCATCCTCGTAAACCATTGATCAATCTGCCGAAnCATCCCAGCATTACACAAAGCAGTCAGGATCGCCAAAAAGCTATACTCATCAGGCACAAGTCCACAACCTTTCATAGACTCAAACAGTTCAGAAGCAGATTCATAATCCCCTTGCTGTGCATAACCAGCCATCATTGCATTCCACACTACAAT
BARC-PV-0003448	contig14701		0.56	[G/A]	241	TAATACATAAAAAAATTCAAAAnnTTnnnnnnnnnTCnAAAAATTTnAAACAGCAGCACACCAACCTTGTGCGTGAACCAACGTTGGTGGTGAAGAGTGGTACGGGAGCGCGAGCAACA[G/A]CGGCGACAGTGGAAGCGGTGGCAAAGCAACAAAAGCGGTGGCGGAGCAGCGACAAATCAAACAATGGAACAGTACCTTCGACCATCAATGCAAGGAAACGAAAGCGATTAAAAAAACAGAC
BARC-PV-0003449	contig14708	working	0.89	[T/G]	225	CGCAGCTCCAAATGCCCCCGCATTTCCACCTGGTYTCCCGCGAAGCCATACAAGCACCCATCATAAGGTCTCAACT[T/G]GTCGGGAGATAGCTGCATCTTATTAAATGTTGCAGCCTCATGCACTCTCACAGGCTGCACACATGCCGGTGCTTGTGGGCGCGTGGGAACAACACATGCGCGCTTCTCATTCATCTCACCTTTTGTTGTGATGTGAGCCACCGCCCGA
BARC-PV-0003450	contig14716	working	0.942	[G/A]	231	CCCTGCCACCACTTTGCCAAGTGGTCAAACACCTGCAGCCACCACCATCAGCCCTGTTGCTGCAGAAGAATCTGGAGATGAAGACA[G/A]TGCAGACCCCCTTGCTCCTGAAACAGAAGCTCCAGCAGAGGACATTACTCCAGTGGCAACTCCTATCCCAGGAGTGCTGCCAGCTATCCCTAATGCAACACCTGTGACACCAAATCCTGTGACAAAAGAGCCATCCTTCTCTTT
BARC-PV-0003451	contig14784		0.661	[A/G]	341	CCCACGCAAAAGCCGCCGCATGTGGCATAAGCGTCCGTTTTTGGTCCACGCAAATCCATCATTTTCTTGTAGTGCACGGACCAACCCGCATGTGAGGCGGGTCACGAAATCCAACCCGTATTTTGTATGTGGGATGGGTCTATGCGGAGCGAGCCGATCCGCTTTAGCACAAGTAY[A/G]TGCTTTTAGCTAATAATCCATTTTTAAAAAATTTATTATATTGAGATATTGTAAATAAATTTCACTGAATAGATATACAACGAATCTATTTATCTACTAGACGTAATAAGTGTATAAATTATACGTCATCAAAGGAAACAATTTTAATTAAGTAAGTCGTTTTA
BARC-PV-0003452	contig14808		0.768	[T/G]	208	CCCCYTATGAGCGCGAGCTGTGCGGGCTGCTCCTGGGG[T/G]CCAAGTACAGTTCTGCTCGTCTCATCAAAGACGAGTTCGATGTGGTGCCCTTAAAAAAGTACATAGGTAGCTCTTCATTCTCCTCTTAAGATACCTGCACCTTTTCATGTATGCTTTTATGTGCTTCTTAACTTACTTGCATACCTTGGTCCTCTAACTCTTCCTTTTT
BARC-PV-0003453	contig14817		-99	[C/T]	359	CCTGCCCTGGGTATGTGCTACCGTGCTTCACTGTTACAACCTCTTCTGCGACGATGTGGGCGACATCCCGTCGTCGGATCTCCCCAAACGTTCTCGCTCGATTTCTTATCAGCGAGTCACTGAATGGTCCTGACATGATCCCTTGCCCAAAGGCATGGATCATCAGGACCTCATCTTGAGTCTGGAGCTTCACTACGAACTCCCCAAACTTGTTCAAAAAATCCTTCAAAGGTTCTCCTTGTCTTTGCTTCACACCGAAGAGGTCGAAAGGGACAGGCGGTTGACCTTGGTTGACGATGAATTGCTCCCTCAACAATCCAGAAAATTGATCGAAATAGGTGATGTGGTTGT[C/T]TGGGAGG
BARC-PV-0003454	contig14824	working	0.982	[G/A]	241	CCACCTAAGGGWGATCCAGTACCCTGAGTGGCTAGCAAACGTTGTGTTGGTCAAAAAAGCCCACGGGAAGTGGAAGATGT[G/A]TGTTGACATCACCAACTTAAACAAGGCATGTTGTAAGGATTCATAGCTGTTGCCCAACATCGACGCCTTAGTGGACAACGCCTCGGGTTGCCGACTTCTTAGTTTCTTGGACGCATTCTCGGGGTACAACCATATCCGTATGCACCCCCACGACGAGAGT
BARC-PV-0003455	contig14829		0.621	[T/C]	147	CGCGGCGCGGTGGCGAGCTGCAGACGGTGATGTAGCATCGCGACAACAGGTTGGAGATGACGAACCTGCATTGCGA[T/C]GATGAGTTGGCGACGCCGTCGCAGCGTCTCGACGGCGAGAAGGTGAAGACGTAGGAGGGACCTCCGATCG
BARC-PV-0003456	contig14836		0.704	[C/G]	241	CCTTCCCGCTGGAAGACCCTCCTGGGTGTGATCTGATTACCCTGGAATTACCCTTTTCCAAGGTCTCCACAATCTTCACCTTCTCAGCTAAGGCAGGAAACTCCCTAATGCACGTAGGTGTTATGGTCTTCTTCAATTCATGCTTTAAACCTTCTTCAAACTTCTTACACCTCCAAGCCTCA[C/G]AGGTAWATTGGGTGTAGAATCTGGCTAGGTACTCAAACTTAACAACATATGCATTCCG
BARC-PV-0003457	contig14882		0.499	[T/C]	223	CCGCGCTGGCGGCTTGCGCCGTGCTCACCGCCCAGGGACTCGCCACGCTGAACCTGCTGCTGCTGCGCA[T/C]CACGTTCATGCTGGCGCTCGGCTACATGGTCGCGTTCTGGGGCGGGCTGGCGGTCGAGCAGCGCCGTCGCCTGGCGCTGCTGCGCGACGTCAGCCGGCTGTCGAACCCGCGCTTCGGCGTGCAGCACACGGTCGACTCGCTGATGGnnnnnnn
BARC-PV-0003458	contig14891		0	[G/A]	238	CCCAAnnnnnnnCnTCAGnnnnATTACAGTTCAGAGGATCTATCGGAGCTACCATAACGTCAGCnnnnGnnnnnnnnnnnnnnnnnnnnnnnnnnnnnnnnnnnnnnnnnnnnnnnCGCCCTGCGAATGA[G/A]GAAATGTCCATGCAGCGGGTCATGGAAATGATGCGGGGGCTGCAGGATGAGATGGCGGAATCGAGGATGGAACAAGAACGCATGAAGGCGGATCTCGCAGCCTCGCA
BARC-PV-0003459	contig14918		-99	[G/C]	241	CCTCGGACCTCGGCA[G/C]CCCAGACATTAATAATAGATAAAGnnnGGTGGnnnnCAAGCCACACCCCCAGTACCAGAAGGGAGAGACCCAACTCACGAGGGATCCGTGTATGAGGTGTAGGGACGCGACAGTACGCACCACCATTGGAAAGCCACTGGGATAGAGACGACCCATGAGAGGGTCATGTCCCAGAGGGTGATCTGCATGCATGGCACGTGAGGAAGGCAGGGAACTCCCAGGGCG
BARC-PV-0003460	contig14938		-99	[A/G]	241	TAAA[A/G]AGAATACTCAACTGACATCAACAAGCACCTCGGGAACCCTCGGCGAAGTCCTTTTGTGGAATATGTCATGGAGGTGCCCTTGCCGAATACCTGGAAAAACCCAACACTTGACAAATATGATGAAACTACCAACACGGATTAACACTGGACTCATACATAACACAAGTCAGTTTGTACACTGTGGAAGATGTGTCGAGTATTCCACACCTCTCTTAAAGGAACAACTTTAAGTTGGT
BARC-PV-0003461	contig14981		-99	[A/G]	364	CCATGCTTCAGTTGAT[A/G]TCATCTACTTTCTTCTTAAAACGAATTCTTTCGGCCGTACGGTGGGTGCCAATTGTTCTCGAACGAGGTTGGGTCCTAGAGAACTATTAAGACTGCTCCTCTCCTTCCTTGGTCGGTCGGTCAGTGTGTACCTCAAGTCCTCTCCCTGCAAGCTCATTCCTCCTCTTTACTCATTCCACCTCTCGGTCTTCTCGTAACCCAGACTCAGATGGTACCTGCAGAAGGCACTCCGACGCTCAAGTCAATTTTAGTATTCGACACTCGGTAGCCAGAGCATTGTATGATGATGTACCTAATTCTTGGAATTTGTGTTATTTATATTATTTTAGTGGGTCTTTCTTACTGGG
BARC-PV-0003462	contig14987	working	0.989	[T/A]	241	TAAAGTAAAAAACATACCTTTGAGCAATTGGGTTTTGAAGGGTCGAAGTGGTTGAGGAAGACGAAAGAGCGTTTTAAGAGCAAGAAATGCTnGAGAAATGCTAAAGTGAAGTAATGAATTAGTGAGGAGCGTAGGGGTTTGAAGGGTTTAACGTATACAAAGAAGCACAAGTGGCAACGAGCCTTAGTCGTTGATCTTGCCACGTATACGCTG[T/A]TTGAAAAAGTATGGTAAGACGTCACTT
BARC-PV-0003463	contig15087	working	0.905	[T/A]	241	CCTGAAAAATGCTAGCGCGACTTATCAAAGGTTGATGGATCGGATCCTCTCCCTAATGCTTGGGCGAAATGTTCAAGCATACGTAGACGGCGTGGTTGTCACGTCAGAAAGGAAAGATCAGGATATTGCCTACCTGAAAGAACTATTTGCAACA[T/A]TAGCGAAGTACAACCTGAAGCATAATCCAAACAAGTGTGTGTTCGGGGTGGAAGCATGGAAGTTTCGTGGCTTCGTGTTGACTGAA
BARC-PV-0003464	contig15094	failed	0.938	[T/C]	362	CCTATATACTTCGTCAACAAGGTCTTGCAGGGGCCGGAAACGAGGTATCAATCGTTGGAGAAGGCGACGCTGGCAGTGGTGTTCTTGGCTAGGAGGCTTCTCTACTATTTCCAAAGCTTTACGGTGGTGGTAATGACGGACCTCCCTATCCAAAAGGTGTTGCAGAAGCCAGACGTCGCAGGAAGAATGGTTCGCTGGTCGGTAGAGTTATCTGAGTTCGATATCCAATATGAGC[T/C]CAGGGGGTCCATCAAGGGGCAGGTATTTGAGGTACGTCCAAGTGCTGAAGGGAGCTTTCGTTGCGTTTGAGTTGGTGCATGTCCCGAGAGAGCAAAATGCCCGTGTTGACCTGCTCGCCAAACTGG
BARC-PV-0003465	contig15095	working	0.868	[T/C]	241	TAAGTCATATACTTACTTTATCGTCGGAGTACAATCGACAGGTAGGAC[T/C]CCCTCTGTTTCAACAGAGCTGCGTTCCAGCATTCAAAGGGAAGCACAAAnTCTACCAGAAGTAGACGAAGCTAGAGTTTAGAGTCGACTGACGACCAAGTCAACCnGAAAAnCACAnTTTnAAATAGAATACAACTAATTTAAnGAGAGCTAGTTATATGACCTTTnAATTAATAACAAATAGATTTAATAA
BARC-PV-0003466	contig15109		-99	[G/T]	241	CCTATGTA[G/T]ATGACATGGTGGTAAATTCACACGAGAGAGGGCAACACGCAGCTGATCTGGAAGAGCTGTTTGCTACCATATCGAAGTATCACCTCAAGCTAAACCCAGAAAAGTGYTTTTTTGGCGTGGAGGCGGGAAAGTTCTTAGGCTTCATGCTCACAGAGAnnnnnATGGAGGGAAACCCCGACAAGTGCGCAACCATCATCGCCATGAGGAGCCGAACCTCAGTGAAAGAAATTCA
BARC-PV-0003467	contig15109	working	0.912	[T/C]	241	CCTATGTAKATGACATGGTGGTAAATTCACACGAGAGAGGGCAACACGCAGCTGATCTGGAAGAGCTGTTTGCTACCATATCGAAGTATCACCTCAAGCTAAACCCAGAAAAGTG[T/C]TTTTTTGGCGTGGAGGCGGGAAAGTTCTTAGGCTTCATGCTCACAGAGAnnnnnATGGAGGGAAACCCCGACAAGTGCGCAACCATCATCGCCATGAGGAGCCGAACCTCAGTGAAAGAAATTCA
BARC-PV-0003468	contig15127	working	0.849	[T/C]	241	CCCAAAAGTCACCTTCACnnnTnTAGAGGACTCAGAGGCTCACCTCACAGCGTTCCACACCTAGATGATGCTTACAGAGGGAT[T/C]CGATGTTGTGTACTACAAGTTGTTAATGAGCACATTGGTAGGnGCAGCGTTGGAATGGTTCGTCAGTCTCCTTGACGGACACATTACCACCTTCGATTAATTCGCAATGTTGTTCAAGAGCAGTACCTTATCAATAGAGCTCCCCCTCGAATCTCTT
BARC-PV-0003469	contig15139	working	0.878	[G/A]	140	CCAACGCTCAGCAGCTTCTGGGTCTCTTCCTTGAT[G/A]ACCTGACGCCTATCATCATTCAACTTTCTCCTTCTCTAGCGGATAGGTTGAACCTGTGGGTCCATGGTGAGGTGATGACATAAGAAATTGGGGTCAATGTTAGG
BARC-PV-0003470	contig15143		0.745	[G/A]	241	CCAGATGAAGGTCCACCTCGCTGGCGCTCCACTTGGCTAGCTCGCGATTTTGGAGCAGTTGTTTAGTCAGTCGGAGGACCCTGGTGAGCCCTTCAGCGCTGGAGCCCG[G/A]TGCTTGAAGGGAACTCTCGTCGCCACCCTCGGTTGTGGTAGCAGAGTCTTGAGGGCATGGTGAGGTTGGGGGGCGAGAGGTTCCCTCCGAATGAGCAGCCCCGCTCCCAGTTGTTTGAGTTGGTAAGGCAGG
BARC-PV-0003471	contig15153		0.833	[C/T]	241	CCCTACAACGCCCnTAATTCCCTCTACGTTACTATTGCCACGGTTAACGAGGTTGGTTTGGGGGGGGCTCTTTTATAGGCTATGAGCCTGTAACACCTTGGAAGCTACCGGAGTTGAGTTGTGTCGCTTTCATGTTCCCCATCTCCGATTTTTGCGTTGTGGCTTTAGTTTACCCTTTCTTAC[C/T]CTCCTTAAAATTACTTGCGCATATACTACGAGCTTCGTGCCCCCCACTCCAACATGC
BARC-PV-0003472	contig15170	failed	0.911	[T/C]	241	CCAACTCGCTGATTCGTCCGATCGTACTAGTACAGTnGTCCCCCAGGCTCGAGAGATGGTACAG[T/C]CGAAGAGTCTGAAGGTTGGGTCTCRAGCGGTGGTGTAATGATGAATGAGGTGACTGCAAnCGGTGCCTGAGCGAATGATGTGACATGCATTTACGGGGGGTTTTTnGGnCGCnAAACGTTGTGAGTCGTTGGATCAAGCAAATCTAACGGTTGAGATCTTGTGACGTTTGAGTTTC
BARC-PV-0003473	contig15170		0.936	[A/G]	241	CCAACTCGCTGATTCGTCCGATCGTACTAGTACAGTnGTCCCCCAGGCTCGAGAGATGGTACAGYCGAAGAGTCTGAAGGTTGGGTCTC[A/G]AGCGGTGGTGTAATGATGAATGAGGTGACTGCAAnCGGTGCCTGAGCGAATGATGTGACATGCATTTACGGGGGGTTTTTnGGnCGCnAAACGTTGTGAGTCGTTGGATCAAGCAAATCTAACGGTTGAGATCTTGTGACGTTTGAGTTTC
BARC-PV-0003474	contig15174	working	0.844	[G/A]	241	CCTCTCCGATCGCGAAACTTCCGGGATTGTTGGCGAGCGAATGCACGAAGCGCGAGCTCAGAGAATTGCGCAGCAGGAATGGCTCCAAATAGGTGAACACTTCGGGATCCGAATACAGCGAAGGTAGCCA[G/A]ACGAAATCGTTATTCATCGCGACGCACGACGGCGATCAGCTGAAGAACCTGCGAAGCGCGTTCTGGCGGCGTTCGAGAGGGAGAGAGAGACGAAAAGGTTCTGTTCAGTT
BARC-PV-0003475	contig15177		0.815	[G/A]	238	CCTTCTCAAGCCTCCTCTTCAGTCCTCGAAGCAAGATTCTGTTGGCAGACTCCACCTGCCCGTTCGTCTGAGGGTGCTCGACAGACGCGAACACTTGCTTGATGCCTACCTCTGTACATAGCTTACCCAGCTGTTGGCTAGCAAACTGAGTACCATTATTGGAGACAAGGCGCCTCGGTACGCC[G/A]AAACGACACACAATGTTCTTCCACACAAAGTGTTGTACCTTGTGTGCAGTGAT
BARC-PV-0003476	contig15191	working	0.982	[C/G]	241	CCCGGGTGGTGACAGTGAACACTCCTCTCTTTGTTTTGAGGCTATTCTCATAACACCTCTTAGCCTCCTTTTGGTCTAATTTGATGGTGATCAATGTTCCCCCCAAGGATGGTAGTTTCATCTTCATGTGCCTT[C/G]TCGATGCTACCGCTCTCAGCTTGTTCGGGnCAGGTCTGCCCAAAGAGTATGTTGTAAGCTGAGGGAGCGTTAACAACAAGGTATCTGATGTTCTCTATGCGGGAAG
BARC-PV-0003477	contig15198	working	0.953	[G/A]	346	CCTACATAGTTGTTGCTGAATGGTGCTAAGGACATGGGTTCCTATTGGTGCTGTTAAGGGGAGTTCTATTGCAGATTTGTTCAGCTGGTTTATACTGGTTTTAGGGGAATATAGATCAACTTGCTTAATAGGnAGGAACTTTCATCAACAAnGGAATTGGATATGGAGCAATAGTGAATTCAGATTTCAGATTCCTTTTAAAGGTGAGCAGGTTGCAGCTACGATCCTATGTTCTGATCCAGATGCTGAGTCCAAACCGTTATGCGCTTAGTGGCTGCAACTGTGGTTTTATGAGCCAATTGGATGGAGCT[G/A]AGGGTTTGGTAACTGGTTTTTARTAGATGGTTGG
BARC-PV-0003478	contig15198		-99	[A/G]	346	CCTACATAGTTGTTGCTGAATGGTGCTAAGGACATGGGTTCCTATTGGTGCTGTTAAGGGGAGTTCTATTGCAGATTTGTTCAGCTGGTTTATACTGGTTTTAGGGGAATATAGATCAACTTGCTTAATAGGnAGGAACTTTCATCAACAAnGGAATTGGATATGGAGCAATAGTGAATTCAGATTTCAGATTCCTTTTAAAGGTGAGCAGGTTGCAGCTACGATCCTATGTTCTGATCCAGATGCTGAGTCCAAACCGTTATGCGCTTAGTGGCTGCAACTGTGGTTTTATGAGCCAATTGGATGGAGCTRAGGGTTTGGTAACTGGTTTTTA[A/G]TAGATGGTTGG
BARC-PV-0003479	contig15217	failed	0.845	[C/G]	238	CCTGCTCCGGATCAGCGCCGTGGTGAGTCTGAGCGCCCACACGCTCGTGCCGCTGATGG[C/G]GCAATACATCGAGACCTATCCGGAAGTGGAGGTCGAACTGATCTTCAGCGACGAGGTCGTGGACCTGATCGAAGGTGGATTCGACGCGGGTATCCGCTACGGTGATTTGCCCGACAGCGGGCTCGTCGCGCGCGAACTGGGCAAGACCCGGCTCGTTGCCTGCGCTTCACCCGCCTAT
BARC-PV-0003480	contig15242		-99	[A/G]	241	ATTG[A/G]CAATGCTTTCCCACCGTTGATGGAGGTGCCACATGTACGCTTGGGATTTAGTGTGGTTAGACGTCAATTCATAAACGCTTCGTATACTGCGCCACACCTACCCACTGAGAAACTGTCAAGTCAGCCACCAAAGCACTTGAAAGCCTTTTCGCTTACCCAAGCTCAGCTCGAGCCTGGGGGCTTGTGTACTTGGCAGGAATGCTCGGGATCTCGGAACCTCGGTCTAGGCATGTAGG
BARC-PV-0003481	contig15276		-99	[T/C]	169	TATCGCGGCAACGATCC[T/C]TTCGGCTTYATGAAGAAGGATGAGATCGTCGAGTACCTGGACGGCTTCGTCGCCAGTTTCCAGCCGCCGGTGCGTGAAGGCGTGAGCGTGAACAAGCTGTGGCGCGAGGACGGGCTGTGGCGCATCACCGCCAGCGATGGCGCCTATTCGG
BARC-PV-0003482	contig15276		0.375	[C/T]	169	TATCGCGGCAACGATCCYTTCGGCTT[C/T]ATGAAGAAGGATGAGATCGTCGAGTACCTGGACGGCTTCGTCGCCAGTTTCCAGCCGCCGGTGCGTGAAGGCGTGAGCGTGAACAAGCTGTGGCGCGAGGACGGGCTGTGGCGCATCACCGCCAGCGATGGCGCCTATTCGG
BARC-PV-0003483	contig15281		-99	[A/G]	240	CCAGACCTC[A/G]GACATCGGCGTCAGACATTGACATCGGACATCGGTGGTCTGATnACCAGGAAATAGGAGGAGCCACCATCTGCCTTTAAAGTCAACGTTGGCGCCCACCGTGGGGCTCGATAAAACTAGGTCCCATTCACAATCGTGTTGAGAGCCACCAGGCAACATGAGGAATACGAGGCAAGGTGCATCTGCACTAGAAGGGGnAGACAACGTCTCCATGCAATAACTCATGGAGAT
BARC-PV-0003484	contig15297		0.696	[A/C]	241	CCGAATGCCTTTGGCAGTGT[A/C]TGGCGGACATAGATGCCACGCTACTAACGATGCCTAAGCATAACTGGATGCTGTGAGGGATGAAGCTGGATTACTAGTATGGAAGAGGAATGGACTGGGTTGCAGGTGATCGTGGTTGCCGCTGGGTTGGTTATATACAGTGAGGATTGGGTAGGACAATCTGGTGTAGATTTTGTTGCAGGTACCTAAAGGGGAGCAGTTGAACAAAGGCACGTCTGGA
BARC-PV-0003485	contig15311	failed	0.844	[T/C]	241	CCGATAGGAGGTGCGGACGAGCTAGAGATTCTC[T/C]CGCTCTTTGATGCACTCCTGAGGAAGCTTCCCACCAGAAGGCTGATCAATGCTTATACCGAGTCGACACGATGGGCGACCGTTAAGGGTATGAGTCTTTACnnnnnnAnCGGTCGGTCTTGGTAGTTCACCTTCTAATTCTTGTTATTTTTTGTCAGAAATCATGATGGAAGAATCnnTAGTTGGTGCCGACGTCTTGGATGCTTAG
BARC-PV-0003486	contig15327		0.577	[A/C]	241	CCCTTCAGCGACTCTTTAATAAGGTGTCGACCAAAGAnGTTTAGCGAGATTCGGCACCGAGYTGTTGCTCACCTCGGCGTAGAGGAAGAGGTGACGAAGAAATGTGGAAGCGTTGGATTGACAAGACCTCGGGAGAGCAGCCGTGCTCAACACATGAGGGTGCATGAAGCTGCGACAGAGAAGAGGTCACCGCCCAGACATGCGCC[A/C]TACGAGCCGAAAAAGCATCAGACTnTGGCACGAG
BARC-PV-0003487	contig15377		0.549	[A/T]	223	GGGAGGGTTCCGTCCGATTCCGCCCGATGAGCTGGCAAGGTATCGTGCAAAAAGGGGCAGGGTGGATGTCGGATGACTGGATGCAGGGACGCCCGCTTGGCGCGCTCGGCATTCGGTGCCACACTGGCTGCCTTGATCGCTGCATCGTCAGCGGCATTCCTGGCTGCACCCATCGCTCCACGCAACGCTGC[A/T]TTGCCCGCTGTACTGCTGGCTGCACTGCTGG
BARC-PV-0003488	contig15388		0.686	[G/A]	241	CCAAGGCGGTACGCACGGTGTTGAGGTCGATACCGGGGGACCAGCTCGAATGGGTCA[G/A]TACGTCGTGGATGAGAGGGATGTCCAGCCGGTCGGGATCGGTGTCGATGAGGAAATCATCGCGCCGCCAGATCAGGTGATGGCTCATGGTCGTTCCTAGCTTGATGGCTTGTTGTCGTAAAAAGTTTGCCCTGGTGCATGTTGCCTGTTACTGCGAAAACAATTTAGAACGTTTCTCCTCTTC
BARC-PV-0003489	contig15390		0.938	[C/T]	241	CCACGTTGACCTCTGCGAGCAACACGTGCTCGAACCCCGTAAGTGGCAGGCGAAGCTTGACC[C/T]GCTTGAAGACGATAGAATACATGAAGAAGAAAGGGGCTCCAGCGGGGTTTGYGTGATCGTCAGTGCACACAAGTTCACCTTTCTTACAAGGCAGAACCGATACGTACACGTCGTGCTCCCTCCCAAAGACATGACACTTCTCATCAGCTTCACCCGCCTTCTACGTTATGATGTCTTG
BARC-PV-0003490	contig15390		0.719	[C/T]	241	CCACGTTGACCTCTGCGAGCAACACGTGCTCGAACCCCGTAAGTGGCAGGCGAAGCTTGACCYGCTTGAAGACGATAGAATACATGAAGAAGAAAGGGGCTCCAGCGGGGTTTG[C/T]GTGATCGTCAGTGCACACAAGTTCACCTTTCTTACAAGGCAGAACCGATACGTACACGTCGTGCTCCCTCCCAAAGACATGACACTTCTCATCAGCTTCACCCGCCTTCTACGTTATGATGTCTTG
BARC-PV-0003491	contig15395		0.666	[A/C]	222	CCAGCTGATCATCAACTTCAACGACCTCGATGCCCTCGATGGCGTCATCGCCCGCCTGCGCGGCGAGTCGGTGGAGAGCTGATCGCCAGCTTGCGC[A/C]TGTTTGCGCCTGATGTGATGCACGGYACGATGCAAGATGCGATGCCGAAAAAAATGGGCTGCAAGTGATGTCACTTGCAGCCCATTTTTATTGATATAAATAATTTACTGTTTCTGTGCCTCGGG
BARC-PV-0003492	contig15395		0.608	[C/T]	222	CCAGCTGATCATCAACTTCAACGACCTCGATGCCCTCGATGGCGTCATCGCCCGCCTGCGCGGCGAGTCGGTGGAGAGCTGATCGCCAGCTTGCGCMTGTTTGCGCCTGATGTGATGCACGG[C/T]ACGATGCAAGATGCGATGCCGAAAAAAATGGGCTGCAAGTGATGTCACTTGCAGCCCATTTTTATTGATATAAATAATTTACTGTTTCTGTGCCTCGGG
BARC-PV-0003493	contig15408	working	0.894	[C/G]	341	CCCCCATGATCTCATCAGTGAAAGGGTGTCTCCTGGGTCCACCCATGGTGTCAAACATGTGGACTCACCATTTTAGCTTTTGTTCCCAGTTGGACGGGTCGTGGTTGnCAAATCCTCTAGGTTCTCCTTTTATTGAGTCACACTGAGTGTTTCTCATTCGAGCTATCTGTGGCTACCTACCGCTT[C/G]ATCTCTTTTTTCTCTCTCCGGAGGACGTGTGTCTCCTCCTCGTTCTTCTGCCTTATCTCGACCATCTCCCTTTGTAGGGATAAGAGCAAGGTCATCTGCTCGGCTTCAGTCATCCTCTTGTTAGTCATGTTTCATGTTGATACCATTTGCTTTTA
BARC-PV-0003494	contig15436		0.482	[G/A]	224	CCGCCGCATCGATCTCACGCCCAAGGAATACGCGCTGCTCGTGCTGCTGGCGCGGCGCCAGGGCGAAGTGCTGTCACGCCCGCTGATCTCGTCGCAGGTGTGGGACATGAACTTCGATTCGGACACGAACGTCGTCGACGTCGCGATCCGGCGGCTGCGCACGAAG[G/A]TCGACGACCCGTATCCGGTCAAGCTGATCCACACTGTGCGCGGCATGGGCTACTTGA
BARC-PV-0003495	contig15440		0.264	[T/A]	241	CCCAGAATTGAGGTACCAGTCACTGGAGAAGGCGGCATTAGCAGTGGTGTTCTCAACCAGAAGGCTCCGCCATTATTTTCACAGTTTCACAGTGGTGGTGATGACGAATCTCCCCATCCAGAAAGTACTTCAGAAGCCGGATGTAGCTGGGACGATGGTTCGCTGGGCAGTAGAGCTGTCAGAGTTTGACATCTAGTATGAACCCAGGGGTCCATCAAAGGGC[T/A]AGGTTATGCAGATTTCG
BARC-PV-0003496	contig15545	working	0.941	[G/A]	238	CCAAGATAGGAGCGTCTGTGCTTCTGTATCCAAGCGCTGGCTTATGCTTCTAAGCAGTATTTGTAAGAATGAAGTCTGCAGCAATGGAAGTACC[G/A]GAGATTCTAATGTGGGTGGTGATGATGATCAGGGATTTAGCAACGAAGGATATCTATCCCGAAGCTTGGAGGGAAAGAAGGCAACAGATGTTAGACTTGCTGCCATTGCTGTTGGAACAGCCTCTCGAGGAGGGCTGGGGAAG
BARC-PV-0003497	contig15648		0.689	[A/T]	241	AGCCACCTTATCAGTAACAAAAGCAGTTTCACCACCAAATCAACATTAGGTACATAAATACAAGATTACAGTACCCAAGAAAAAGAATAAAATGCATATATATAGAGAG[A/T]GAGAGTGAGAGAGAGAGGGGAAATACCAGCTTTCGGAGGACGCGATCGTAGTGTGAGAAAGGGTGAGAAAAGGCGAGGAAGAGAACGGCGGAAGAAGGGTGAGAAGAGAAGGAGCGTTTGAGGATGTGGTG
BARC-PV-0003498	contig15653		0.622	[A/G]	236	TAACCCGTGAACAGTGACGAAGCATAGGTAATGCGTGTGAACAGTGGCGGAGCAGAGCAAATCGTGCGTGAACAGTGGCAGAGCAGAGCAGATCGCGCGAGTACTGGCAGAGATAGTGCGACGGTCGTGGCGAAGGCAATGCGACGCGCGAGTACTGGCGAAGGC[A/G]ACCACGATCAACGAAGGCGAATGGCGAAGGCGCGAATGGCAAAGGCTAAACAGACCGTTAGCGGTGGCGA
BARC-PV-0003499	contig15663		0	[C/A]	348	ATTAAGATGCTTTAAGCTAACATCAAGA[C/A]TTAAAGTCAATTTTCnnnnGTnnnnnTAGGGAGATTACGAGTAGAGAGTCTCAACCTTATATGATACACATTGTTCTCGAACGGGTTGGGGTCTAGAGAACGATTGCTCTGCTCCTCCCTTCGGTTGGTCGTTGTCACTCTCAATTTTTTGCTnCGCCTTCCTCCTCTCGGTCGTCTKGTCTCACAGACTGGGATGGTACCTGCAGAAGGCACTCCGACAATCAAGTCAGTCAGGGTGTTGGCACTCAGTTGTCAGAGTACTGTAGATAATGACATACCTGATTCTTGAAATTTGTGTTATTTATATTATCTTAATGGG
BARC-PV-0003500	contig15663	failed	0.92	[T/G]	348	ATTAAGATGCTTTAAGCTAACATCAAGAMTTAAAGTCAATTTTCnnnnGTnnnnnTAGGGAGATTACGAGTAGAGAGTCTCAACCTTATATGATACACATTGTTCTCGAACGGGTTGGGGTCTAGAGAACGATTGCTCTGCTCCTCCCTTCGGTTGGTCGTTGTCACTCTCAATTTTTTGCTnCGCCTTCCTCCTCTCGGTCGTCT[T/G]GTCTCACAGACTGGGATGGTACCTGCAGAAGGCACTCCGACAATCAAGTCAGTCAGGGTGTTGGCACTCAGTTGTCAGAGTACTGTAGATAATGACATACCTGATTCTTGAAATTTGTGTTATTTATATTATCTTAATGGG
BARC-PV-0003501	contig15675	working	0.892	[A/G]	162	TTAGGCGGTGGAGCTATATGAGTTTGATATCCTGTACGAGCCTAGGACGTCCATCAAGGGACAAGTATACGCAAACTTTTTGGCGGAGCTCTT[A/G]CCAGGAAGCACACAACAAGAGGAAGAGGTGGGCTCCCAGTGGGTGCTCTCGGTGGATGGGTCCTCCAA
BARC-PV-0003502	contig15694		0.726	[T/C]	241	CCCCTCCAAGACTATCCCAGCCCCGCTTCCCTGCTGATTAGAGGATCCATCCAATGACAAAGCCCACTGGGAATCAGGACCCACCTCCTGTTGGGTGCCTCCTATTGAGAGCTCTGCCACGAAGTCTGCATAGATCTGTCCCTTGATGGACCCCCTAGGCTCGTATACTATATCAAACTCTGTTAGCTCCACCACCCAGTGAACCATCCTTCCAGCGACAT[T/C]TGGCTTCTGCAATACCTTC
BARC-PV-0003503	contig15712	working	0.982	[C/T]	236	CCCTAGAAAAGGCAGCCCTGRCAGTGGTGTTCTTAACAAGGAGACTTCGCCATTACTTCCAGATTTTnACCGTGGTGATGATGACATACCTACCTATCCGAAAGGTACTACnGAAGTCGGACGTGGCGGGAAGGATGGTACGATGGnCAATGGAACTATCAAATTTCGATGTCCAGTA[C/T]GAGCCCCGAGGTTCTATCAAAATCCAnGTCTnCGCAAnTTTnGTGGTAAAACTGTCC
BARC-PV-0003504	contig15793	failed	0.907	[T/A]	241	CCTTAGTCnnnnnACTGnnnCAAGTGTCAGCTCAAGACTnnnnnnnnnnTGTACCGTCCCGTCCCCGGnCGTnGnCCAAAGTGnnnGTCAAAGTCAAAGTCAACATATGGTGGGACCCATCCAGGGAGCCTAGGGAAGAAAGTCAAC[T/A]GGTTGACCGCTTAAGGCGTCGCCAAGATGAAGCGTCGCCAGGCGTAGGCGTTGCTAGGTGTAGGCGTCGCCAGGTGTAGGCGTCGCCAGGTTA
BARC-PV-0003505	contig15819		0.668	[G/A]	394	ATTCCATTGCTCCAGTTCCCGGTGGACCA[G/A]TACGAAACGGTGTCGTTGAAGACGAGCTCGAACTCGCCGTAGAAGGACGGCTTCAACCGCAGGGAGTAAAGCCCCGGGnAAGGGTCCGTATCnGTGCGCCAAGAGACGAGGnAGTTGAAGCGCGTGAGGTTCATGCCGGGnAGCCACGTGTCAGAGGGGnAATCGAAnCTTTGCCATGAAACGCnGCCGTCAGAAGTGAGGAGGACGAGGTTTCCGGATnCAAGAnGCCTGAGGGTGAGGTTGGTGGTGGTGGCGGCGnCGGCGGTCCAGAGAGTGGTGTTGAAGTGGGTTAGGAGTAACTGACCGGTTGCGGTTAGTTTAAGGGATGAAGCGGTTTGAGAGGCGGAGGGGTGGAGGCGGTTGG
BARC-PV-0003506	contig15900	working	0.916	[A/G]	187	ACGACCACCTCGACGTCCTCGTAAGTnCCCCTTTTGCCCTTTCCGTATCTGGGTTAACGGCATGTGTGACATAAT[A/G]CTGGGTAAATGTGAGTGCAGGAAATGGAGGAGAGAGAGAAGGTGGTGAGGCACATGTGGGACGTGTACACGAATAACCGTAGGATCAGGTTGCCGCGRTTCTGGCAAGAGG
BARC-PV-0003507	contig15900		-99	[G/A]	187	ACGACCACCTCGACGTCCTCGTAAGTnCCCCTTTTGCCCTTTCCGTATCTGGGTTAACGGCATGTGTGACATAATRCTGGGTAAATGTGAGTGCAGGAAATGGAGGAGAGAGAGAAGGTGGTGAGGCACATGTGGGACGTGTACACGAATAACCGTAGGATCAGGTTGCCGCG[G/A]TTCTGGCAAGAGG
BARC-PV-0003508	contig15906	working	0.93	[T/G]	241	CCCCCACGAGGGCGCGGTCGCTCCAAAGAGCGAGACCGGTCAGACGCATTGCCAGCGTCATCACCCTCACTTCTTCCACCGCTGGTGCAACGACCTGGATCGCTCCAACTGAGATGGCTTCGCTGGAGGAAGAAGTGGAAGAAGAA[T/G]ATGAAGACGAAGAAGATGAACAAGAAGGGGGTTCAGGAAGAGGAGATCGAGCAGGAGAAGAAGAAGAAGTTGGACGCGAATGAGTAGACAAGAA
BARC-PV-0003509	contig15966		0.479	[C/G]	234	CCTGGCGGCGACAGTGGCGCTGGCTGGGGGAGGTGGCGCGTCAGCCCAGGGTGGTCGCCGGTTGCCTGCTGTCGGCACTGCTGCTGAGCGGCAACTGGACCCTGTATGTCTGGGCGGT[C/G]AAYGCCGGGCGCATCGTCGATACCAGCCnGGGTnACTnCATGAGCCCCCTGATGAGCGTCTTCATGGGCTACCTGATCCTCAnGGAGCGCATGCGCCCGCTGCAATGGCTCTCGG
BARC-PV-0003510	contig15966		0.511	[C/T]	234	CCTGGCGGCGACAGTGGCGCTGGCTGGGGGAGGTGGCGCGTCAGCCCAGGGTGGTCGCCGGTTGCCTGCTGTCGGCACTGCTGCTGAGCGGCAACTGGACCCTGTATGTCTGGGCGGTSAA[C/T]GCCGGGCGCATCGTCGATACCAGCCnGGGTnACTnCATGAGCCCCCTGATGAGCGTCTTCATGGGCTACCTGATCCTCAnGGAGCGCATGCGCCCGCTGCAATGGCTCTCGG
BARC-PV-0003511	contig15998		0.667	[A/T]	241	CCCGAGACCATATCGCCGGGAATTGCCATTCCGAGCGCGACAGCGAAACCGGCGTCATGGTACACGTGTATGGACCGCATATTTTTCACACGGATAACGAGCGGGCATGGGAATTCGTCAACCGTTTTGCCGAATTCA[A/T]GCCGTACGTGAACCGCGTGAAGGCGATCACGAACAACCGCGTGTTCACGCTGCCGATCAATCTGCTGACCATCAACCAGTTCTTCGGCAAGACGTTCCGCCC
BARC-PV-0003512	contig16000		-99	[C/A]	241	TAAAA[C/A]TTTGCTTACAAAATATATCGGTTTTTGCGCCTGATCTTGCTCCTAAAGGAGGACCGAACTGATCGCCCGATCTGTGACTGTGAAGTACAAGCGAAGCGAGGTACCTAGCTGTGGCTTGCACAGTATTGGTGGGCTGGCTAGGTATTCCTTCAACTTGAGGAATGACTCCTCACACTCCTTGGTCCATACGAACCTGTTGTTTCTCTTTAGGCACTGGAAATAGGGATGCCCCTTA
BARC-PV-0003513	contig16028		0.764	[G/A]	241	CCCTTTCTTCCATCTTGGCTTTGGTCCCCTCA[G/A]CTTCCTCTTCCAGCTCGATGACCnTATnGCGCAGGGnCAGnATTTnCGCnTCnAGTTGAnGGTTCTCCTGACCCTTATCGAnGAGCCACTTATTGATnTCCTTCTCTGATTGATGAAGGCAGCTTAGCTCTTAGGTCAAGGCAGTTTCGCGATTGGCAAAGnTTTGGGCTTGGAGAGCGAGTTATTCCCTCATCCTnGCCTCCAGTnC
BARC-PV-0003514	contig16081		0.821	[G/A]	241	CCAGCAGGTTCGCGTTGACGTGGTCCGG[G/A]TACTGGTTGAACAGGTTGTTCGCTCCCACCGACAGCATCCACGCCTTCGTGATCTGGTAGCTGACTTCCAGGTCCGTGATCGCGGTCGGCTTCACCTCCGTCTTGTAGTACGTGGCGCCGTCCGACGACTGCAGCTCGGACGACCTGCCGTAGAACGCTTCACGGGCATTGATCGTCCACGGTCCCGACTTCCACAGCGCGCCCAGGTTCAC
BARC-PV-0003515	contig16100	working	0.877	[A/G]	222	CCTCATATTCAACTTGGTTGTTGCTAGCCTTGAAGGCGAATC[A/G]TAGGGTTTGCTCAATCATCAGCCCATTTGGTCCTTnnnnnnnnnATGCCAACCCCAnTAnnnTGCTGGTTAGAAGACCCATCCACAAAGAGGACCCACTGGAAATCTCCTTCGAATAGCTCAACCACCCAACGCACCATCCGCCTTGnnnCGTnnAGCCTTTnnnnnGACCTTnCGAAT
BARC-PV-0003516	contig16107		0.346	[G/A]	241	CCGGGGAAGAGTGGGAAGCAGGAGCGACACGAGGAGAAGGAGAATGCAGAGGAGGAGAAGAGGGAGAGA[G/A]AGCCGGAGGCGGCnATTCGGCGGCGGAAGCGATGGTGACTAAGAAAGAAAGAAGGAAGAGAAGnGCGGAGAATTTTGCGGGTGCAGGATTCGCCATTGAAGAATGTTGGATCTGAGATTGAAAGTGCGGTGACGAAGAAAGTGTGTGAGAGAGAAAGAGGAACTGTTTTGA
BARC-PV-0003517	contig16115		0.45	[T/C]	353	CCTCAGCAGACCnAGGGACAACTGCAGCTTGTTAAATGTGGACCAGAACATCACGTC[T/C]GYGAAGCTGCCCTGGTCCACGAGCGCCCGGTGTAnnnnnCTnnnTGCTGTGACGAnnnnnnnnACCnnnnnnnCATTGTCAnnGGGGACAACGTCGCGGAGATCAGCCTTCGTAAACGCAAGGTCTATGTCCAACGAGTCATCCGCCCCCTGCTCTGCCACTGAGTTAACTGATCGCACATACCTCTTGMGTTGAGAGGCAGTGCATCCTCCTCCTGAGAAGCCACCAGATATGGTGTGCACCTCCCCATGGATCGGCATCTCATGTGCCTGATCCTCTTCTGGTACTGCCAGGG
BARC-PV-0003518	contig16115		0.701	[C/T]	353	CCTCAGCAGACCnAGGGACAACTGCAGCTTGTTAAATGTGGACCAGAACATCACGTCYG[C/T]GAAGCTGCCCTGGTCCACGAGCGCCCGGTGTAnnnnnCTnnnTGCTGTGACGAnnnnnnnnACCnnnnnnnCATTGTCAnnGGGGACAACGTCGCGGAGATCAGCCTTCGTAAACGCAAGGTCTATGTCCAACGAGTCATCCGCCCCCTGCTCTGCCACTGAGTTAACTGATCGCACATACCTCTTGMGTTGAGAGGCAGTGCATCCTCCTCCTGAGAAGCCACCAGATATGGTGTGCACCTCCCCATGGATCGGCATCTCATGTGCCTGATCCTCTTCTGGTACTGCCAGGG
BARC-PV-0003519	contig16144		0.466	[T/C]	241	CCGCCGCGGCGCGGACCGCGGACGAACTGCGTGTGCCGGTAAGGATCACGCTAGTGAACCGGAACGACCAGCACAGTATTCGCGTGCGCAATTACGAGGCGGACCTCGCGGCGACnCGGGTGCCGCTGCATGGCGTTCTCGA[T/C]CCGATTGGCGTGTCGCTGGTCGTTGGAGACGTGACCGACATCGATACGGCTCGGCATGCCGTGCATGTCGGGGATACCGTGTTGCCTTACGACAAGCT
BARC-PV-0003520	contig16152		0.551	[A/G]	241	ATTCTAAATAATACGCTCCTTCGGTTGCTGTGTCGGCGATGCGGAATGGTCCTTCCCGGTTGCTTGAAAACTTTCCGCCGTCCTTTCAAGCATCACTGCGCATGCGCCA[A/G]ACTAAGTCCCCTTTCTRAAATCTTCGTGGCTTTACTTTCGAATTGTATCTTCTTGCnACTTGTATCTTGCATGCTTCTTTTCACATCTTGCACTTATCTCTTAGTTCATTGATGAGATTGAGGCCGACCAA
BARC-PV-0003521	contig16152		0.367	[A/G]	241	ATTCTAAATAATACGCTCCTTCGGTTGCTGTGTCGGCGATGCGGAATGGTCCTTCCCGGTTGCTTGAAAACTTTCCGCCGTCCTTTCAAGCATCACTGCGCATGCGCCARACTAAGTCCCCTTTCT[A/G]AAATCTTCGTGGCTTTACTTTCGAATTGTATCTTCTTGCnACTTGTATCTTGCATGCTTCTTTTCACATCTTGCACTTATCTCTTAGTTCATTGATGAGATTGAGGCCGACCAA
BARC-PV-0003522	contig16180		0.604	[T/C]	360	CCATTGCTGACAGCAGAAGTTTAGGAGTCACTGTGCCAGAGAATGCCACATTATCGAAGACGAGGGAGTTCAATGGGGTGCAATACGTGAATGGTGGCAATGGAGACAAAGGAGCAACAGGAATAAAAGTGCTACGAGCGTCGCCCTCATTACAATTTTnAGGAAATGGGGCAGTAAGGGAGAGAAGTAAGTCTAATTCCCnAACACGACGGAGAAAGAAGAAAGGGCTTGCTAGTTTGGGGnAACCTCT[T/C]TCGCATCCGAGACGGTCGGCAAGGATCAGTGAAAGATTTTCTCAGGTGGGTACCTCTTCTATGCACTGAGACGGAATGTCGAATGCTTCCATTTCAGATAGGGATATTA
BARC-PV-0003523	contig16188		0.623	[G/A]	241	CCCACCGAGTAACGTCGACTCGAAGGTGATCGACTTCTTGGTGTAAACGAGTGTTCTCnnnnnnnnGACCGGATATTTGTTCAATTTTTnGTnCCTTTGCCTTTTTCCTTTCTTTnACCTTGGCATTGGCAAGACACACAAGTGTTGTGCCTTTGCCAAGCAAGCCTTCA[G/A]CATCGCCACAAAGGCGTCCAACATCAAGTTnGTTnAAACGGGACACATnGTCnTCTAGCAGGAnGCAAGA
BARC-PV-0003524	contig16228	working	0.947	[G/T]	110	TAAGCAGAGGGGGCATTGACAACGAGGTACCTAATGTTCTCCGTGCGGGACGTGGTACCATCCGTGAAGG[G/T]GGTCCTCAGCTCTAACTGCCTAYGCACCTCCACCTGGTC
BARC-PV-0003525	contig16228		-99	[C/T]	110	TAAGCAGAGGGGGCATTGACAACGAGGTACCTAATGTTCTCCGTGCGGGACGTGGTACCATCCGTGAAGGKGGTCCTCAGCTCTAACTGCCTA[C/T]GCACCTCCACCTGGTC
BARC-PV-0003526	contig16233		0.447	[T/C]	165	CnCGGCGCGTCCAGCACGGTGAAGGCGTAGTCCGCCAGGGTGAGCGCCGCCTCGGTGGCGTAGCCCTTGC[T/C]CCAGAATTCGCGGCGCAGGCGCCAGCCGATCTCGTGCGGCGCGCTGCGTTCGAGACGGAGGTGCTGGATGCCGCCGGCGCCGACGAGCTCGCCG
BARC-PV-0003527	contig16278		0.505	[T/C]	241	CCAGCGACGAATTGGCGCCGAGGGCGGACATCGCCATAGCACGGTGCGCAGCAGCACGTGCCTGGAGTGCAGACGGATTGCGGGTAGTGATCATCGGTAACGCTCCTTGATTCGTAGGAGCTGCCACCAACGTCGCCAAACGAAGGGAGGCAGCCG[T/C]GCGCGGGTTGGCGAACCGGGAATCAAGGAAACCGGCAGACCTTTCGGTCTCCCACGCACGACTGCCATAACACGGTCTTACGAG
BARC-PV-0003528	contig16285		0.718	[G/T]	241	CCTCTAGGTCCTCGACACCTGTGAACGTGACCTTCAGGCACTGAGACGTGGTTGGCAATGCCGTATCCATGATCGCTTGGGAGAACGGCATGGGACGTGCCCTAGGCGGTACAGTTGGGGCACGTTCATCCACCGC[G/T]CGTTCCCCTACTTGCTGCAAACTCCTGCGCAACTCTTCATTGGCTCTACGCAACTCTTCGTTGTTCGCCTGGGATGTGACTATTTCAACCCTAGATGTCGCCAC
BARC-PV-0003529	contig16310		0.363	[G/A]	112	TCAGCGCATCGGTGCGGATGCGCAGCGGCTGCGCCTTGGC[G/A]CTGCCCGGGCGCTGGATGTCGACGTTGCCGGTCAGGTCGATCTGGTTCTGGTTCTGGTTGACGAGCGCGCG
BARC-PV-0003530	contig16313		0	[A/T]	241	AAATATATTGGCTTCTGC[A/T]CTTGATCCTGTTCTTGGAGGAGGACCGAACTAGTCGCCCGATCTGTGATGGCGAAGTACAAACGGAGCGGGGTACCTAGCTGCGGCTTGCACAGTACTGGGGGGCTGGCTAGGTATTCCTTTAGCTTGAGAAACGnTTCTTCACATTCCTTGGTCCATACGAATTTGTTGTTTCTCTTCAAACACTGAAAATnGGGATGCCCCTTATCCCCTCnTGCTGATA
BARC-PV-0003531	contig16339		0.591	[C/A]	241	CCGCCGATTCTCAACCTTCTTCTGCAGAAAAATCGGCGTCAGCCGGAGATCGAGATTCGGCGCCGCCTGCAGCTTCGCCGGCTCCTCCAA[C/A]CGCTTGCGTTTGCTGGCGGAGGAGACTTTGTTATGAGATCTGGAGTTCGTGAAGCCGCAAGTCGGGTTCGGGTGTCGGATTCTCCAAATGTCGGAGCATGCAACTTCCGATGTCTCGTCGGCGGCTGCAGCGGGAGAGGTCAGGTCCATG
BARC-PV-0003532	contig16352		0.787	[A/C]	241	CCTCATGGGAAAAGGTGTGTGCAACTCGCGAGAACGGGGGTCTTGGGATTATTGACTTAAGGACTTTCAATTTGGCGTTACTTGATAAATGGGTATGGCAGTTGGGGTCGGATAATGGGAGTTTGTGGAAGGAGATTATTGTTCCAAGTATGGTGGGTGGAGAAGTCTGAGAGAGGGAGAGAAAGATAGTAAAGACTCTCTTTGGTGGAAAGATTTGAGG[A/C]GGTCTGGAGCTTAGAGGGTT
BARC-PV-0003533	contig16408		0.802	[G/T]	241	CCTAGAGATGTTGTTGGTAACGCCTTATTCATGATTGCTTGTGAGAACGACATGGGACGTGCCCTAAGTGGCACGGGTGGGGCACGCTCGTCCGTCGCGCGCTCCCnTACTTGTTGGAAATCCTTGCACAGTTCTTCACTGGCTCTGCGCAGTTCTGCGTTGTCC[G/T]CTCGTGACGTCGCTATTTCTGCTTGGAGGGCACGCATCGTGTCCAAGATTTGCTGCGTGGTAACGTTGTCCCCTC
BARC-PV-0003534	contig16412		0.647	[G/T]	242	CCTTCAGGnnnnnnnnGnnnAnnnACGGAAGAACCTTCTCATCGTACTCGAGCCCGAGGTTCTGGACGATGACGGGGAGCTTGGCGGTGTCAGGGCGGGAGAG[G/T]ACACGAAGCGTGAGGTTGACCATTTGGAGGTCCTTGGTGCCGGAGATGGAGGAGAAGGTGTGGGGGCGCGTGCGGATGTCGAAGATGTAGGGTTTCTGGACCCACGGGATGAGGAAATGGGTTCCCTCGCCGACGGTG
BARC-PV-0003535	contig16420	working	0.85	[T/G]	241	nnATTGAGAAGGCGACCCTAGCAnnnnnnnnnnnnnnnnnnnnnnnnnnnnnnnnnnnnnnnnnnnnnnnnnnnnnnnnnnnnnnnnnnnnnnnnnnnnnnnnnnnnnnnnnnnAAACTTGACGTGGCGGGTCAAATGGTGCACTGCGCGGTCGAGCT[T/G]TCTGAGTTCGATGTGCAGTATGAGCCGAGAGGACATATCAAGGGTCAAGTCTATGTTGACTTCGTGGTAGAGCTCTCCTCGG
BARC-PV-0003536	contig16457		0.549	[A/G]	241	CCAGGGGGAGAGGAAGC[A/G]TTTGGAGGTTGGTCTCGGAGCGACGCAGGGCGGTCAACAGTGGAGGAATGGGAGGTTATTACCACCGTAGCCTTACGCCTCTTGAAGATTTGATTCGATCTCCATCACCCTTTTGnCTTCCTCACGGGGAGGCGGAGCGGGTGATGCTTGGGCGGCGACAAGAGAGACCGCGGCGATAGGAGTGGAAAGGGGGAGGGCGTAGCAGCGGCAAAGACAAGGGCGT
BARC-PV-0003537	contig16460		0.65	[A/C]	241	CGGTGGAACTCCGCCGGAGTGAGATCGGAGAATTTAGTGACGCCGTGGACGGCGnAGGGGTCGAGTTGCGCGTGAAGCCT[A/C]GCCCTGCGCATGTTTGACTTGAATACGCCGAAGCGATGATCGTGCTCCTCCTTCGTCGCGTAGGTTTnCCCGAACTTCGCCTTGAAGGTCGAGAAGTGGTGCTCCGCGTTCAGCAGGTGGTCCTCCACCTCGCCCTCCGGCACCACCTGACGGATCAGGA
BARC-PV-0003538	contig16501		0.574	[A/C]	241	CCGGAGTAGGAGATGAAGATGAGGATCTGGATGCCGAGGGATTCGGATATGAAGAGGTACGCGAAGATGATGAGCGGAACGGCGAGGAGGAGGATGAAGCCGCGGAGAAGGCTGCCGGCTTCGACGGCGACCATCATGAAGTACGGGAATGAACTGCTGGAGATGAGGAGCGTGCCGTCGAGGTCAGCGGCAACGGA[A/C]TCCGGCGGCGACGACTTGGTCCTGTTGCATTCTGTTATCGACG
BARC-PV-0003539	contig16530	failed	0.906	[G/T]	241	CCATACGCCATCAGTGGATGTGTTnCTTTACTTCTTCGAGGCAAAAAGCTTGGGTCAGAAACT[G/T]TGGGTCAGTTTCAATGGCGTCGCTGGGAGGGTGTTGCTGACACTCTTCCAGCAATCATACAAAGGATTCAAGAAGCACTTTTTCAAGGTGCGnTGAAACTGGAGGGACCCCACTCTCTTAGATGGGTTCCCTCTTTACTGGGTGGAGAAGCCCAACCTCCAGAAGCCTAGGTGCCTT
BARC-PV-0003540	contig16538		0	[C/T]	241	ATTAGCTCAGGAAAGGGGTGAAGACACTGGTCGATGACTCAGGAAACCCTAAAnGTTCCAAGGATAACAACTTCCGGGTTATTGGGGGATGAGTTTCTTGAGGTTTTGCAGGTCGGCACCACAGAGACTTGGATAACACCTTACAAGCGTTACCTAGCTGATGAGTTATGTACCGTACGGTCCT[C/T]GGACGTTGnCCAAGGTAAACATGnTGGGACCCCGAGAGAGGAnTCnATTAGAAAGT
BARC-PV-0003541	contig16551	working	0.858	[T/C]	188	CCACGAGCTATAAATGGACCTCAGCTCCTTAGCTGGCGTGTGCCACCAATCAACGTGCTTCTCACATTGCTTGCAACACTAGGCATAC[T/C]TCACGCAATCCTCCTTCATGGTCGGCCAGTAATACCGAGCTCGGATGACCTTCAACGAGAGAGCTCATTCTCTGATATGGCTACCACAAATGCCTTCAT
BARC-PV-0003542	contig16568		-99	[A/C]	240	CCTCG[A/C]CTGAGGAAGAGAAGCGTGTGCAGGTGTGTGCCTTGGAAGAAGGGGATACGTGGATGACACCTTATAGGCGATACATTGCAGATGGGATTCTCCCAGCAGGACCTGGAGAGGGAAAAAGGATAAAGAAAAACTCCGCAAGGTACACTCTCATTGATGGAGTGCTATTCAGGCATGGGTTCACGCACCCAATTCTGACATGTGTGAATGGCGACAAATGTACGAGGATCATGGCAG
BARC-PV-0003543	contig16572		-99	[G/T]	241	CCAACCCT[G/T]ATGTGGGGCGGGCTAGAAAAATCAACMGGCAGATTCTATGCGGGGCGAGCCAAGTGTAAGGCGCGCCTATGCAGGGCGGACCAGATCGTATTGCCACCCnTAGGTCGGTTTACAGCTTCCTCCTTCCTCTTGGCTAATTTCTCACCTTYTCGCTCTTCCACTCCGCCTCCTCGCTCACTCCGGACTCAGATGGTACTTGTAAAAGGTACTCTGACGCTCAAGTCAGATTTCA
BARC-PV-0003544	contig16572	working	0.918	[C/T]	241	CCAACCCTKATGTGGGGCGGGCTAGAAAAATCAACMGGCAGATTCTATGCGGGGCGAGCCAAGTGTAAGGCGCGCCTATGCAGGGCGGACCAGATCGTATTGCCACCCnTAGGTCGGTTTACAGCTTCCTCCTTCCTCTTGGCTAATTTCTCACCTT[C/T]TCGCTCTTCCACTCCGCCTCCTCGCTCACTCCGGACTCAGATGGTACTTGTAAAAGGTACTCTGACGCTCAAGTCAGATTTCA
BARC-PV-0003545	contig16595		0.64	[A/G]	241	CCGCTTTTTGAATCACGGGATGCTAACGGAGAAAGCGAAAAAGGCAGAAAGAATGAGGCTTAATGTGGCGACACAAGGTCCAATGA[A/G]AGTGGACAGCAGCGGCGCGCAATTCCGATAACATTTCGTGGTGGTAGCAGTGATGTGTGTGAGTGAGGAACCCTAACAACAACATAGTTGACCTAAAATGAATTGGACCACATAATACGCAGCCCAATTAAAATATGAACAATAATACATATAA
BARC-PV-0003546	contig16614		0.595	[G/A]	220	CCATGTAAGATGGGACCCACAAGTGGCATGGACCACTGTCTCACAAGTGCCATGCGCCAGGGTGCCGATGAGTGGTCAGGCATCGATCACCAGGATGTGCTGATGTGTCCTCGGCATCAGAGTGAAGGTGATGTGACATCGGGCATCAGTGACTCAAAAnGCAGAGCT[G/A]GACCACGAGAGGTGGATCCCAGACAACACACCAGTTATCAGTAGGGGGAAG
BARC-PV-0003547	contig16647		0.719	[A/G]	241	TAATCGAGGGAGCGTACGACACGAAATAACAACCATCGATGAATCCACGTGTCATTTGATGGGAGGGGGTTGGTGAAGTGTCAAATCAGTAACCGGCGTGCGCATTAGCGCGCGGA[A/G]CCACGTAGATTGCCGAAGTTTAAACTCACCCTCCCCGAGTCGCCAAGGGCGATGACGTGATCAGGAAGTGCGAAGGGGGCGGTCTGCAAAATGTGCACGACCGCCGACGGAGTCGTCGTCAAAC
BARC-PV-0003548	contig16657		0.781	[T/C]	213	TAAGCAGAGGAGGCGTTGACGACAAGGTACCTGATGCTCTC[T/C]GTACGCGACGCGGTGCCATCCGTGAAGGTGGTCCTTAATTCCAAGTATCCCCGCACCTCTACCTGGTCTCCTGCGAAACCGTAGAGACAGCCGTCACAGGACTTTAGCATGTCGGGGGATAGTTGTAGCTTGTTGAAAGTCGTCCAGAACATCACGTCTGCCGAGCTTCCC
BARC-PV-0003549	contig16666	working	0.982	[C/G]	241	CCACCAGATTCTGGACCCAAAAAGCCCATTTTCTTCAAAAGAGAGGACATTGCTTCTCCAACAACAAGAGATGATTTCCCTATTGATGTTGAGCAAGCTAACAAACTTCCAGG[C/G]AACATAATAGAGGTGTTGTCTGGACTTGGACnnnnnAAGCCCATGAAACAGTCAGATCCGGAAACGCGAGTTACAGAAGAGAATAGGCATCTTCGTGCTCCGCGAGCTCGTGGTGCTGCTGCATCTG
BARC-PV-0003550	contig16667	working	0.976	[T/C]	223	CCATGGGCTATATATTGACCGCAATTCCTCGGCTGGCGCGTCGCACCAATCAGCGTGCTTCAGACATTGCTCATAGCGTTGTACATATTT[T/C]GCGCAATCCTCCTTCATGGTCGGTCAGTAATACCTAACTCGGATGACCTTCAACGAGAGAGGTCGTCCTCCTATCTGACTATCGCAAATGCCTTCATGGAGCTCGATCATTATGCCCATGCACTGATCTTCG
BARC-PV-0003551	contig16670	working	0.939	[A/G]	241	CCATCGAGTACTTTACAAAGTGGATCGAGGCCGAGCCGGTAGCCCAAATAACCGCTCATAAGATACAACATTTCGTTTGGAAGAATATAGTATGTCGTTTTGGAATTCCnAAGCATTTGGTATCAGATAATGGGACGCAATTCGCCAGCCAACAGTTGGGCAAGTTGTGCTCA[A/G]AGCTCGGGGTCAAATAGATATTTGCCTCAGTAGAGCATCCTCAAACGAATGGTCAGGTGGAGTAGGC
BARC-PV-0003552	contig16671	working	0.9	[G/T]	241	CCTCCCACTGGTGTGCACCATGTATGCTTCTAGTGAGTGTTACTTTGGGGTCAACCTCAACCCTCTTTGCAAACCTACCCAAGTGTCTTACACCCTCATCCCCACCATGTGCTACTATGAATTCCTACCCGTCAACCGAACCACTGACCTCACTCTACCTTCTAGACCAACACCAACATCTCTCAATCATACACAACACCAACAATTGCTGGA[G/T]CTTGTTGATGTCAAGCTTGGTCAAGAA
BARC-PV-0003553	contig16673		-99	[C/T]	241	CCTTATCCG[C/T]CGGTGCATAGAGGTATACGTARACGATATTATGGTGAAGTCCGACTCTTTCGAGCAGCACTTCAAAGACCTTGAAGAGGTCTTCAAAGCCCTCATGTGTATGAACATGAGGCTCAATCCCGAGAAATGCATGTTCGGGGTTAAAGGAGAAAAATTCACGGGTTTCATACTAACCTATTGGGGGATCGAGATCAACCCGGACAAATGAAGGATGATCGCCGAAATTTGGAGC
BARC-PV-0003554	contig16673		0.549	[G/A]	241	CCTTATCCGYCGGTGCATAGAGGTATACGTA[G/A]ACGATATTATGGTGAAGTCCGACTCTTTCGAGCAGCACTTCAAAGACCTTGAAGAGGTCTTCAAAGCCCTCATGTGTATGAACATGAGGCTCAATCCCGAGAAATGCATGTTCGGGGTTAAAGGAGAAAAATTCACGGGTTTCATACTAACCTATTGGGGGATCGAGATCAACCCGGACAAATGAAGGATGATCGCCGAAATTTGGAGC
BARC-PV-0003555	contig16674		-99	[A/G]	374	CCTTAGCAGGTCAGGGGACAGCTGCAGCTTGTTAAAGGTGGACCAGAACATTACATCTGCGGAACTGCCCTGGTCCACGAGAACTCGGTGCACCCTCCTCCCAGCGGTGACGACCGAAATGACCACGGGGTCATGATCATGTGGGACGACATCACGTAGGTCAGCCTTGGTAAACACAAGGTCTGACTCCCACGGGTCATCCAAACCTTCTTCAGCTACTGAATTAACTGATCGCACATACCTCTTGCGCTAAGAGGCAGTGCATCCTCCTCCCAAGAAGCCACCAGAGATGGTGTGCACTTCTCCGTGGATCGGCATCTCATGTGCTTAATCCTCCTCTGGTACTGCCAGGGTCGC[A/G]ACCGTAGAAGACCCGG
BARC-PV-0003556	contig16681		0.822	[G/A]	241	CCTGCACATTCCTCCCCAACATGGATGCAA[G/A]GACCCTGTCCATTAGCCTCTGGTAGGTGGCGCCCACATTCTTCAGACTGAACGACATCACTGTGTAACAGTAACAGGATGTCTCGGTCATAAACGCCGTCTTGCACTCATCTTTGGGGTGCATCTTGATTCGGTTGTACCCTGAGAACGTGTCTAGGAAACTGAGCATCGTACAACCGAGGCGTTKTCCACCAAGGTGTCAATGCTTGGT
BARC-PV-0003557	contig16681		0.727	[T/G]	241	CCTGCACATTCCTCCCCAACATGGATGCAARGACCCTGTCCATTAGCCTCTGGTAGGTGGCGCCCACATTCTTCAGACTGAACGACATCACTGTGTAACAGTAACAGGATGTCTCGGTCATAAACGCCGTCTTGCACTCATCTTTGGGGTGCATCTTGATTCGGTTGTACCCTGAGAACGTGTCTAGGAAACTGAGCATCGTACAACCGAGGCGTT[T/G]TCCACCAAGGTGTCAATGCTTGGT
BARC-PV-0003558	contig16689	failed	0.861	[T/C]	304	CCTTGGGATATTTGAAGGGGATCCGAGTTTTGACCTAATGCTCGCAATTTCACACAAAACACAAACCCTGGTTGTTTTCGCTGCGCACCCACTGTGTGTACAAGACGATTAGGGAAACACAGTTTTAGTCACTTAGTTATTTCTGACCACCTTCAGAGCATTCGTTTA[T/C]GGTGTTCCGATACGGAGGTGCGTCACCTGGTCAACCGGCGGnAACAGTTTTCGGTCCCCACATATGCACATGTCTTAGCCTTAGTGGCAGGGAAACTCAATCGTTTTGAATTCCCTCATTTTATTCAAAACTTAG
BARC-PV-0003559	contig16747		0.669	[G/A]	222	CCGATCGGCACCAGCATCTATGTGATGCCACCCTATATCCTCGATGCCGACCAGGCACAGTGGCTGGGCGAACGCCTGCATGCCGCCTTCGATGCCACCTTTGCCGAGATGCGGGG[G/A]GCATGATGGGACGCAGCTATTTCGTCACCGGCACCGATACCGGCGTGGGCAAGACCTTGGTGGCATCGGCACTGATCCATCTGCATGCAGCGCGGGGCGCGCGTG
BARC-PV-0003560	contig16766	failed	0.894	[C/T]	237	ATTATGTTTTAATTTTGATTCTTGTCGTGTTTGATCAATATCATGTAATGCTCATGTATGGATTTTATTAGGTTATTTGTCATTTGCTGGGTGTATTGGTTTCTATTTTACTATTTCCATTCTGATGTTATGCCACA[C/T]TGCAGCCAACAATCTGTACAAATGCCACCTGTAGCAATCGAGCAAGGTGGGTACTGCTTCGCCATGAGAGCAAATTTGCTGATTGGCAGAGGGTCAGAA
BARC-PV-0003561	contig16833	working	0.974	[C/T]	203	ACCCTAGAACAACAGAAATGGACAACCAGGGTCAACAATTTTnGCCAACGGATCTTACAGGAGTTGCATGAAACC[C/T]CAATAACAGGGCGCTCGAGTCTTAAGCCCACACTCACGTGAGTTGCTGCCTCATTTTATTAGCCAAAATGGACACGAGATGTTAATGATTTTCTTGAACAGTGCACCACTTGTCAACGAAnCGAATA
BARC-PV-0003562	contig16887	working	0.994	[C/G]	232	CCCTTCACAGCCCAACTGAAGACTATGGCGGAATATCTTCCCTTGCTTGTATCAAGAGCTGTGAAGGACTCACTCAAGAAGCTTCAAGAGGAAAACTTCGCGCT[C/G]AAGGAGTCAAATCTGATGATAAGGGCTGAGGCTGAAAAGCTCACGTGCAACTTGCTGATGACTGAGCTGGAACACTCAAGGCTGGAGGATGCAATGGACGCGGAGCTAAGAAGCACACGCAAGGAAG
BARC-PV-0003563	contig16898	failed	0.959	[C/T]	241	CCTACCACACTACCCGTCAGTCCACAACTAAGGAAACG[C/T]CATTCAACTTGGTGTACGGTTCAGACGCTATGATCCCAGTAGAAATCTAGGAAAACTCACCACGTTTCCAGAACTTCGTGCTCGAGGAGTCGAACGAGGAAAGAAATGTGAACTTGGACCTACTGGATGAAGTGAGGGAGGAAGCAAGGATTAAAGTTGAAGCCTTGAAAAGGAGGGTGGAGTACAAGTACAGCTCCAAGCT
BARC-PV-0003564	contig16915		0.53	[A/G]	242	CCTTGACAGCATCAGCAGAGGATCAAGCCCACGAGATGCCTATCCACGGGGAAATACACACCATATCAGGTGGACTTnCGGnTGnAGGnTGCACTGCCTCTCAGCGCAA[A/G]AGGTACGTGATTCGGTGACGTCAGTGGCAGACGACTCGCTCGACGTTGATCTCACGTTCACGAGGGTTGATCTTCGCGACGTTGTTTCGCATAATTATGACCCCGTGGTGATTTCGGTTGTAACTGCGAGAA
BARC-PV-0003565	contig16922		-99	[T/C]	241	ATTTA[T/C]TTAGAAGGCAGTGTTACCGTTCTGAGAGCTTTAATTTATCTAAATTGGAAGAAAGAATAATATACCTGAATCCTGAGATGATTCAGGCGCGGTTGCTCGTGCTGTTGTTGATGATGATAGTGATGATATCGACACAGGCGGTGGTGATGATATCGACACGGGCGGTGGTGCCCGTGATATGTTTCGGTCACAACCTCGACTGAAAGGACTGCAATCTATTTAGCAGTTTTTGGTT
BARC-PV-0003566	contig16957	working	0.925	[C/T]	394	CCATTGTTGAAAAAGAAACCTGGATGATACCTATTAGACAATTTTTAGAAAAATGGTGAATATGAAGCACGAGAGGAGAAGATGATGAAGCAACAGACCACTCGATTTGTCCTTATCGGTTTCGACCTATATTGACGAGGATACACTCTGGCACTATTGAAATGCATATCAACAGATCAAGTTGACTATG[C/T]CAAGTGTGAAATACAAGAAGGCGTGTGCGGGAGTCATTCAGGAGCAAGAACGATGGCTACTAAGGTACTAAGGGAAGCATATTACTGACCAACCGTCCAAGGTGAATGCACGGAGTTTGTGCACAAATGCTTAAAGTGTAAGGAGTACGACACTTTATCTCATCAGAAGCCCGAGAACCTGCATTACATCCTTTCCCCATGGG
BARC-PV-0003567	contig16972		0.664	[A/G]	241	CCTTACGACGCTGTAACCCAACTTAGGGAAATCCCAGCGCGTAAGTCTTCCTTCCTCGAAGTGCATCCAGTGCAAGGGGTGACTACCTGGGTGCCAACTCATGCGCCCCAGCCTATAGTCACTCGCCCTGGGAGTGTATCAACCTTCCTCCCGTACCATACACGTGGATTACCCCTGGGGCGTG[A/G]CCCTCTCCCGGGTCGTATCTGTCCCAGGGATTCTCCAAAGGTGGCGCGGGTAGCCA
BARC-PV-0003568	contig16997		-99	[T/C]	363	CCATCAAGAAGGCAACTTTGGCAGTAGTATTCSTAGCTCAGTGACTTCGCCACTATTTCTAGAGCTCCACTGTGATTGTCTTGACCGATCTTCCAATTCGTAAAGTCCTCCAGAAGCCTAATATAGCAGGTCAGATGGTACGATGGGTCGTCGAGCTATCGGAGTTCAACGTGTAGTACGAATCCATGGAGCCTATTAAGGGTCAAGTATATGTTGACTTCGTTGTAGAGCTATCCTCATAAGCCACCCAAGTAGACAATGGAGATTTTCAGTGGGTCCTCTCCGTGGAAGGATCCTCTAATCAGTAAGGTAGCGGTACTGTAATCATTCTGGAAGGACCCAATGAA[T/C]TGTTGATTGAGCAGG
BARC-PV-0003569	contig17000		0.48	[C/T]	241	TAAGTCCTAATCATATATTAGAAATAGAAAAACTCTAAGCTTGTATATAAACATATAAGATTTGTATTGTAGTATTTAAATGTATTT[C/T]TAGGATATTACTACGGTCCTGATTGATTAAGGAAGTTCGATTGACGTCATGTTCTGGAATACCTACTTGGGGCTACAGATTCCCCTCGATCAACTCAAGCTCTTCGATGGCTGCCTCGTAGGCTTCATAGGCGACCAGGTAGAGGTCCGAGGG
BARC-PV-0003570	contig17010		0.614	[C/T]	345	CCACATTGATTTCAGTCAGGAGTGCCCGCTCAAAACCCGAGAGCGGCAAACGGAGTTTGATCCATTTGAAGACGGTGACATATAGGAAGAAGAAGGGTTCCCCATCGTTGGCGCAATCG[C/T]CAGCGCATACAGGTTTGCCCTCCGCACAGGGTCGAATGGAGACGTAAGTGTCGCACTCCCTCCCAAnCGCACGACCTTTAACTTCAGCCTCATCCTCTCTATGGTTCCTCACATCCTCAAGGGAAATGAGTTTGGAGGTTTCAGCGAGAAGGTCAACAAAAGCCCAAAAGTAGAGGGTTTTGTAATCGACAGATGGAGGATGGTTGGAGGTGGTTTTGGTTCGGG
BARC-PV-0003571	contig17014		-99	[T/G]	238	CCAATGTGGTGCTGGT[T/G]RAGAAATCAAGCGGCAAATGGAGGATGTGCATGGATTTCACCGACCTCAACAAAGCATGCCCCATAGACTCCTATCCCCTACCTAACATCGACACCCTGGTGGATAGTGCGTCAGGGTGTCAGCTTATGAGTTTCTTGGATGCTTTCTCGGGTTACAACCAGATCAGGATGCACCCGATGGACGAGTGCAAGACCGCGTTCATGACCGAGCGGTCCTGCTA
BARC-PV-0003572	contig17014		0.551	[G/A]	238	CCAATGTGGTGCTGGTK[G/A]AGAAATCAAGCGGCAAATGGAGGATGTGCATGGATTTCACCGACCTCAACAAAGCATGCCCCATAGACTCCTATCCCCTACCTAACATCGACACCCTGGTGGATAGTGCGTCAGGGTGTCAGCTTATGAGTTTCTTGGATGCTTTCTCGGGTTACAACCAGATCAGGATGCACCCGATGGACGAGTGCAAGACCGCGTTCATGACCGAGCGGTCCTGCTA
BARC-PV-0003573	contig17035		0.817	[C/T]	264	CCTTTCCACAGTTGGGGAATAGACATCTTAGGTCCATTCCCACTAGCGATTCGTTAGATGAAATACCTGGTGGTAGCCATTAAGTACTTTACCAAGTGGGTAGAAGCTGAACCAGTTGTGCAGATAACTGCCCACAAGGTTCAAAACTTTGTGTGGAAGAACATCGTTTTTTGTTTTGGCATACCAAAACATTTAGTGTCTGACAACGACACCCAATTTGCAAGCCAGTAGTTGTGCAAG[C/T]TGTGCACAGAGCTCGGCACCAAG
BARC-PV-0003574	contig17041	working	0.959	[A/T]	241	CCATCAACCACGGTTTTACCCGAGCCGAGTTCGATGAAGTCTAAAGAGGGATGGAGTGTCGTTGCTTGTTCAAAAGCTGCCTCGATCCTACGAGGTACGATTGACGGGATCT[A/T]GTTTAAAGGAATTTGTGGCTTTGGCAAGTTTCGTATTTGAGGGTCAACTCCCnTTTTAACTTGTCGACCTCAACCAACAGTGTGTTTCTTTCTTTAGCCTGGCTAGCTGCCTCTTGGGCTCGATCGGT
BARC-PV-0003575	contig17046		0.531	[G/T]	241	CCGGACATGAAGACGACGGGGCGCACAGAGCCGGTGTGGGGGTCCTGCGAGGAGCCGATGCCGGGAGGTTCCACGATGATGTCGTACACGATGCCGGAGACGACCATGAAGTAGGTGAGGAGGAGGAGGGCGAAGACGACGTTGGGGGA[G/T]GGGAGGGTCAGGGAGGGGAGTTTGAGGCGGAGCCGCGGGGGGCGGAGGAAGCTGAAGGGGAGCACGCGGAGGAGGTGGAAGATTGGATCCA
BARC-PV-0003576	contig17064		-99	[C/A]	241	CCCAATTTTCGACC[C/A]ACTCCTCTCTACCCAACTCATCTCCCACGACCCACCCTTTAACGAGAACATGGCGCGACTCCCTTACCCGAACTTCTACTACGCACTCGAGGATCTCGTTGCATCGTACGCGCCATCGCTCACGTACTCAGTGCACCGCTCCTCTATTATAGTAGGCGCCTCCTCCAGGAGTATATACAACTCCCTGGTCACGCTAGCAACCTACGCCGCAATTTGTCGCCACGTA
BARC-PV-0003577	contig17066		0.713	[C/T]	241	CCCACTATACTGACCCAATAGCCGGGTTGACCTTCCTGTGCCATGCACCGAGATCCGACCACCGAGCA[C/T]TGAGCCYTGAGCGCTCTGTTTAGTACACTAGCTAAACTATACACCAACCAAACTACTCTAAAGCAAGAATCCCTAATACCATAAAATCAACAAGCTTGAACCAAATCTAAATTGAATTTAGGCAAACCACATGTTTAAGACACCAATTTGAATAAGAAAAACAAGAAGATGA
BARC-PV-0003578	contig17066		0.43	[C/T]	241	CCCACTATACTGACCCAATAGCCGGGTTGACCTTCCTGTGCCATGCACCGAGATCCGACCACCGAGCAYTGAGCC[C/T]TGAGCGCTCTGTTTAGTACACTAGCTAAACTATACACCAACCAAACTACTCTAAAGCAAGAATCCCTAATACCATAAAATCAACAAGCTTGAACCAAATCTAAATTGAATTTAGGCAAACCACATGTTTAAGACACCAATTTGAATAAGAAAAACAAGAAGATGA
BARC-PV-0003579	contig17074	working	0.967	[G/A]	235	CCGTGTTCATCAGAAGCTCTTTTCAGCA[G/A]GAAATTATCACATAATCTCGAAACCTGTGATCTGGGTCAAATTCTCAGCGAGTTTGATCATGCTCCCACAAGCCCACAGCTCGCACCACGCAAGCAGAAGCCGCCACAATTGCTGCTGCAAAGnCGGGTGGAACGAnTAGGTCAATCTTAGACTTGATGAACATATGAGGAGGAAAnCACAGGATGTCTCCTGGAACATCCAAGGG
BARC-PV-0003580	contig17128	working	0.97	[T/A]	260	CCAATAATGATAATAATCAGGGAGTGG[T/A]GGGGGAGAGTTTCCTGAGAGTGATGGAGGTGCGTTTAGATTGAGTCAAGTGTCGACCCTGCCATATCTGAAACTCCGGTGAGCGGTTAATTTCGTGTTTCCAACGGTAGCGTGCTTCTCCGGACATGAGAATCAAGGAGCCAGGGGTGAGGAGAACGGGGACGGAGAGGGAGGCGTTGGTGAAGTGCATGACGCAGTCGGATTCGAGGGAGAGGATGGCGATGCCGTCGTCG
BARC-PV-0003581	contig17175		0.501	[G/A]	202	nGTTnnnGAAGAGAAGCAAATnnnnnAGGCTGCCACTGGGTTTGCTGATGGGTTTGCGGAGGCTCT[G/A]GTCCAAGCGGCATGTGCCAACCCTGGCATCGAGCTCTCTGGGTGCAGCCCTTTAAACGAGGTGGTTGATGGCAAGATCGTGGCATTAGAGGCTCCTGAAGAATAGCCATATTTTGTGTTTCAACCAAACATTTTA
BARC-PV-0003582	contig17192	failed	0.928	[G/T]	241	CCTAGGCTATTAGCAAGGGGTAATAATGGACCTAGGGGTGCGCTTAGTGCGTATGGATCTACTATGAGTAAAACGTTTTCTCTGAACCTAAGCCCATGTGTGTTAGGGCACGATGAGTTAGGTTGCATGTATGATGCGTAGTGCCTCGTCGAGGGTGCCTGCGTGAAACGGATTGGACCCTGATGCTGGTACATGA[G/T]TTGGTACCCTGGTGGTTATTCTATTAAGATTTTATGCACTCCAT
BARC-PV-0003583	contig17200	working	0.906	[C/A]	241	CCTCCCTCCAAAGTCTCAAGCCTGTACGCCCCGTTTCCTAGAGCTTCTGTCACCCTAAAGGGGTCAGTCCACTTGGAGGGCAACTTGTT[C/A]TCCAACTAGTATGGGTGAGCCTTCTGCATTACCAGGTTAACGACTTGGAACTGTCTGGGTTTCAGCTTAGAACTGTGCTTATGCTCCACCCTTCTCTTTACTGGTTCAGCCTTATCCTCGCCTCCTCCCTCACCTCGTCCAGCAGATCCAT
BARC-PV-0003584	contig17228		0.748	[C/G]	356	CCTTGCAGAACACCAACGGGCTGCTGAGGGACATGGTGGAGGAAACCAAGGGGGGGCACGCCCTGCAAGTCCAAGAAACCATCAAGACAGAGATGATGATGGGGGACGCCGTCGCCACTCTTGACGCTAAGTTGGTCGAGACCACGGGCAAAGCCATTCAG[C/G]TTAGAATGCCTTCCTGTGCCAACAGATCGCAAATCTGGTGGAGGCTCTCGCAGCAAACGnGAAGCGTGCCGATGATCAGGGnTCCAAGCTCAAGGAAGCCGAATCAACCATCGCCACCCTTACAACTGAGAAGGTCGTGCTTGAGACCGACAAGGCTGAGCTCGAGGCTGAGAAGACCAAGCTCTGGGAAGAGG
BARC-PV-0003585	contig17236	working	0.845	[A/G]	237	CCAATGCAGCTTCTGATGCGATCCCACTTGAAGGAGCTTCTAACCCTTCGACGAAGGAACCCAGAAAAGTC[A/G]TTCATGTGATATTGCAAGTAAGCCCGGTCAGCTTCAATGTTGCCATGACCTCGAAGCGTCACCATGTAAACAAACCCCACAAGACACACTAGCAGTATCACCAGCACCAGCATGGCAACGAGGTACACTACGAGGAGCCATGTGACTCTGAAAAAGGCTCCAATG
BARC-PV-0003586	contig17268	working	0.997	[C/A]	241	CCTCTGTTGTTGACCTTTTCCGCATACAGTTCAACACTGTTATCAGGAAACTTGAACCTCTTCTGCACCACTGAAGTCAGTTCCCTAATTCTCCTTCCCTTCTCACCTACACATCAAAATCCACAGTCAATAAACTAACATTTGATTCAACCAAGTAAAAGAGGTTCCAGAATCAC[C/A]CATACCGAGGACGGCTTGAGTTCTGGTGGCTCTGATGATGATCTCGGTTCTCATTGGCGTAACC
BARC-PV-0003587	contig17314		0.733	[T/C]	346	CCAAGAGACGTCGTTGGTAACGCCATATTCATGATTGCTCGTGCGAACGGCATGGGACGTGCCCTAGGTGGTGCCAACGGGGCACGTTCGTCTGTCGCACGTTCCCnTACCTGTTGCAAATCCCTACGTAGTTCTTCATCGGCTCTGCGCAATTTTGCGTTGTCCGCTCGGGAAGCCGCTACTTCTGCTTGGAGGGCACGCATCGTATCCAAGATTTGATGCGTGGTAACGTTGTCCCCC[T/C]CAGAGGGTACCCTTCCTGCGGATCCAGCAGCTGCTTACCTTGTACTCCTCATATTGTTGGTAAAGACTCTTAATGTAACTGTGAGTGGGAACTTGTTTTAACGGG
BARC-PV-0003588	contig17334		-99	[G/A]	241	CCATGACC[G/A]AGGACGAAACGTAGATGACCCCATTTGAAAAATACCTCGAGCTCAGTGTGTGCAAGTCGGAGGAAGAGAAGACGATGAGGCAACAATGCCCAAAGTACACCCTGATCAGCTAGGACCTCTACAAAAGAAGATACTCCAAGCCATTACTGAAGTGCATCACCAAGGAGTAGGCAGAATATGTCTTACAGGAGATCCATGAAGGAGTCTGCGGGAGCCACTCCGGCACGAGAAC
BARC-PV-0003589	contig17363		0.644	[T/G]	241	CCTGTGCTCTACTCCTGGTGATCCTCTAAGAAAAGCTAGGTGTTGTATTGGCTAGATTTGGATCCTGACCTAGCCCTGTATCATGAGTCATGCTTTGAGTCATCCTCCTGGAAGGTTGGGCTAGTCAGTGGGCGCACCCTCTTATAGGTCCTCATCACGAAGTTTTCATCTTTTCAAGCCA[T/G]TTCTTCTTTYAGTTTGTCGAGAGTTTGCACCTTTCTTCAGCTAGGCATGTAGCCACTTG
BARC-PV-0003590	contig17363		0.668	[C/T]	241	CCTGTGCTCTACTCCTGGTGATCCTCTAAGAAAAGCTAGGTGTTGTATTGGCTAGATTTGGATCCTGACCTAGCCCTGTATCATGAGTCATGCTTTGAGTCATCCTCCTGGAAGGTTGGGCTAGTCAGTGGGCGCACCCTCTTATAGGTCCTCATCACGAAGTTTTCATCTTTTCAAGCCAKTTCTTCTTT[C/T]AGTTTGTCGAGAGTTTGCACCTTTCTTCAGCTAGGCATGTAGCCACTTG
BARC-PV-0003591	contig17400		0.56	[T/C]	241	nnnnnAnnnGACTTTCTTACGAAGTCTTCGACATTAAACAGTACCAGGGGGAnTCCATGAAGGACTACCTGAACAGGnnnGGGnTCCAAGTGGTGAGGTTGAAACCCATTGACGAGACCATGA[T/C]GGTGCATGCCTTTGTCAnGGGAACGTAGCTTGGACCTTTCAGTGAATCACTGCTAAGGTTCTACCnAAAGnCGTTCACTGAGATTAGACGTCGAGCATTAGCACACATCGTCGCAGA
BARC-PV-0003592	contig17422		0.564	[C/T]	241	CCGACTGGTAGCGAATTGGACATCGAACTTGACCTCCAACGTCTCAAAACTGTCAATGGAGTTAGGAGGGAGCTTCATAAACTAGCTCAAAGCACTTCCTTTCARAGAGGTAGGGAAGACCCGACATAGGATTGCATCATC[C/T]GTGGTATACAGACTCATGTnAGTGGTATATGCGTCCATGTGCTCATCAGGGTCGGTTGTTCCATCATAACGGTCCCTGTTGAACCCCTTCCACTTGTCC
BARC-PV-0003593	contig17430	working	0.974	[G/A]	324	CCCCGCGCCACTGTTACCCACTCTTAGGGCAACCTAACGCGTGGGGCTCCTAACTGGAGTCAACCTCTAATGGGATGACCACCTGGATGCCTCCTCGTGCATCTGATCTCTGGGGTCACCCATCTTGGAGCGCCCTAGCTGTTCACGTGCCATGCATGCAGCTCGCCCCTGGAACGTGACCCTCACAGGTCGTATCTTTTCCAGCGGCTCTTTGCTTGTGTTACGCTTGAGCGCATCATCCACACCACACGCATGGACCCTCGTGACCTAGGCTTCTCCCTAACTGATAACTGGTGT[G/A]TGTGGTCTGGGGTCCACCTTTTGCGG
BARC-PV-0003594	contig17474	working	0.992	[T/G]	343	CCCAGAGTTGAGGTACCAGTCGCTGGAGAAGGCGGCGTTAGCAGTGGTGTTCTAAGCCAGAAGGCTCTGCCACTATTTCCACAGTTTCACATTGGTGGTGATGACGAACCTCCCCATCCAGAAAGTACTTCAAAAGCCAGATGTAGTAGGGAGGATGGTTCGCTGGGCGGTAGAGATGTCGGAGTTTGATATCCAGTATGAACCCA[T/G]AGGGTCCATCAAAGTGCAAGTCCATCGTGGCAGAGCTCTCACTAGGAGGAGACCCTCAAGAGGTGGAGTTAGGGTCATAGTGGATGCTCTCAGTGGATGGGTCCTCCAACCAGTAGGGAAGTGGCGCTGGAATAAT
BARC-PV-0003595	contig17519	working	0.848	[A/G]	365	CCATGTTGACCTCAGTTACGAGAGCATGCTTGGATCCCGTGAAAGGAAGGCAAAGTnnGAGCCGCnnnnnGGAGGTGGCATACATGAAGAAGAAGGGTTTTTCGGGGGTCnCGCGGTTGTCGACACACACGGGTTTACCCTCCTTACAGGGCATAACCTTCACATAAACATCATGCTCGCTCCCGAAGACGTGGAACTTCTTGTCAGACTCGCTTTTCTTGTACGCATCAATGTCCTTAAAGGTGTTTATTTAATAAGTTTC[A/G]GCCAGAAGGTATCGGGAGCCCAGTGATAGAGTGATTTGTAGTCGATGGAAGGTGGAGGGTTTGGTATTGTTCTCGCCGGTTGACTCGAACGACAGCCTCAGG
BARC-PV-0003596	contig17717	working	0.903	[A/G]	241	ATTGTTGAAGTAACGTTTCCCTTACCTCATACTCCCCTGTGAGTTGTCCGACGACTAGACGGGAGACGCTCTTACAAGTTATATTnGTTATCTCTAACTCGATCGCCAGATGTAGACCTGCGATTATAGCCTCATACTC[A/G]GCCTGATTATTGGAAGTTTTAAATTCGAACTTCATGGCTTGTTCGATAACGATTTCTCCTGGTCCTTCAAGTACAACTCCCGCCCCGGACGAACGACTGTT
BARC-PV-0003597	contig17722		-99	[G/A]	237	CCTGAC[G/A]GCGGCGTCCTCTCCGGGCATCAGGAAGGGCGCACCATCGAAACTGCGCGGGAAATCCTTGCGATAGTGCCTGGCAAGTTCGGGCGTGGCGAAGAAGCTGGTGTCGCACTCGCCCAGCAGGTGGTGGTAACCGCGCACGTCCACATTGGGCGGCATGGGGCTGTCGGCAATGATGATGTCCAGCTTGTGGATGGCGAGGTCAGCCAGCAGCACGTCCAGCTTGCCTTCGCG
BARC-PV-0003598	contig17751		0.661	[G/A]	344	CCTTCTGAACCAGTACCATGCTCTCCAACCATTCAGGGTACTGGATCTCCCTGATATGATCGGCGTTCAGCAGCTTCTGTGTTCGTTTTGATGATTAGGTGCCATTCTTCATTAAATTTCCTCCTCCTTTGTACTACTGGTTGGACCCTATTATCCATACTGAGCCTGTGGCATAGGAAATCAGGGTCTATCCCAAGCATGTCAGCAGAGnACCACGCAAATGCGTTCA[G/A]GTGTCTGGCTATCACCCCAACTATTTGGTCCTGCAAATCCTGACCTAGCGAGGCACCGAGCTTGAACAACTTTTCTTCAATTTCCTGTTTTCGGACGTCACCAATTGGTCTTGG
BARC-PV-0003599	contig17763		0.314	[T/C]	207	TGAGCAGAACTCGGTTGGCCGACTCGACCTGTCCGTTCGTCTAGGGnTGGTCTAATGATG[T/C]GAACACTTGTTTTACTCCCAGCTTTGTACATAACTTGCCCAATTGCTGGCTTGCAAAGTGGGTACCnTTGTTAGATACCAACCTCTTTGGAATTCCGAAGCGACACGTGATATTCGTCCACACGAAGTGCTGGACCTTAnGGGTTG
BARC-PV-0003600	contig17777	working	0.843	[T/G]	241	CCAAGCAGACAGTGCTTTCCCTAGAGTTTTCCACCCAACACCGCTAGCAACTGGTCCTGGAGAAGAGGGTCAAGGAGCTTGGGCACGACAAGGAGTCACTGCAGAGTGACTTTGAGGCTGCCCTGATGAGGGATACGGTGGAAAAATCCAGCAAA[T/G]AGTACCTATCGCAGGTCCAGGAGACCATCAAGACTGAGATCTTGATGGGGCAAGCTGTCAATACTCTGGACAGTGAAGTGGTGGA
BARC-PV-0003601	contig17854		0.569	[A/G]	345	CCATGACGGTGCACGCCTTCACTAAGGGAATGCTGCCAGGACCCTTCAGTGAATCACTGCTCAGGGTCTACCCAAAGACGTTCTGCGAGATCAGGCATCGGGCTTTGGCGCACATCGTTGCGAACGATCGAGTCACAGAGAAAC[A/G]WGCCTTCGTCGGTCCTGTCCGACCTCGAGCAGCAGGTTGACCTAAACCnATGAGGGTGCACGAGGCGACCACAAAGAAGAAGGGCTTGGGGAAGCAACAACCTTAYGAGAAGCCCCAGACTGGAACGCGCACAGAGCTCAACGAGCTTATCGCTATTCCTAACATAGCGGCAAGATTGAAGATGCCGCCGAAGACAAACA
BARC-PV-0003602	contig17854		0.757	[T/C]	345	CCATGACGGTGCACGCCTTCACTAAGGGAATGCTGCCAGGACCCTTCAGTGAATCACTGCTCAGGGTCTACCCAAAGACGTTCTGCGAGATCAGGCATCGGGCTTTGGCGCACATCGTTGCGAACGATCGAGTCACAGAGAAACRWGCCTTCGTCGGTCCTGTCCGACCTCGAGCAGCAGGTTGACCTAAACCnATGAGGGTGCACGAGGCGACCACAAAGAAGAAGGGCTTGGGGAAGCAACAACCTTA[T/C]GAGAAGCCCCAGACTGGAACGCGCACAGAGCTCAACGAGCTTATCGCTATTCCTAACATAGCGGCAAGATTGAAGATGCCGCCGAAGACAAACA
BARC-PV-0003603	contig17860	working	0.915	[A/G]	241	CCAACACGGGTCAAACCTAAGTTGGTCCAAAATGAACCATCTAAATTTGACCTAACTTGCCCAAAATTGAACTTGACCTAACCTAGACTCAGTCTAACGTAAGTTGTCCTAACCCTTGATCGGCTTGACTCGACACAACTTCGTTCAACCCTAACTCAGCCTAACGTAGTTTTAATTCATCTCAGCTTGACATGGACTC[A/G]GCCTGACTTCGACTTGTGTCGACCAACTTGAGATGATGCTA
BARC-PV-0003604	contig17869		0.802	[T/A]	241	CCACGTAAGTTGGGTCCCACAAGCAGCATGAGCCAGTGTACCACAAGCGGC[T/A]CAAGCCAGAGTGCCGACTAGTGGTCAGGTGTCGATCATCAGGATGTGCCGATGTGTCCTCGACAACRGAGTAAGGCCGATGTGACATCGGGCATCGGTGATTCCAATAGTCGAATTGGACCACGAAGGTGGGTCCTAGAAAACACATCAATTATCAGTAATACCATCAGTTAAGGGGAAGTCCTAGGTC
BARC-PV-0003605	contig17925		0.74	[C/T]	241	CCATGGCGACCGCATGTTCGG[C/T]CGATTGTGCATGTCTTCGAGGGGACCTCCCTCGTCCAGGCATCTTACACCTGGGCAAGTAACTATTGGTGACCTTCTGCTGAGTGGGCTCCACTYGCAGGCTTTCTGCATAACACTCCCTTGCTATCTTTTGGTCCACGTGAATGGTCAAAATGTTGCCCGATAGGGAGGGGAACTTCATCGCGAGGTGAGGGGTGGAGACGATCGCCCCGAGCTTGTT
BARC-PV-0003606	contig17925	working	0.925	[C/T]	241	CCATGGCGACCGCATGTTCGGYCGATTGTGCATGTCTTCGAGGGGACCTCCCTCGTCCAGGCATCTTACACCTGGGCAAGTAACTATTGGTGACCTTCTGCTGAGTGGGCTCCACT[C/T]GCAGGCTTTCTGCATAACACTCCCTTGCTATCTTTTGGTCCACGTGAATGGTCAAAATGTTGCCCGATAGGGAGGGGAACTTCATCGCGAGGTGAGGGGTGGAGACGATCGCCCCGAGCTTGTT
BARC-PV-0003607	contig17929		0.371	[C/T]	241	CCATGTCGATCGCAGCTCGCCGTTCCTGCCGGAACGCATCACCGTGCGCGCGCGCACCGTCGACGCCTTCGGGCGCAACCTCGACGACGTGACGTTCGACGCCGACCGCGCGCGCGGGGGCTGGGACATGAAGATGAACGCGAAGCAGGTGCACGGTACCGC[C/T]CAGTGGCGCCGCGACGCCAGCTCGCCATCGGGCGCGCTCAACGTGCGCCTGGCGCGCCTCGACATTCCCGACGCCAGC
BARC-PV-0003608	contig17945	failed	0.886	[C/G]	241	CCTCCTCCACCAAATACAGCCAGCCGCTGGTGGATACCCCGCAGACCCTGAC[C/G]GTCATCAAGAAGCAGCTGATCGACCAGCAAGGCGCCACCACCCTGACCGAGGCGCTGCGCAACAGCCCCGGCGTGGGCACCTTCTATCTCGGTGAGAACGGCAATACCAGCACCGGCGACGCCATCTACATGCGCGGCTTCGACAGCTCCAGCGCGATCTTCGTGGACAACGTGCGCGACCTCGGTTC
BARC-PV-0003609	contig17975		0.744	[C/T]	240	TAAATGCCTCCTCGTCCTCCGCGTCCACGTTCACCACACCAAGAGTTATTTGAACTTGGATTGTGATTGGAACCAATGTTGTTTTGCTCAGCGCCTCCATGATTCTGGTCACCACGACCTCCTTTACTACAATAAGTA[C/T]CATGTTTATGATAGGATCTAAAAATTGAGACTTGTGCTTGTAAAGCCTGTTCAATTGGTTTTnCAATCTTATTGTCATTCATCCTCTGCTCATGCGCTCnT
BARC-PV-0003610	contig18011		0.601	[G/C]	241	CCAGACCAGTGAAGCCATT[G/C]GGTTCTCTCTAGAGATAGTTGTTTCCAAAGGGTTCCAGCGTAGGCGTAGTCGATCTTGTTCGTTCTTTCGCCATTTCACTGAAAGAGGAGCAAGAGGCnnnnnnnnTTnnTACAAGAAGAACTCATAAAGACAAAGAAAACTAAAGAAAACAGAACGTGTAGTAGAGCTCTTCAAAGGAAGAGCTCTGATACCATAACAGAGTTGGTGTGGATCCTTGTCA
BARC-PV-0003611	contig18032		0.733	[C/T]	241	TCAACTATCGTTACTCATTATTATATTACTAATCCAACCATATTCTGTTATTTGGnTGTACAACAGTACATGTTTTTCCTTCCTCAGTTGATAATTAAAGTATTGTTTTACATTTAGTTCATGGAGTTGAGTACGGTTTTGGTGCGCACGAGCA[C/T]GACACAACGGGGATTTTTGAAGTGCAGCCGAAACACTGTCCCGGnTTTACTTTCAGAAAGTCGnTTTTCATCGGAACAACAGnTCT
BARC-PV-0003612	contig18050		0.804	[T/C]	239	CnAGATnAAGGTCnAnnnnnGTTCCCGnTCCAGTTGACCAGCTCGCGGTGTTGGAGCTGTTGCTTGGTCAGCTCnATAACTGTGGTGAGCCCTTCAG[T/C]GCTGGAACTCGAGGCTCGGAGGGAACTCTCACCACCACCCTCGGTTGTGGCAGGGAAGTCTTGAGGGCGTGGTGAGGTTGAGGGGTGAGAGATCCCCTCCGAGCGAGCAGCCCCGnTCCCAGCAGTTTGAGATGGCAAGGT
BARC-PV-0003613	contig18072		0.573	[C/G]	239	CCTGATCCGCTATTCCACCGAAAACGCCGTCGAGCARGGCTTCTCGACCTCGGAAATCCGCCGTCGCCTGTTGCGTCCGCGCATCCTGATCTACACCGCCATCCTGGGCGTGGTGATTGCC[C/G]TGTTTGCCAGCTCGCTGTGGATACGCACGCCGCTGAAGCTGGATGTGATCCGTGATCGTGGCTCCATGGGACGTGAGGTGGAAGACGGCATCATCGAGAACGTCTACCGCCTGCAGG
BARC-PV-0003614	contig18131		-99	[G/A]	241	CCCA[G/A]TGTAAGTGGTGACGCTGAAGGGGGTACCACCATAGACTCTGAAGTGACGCACACCCAAGAGCTGACTCCATCCTCACCCCGTCAGCGAAAGGAGAAGGGnCTCATTGAATTGGGGGATTCGTTCTCGATGCCTAGACGGTCTGAGAGAATCAGTAAGAGACAAGTCCTCTCTGGACCCTTCCCGCATGCTAGAGGAGGTATGAACTCTCCTTCAATTTCGGATGGGnATATAAATA
BARC-PV-0003615	contig18166		-99	[G/A]	241	TAA[G/A]CTGTAGGTGGAAGGTACAAGGGACAAGTATATGGGGTTGGATGTGTCGATCGTCAGGACGACTGTGTTGATCGCTACCTACAAGAAACAAAAGCATCTTCTAGTAATAAGAAAGTTGATTCAGAAGAAATTGTTGAACTTAGGTAGCAAATTCAACACATGAATGCTCGGTTTCAATCCTTTCAAGATTTTATGATGCAATATATACCACCTGAAGCAACAACTGCATAACATATTT
BARC-PV-0003616	contig18175	working	0.997	[T/G]	229	CCAGGTCCCTTTAGCCTTCTTCAACCTCCTCTTCAAGCCCCTGA[T/G]CAAGACTCTATTGGAGGAATTGACCTGACCGTTCGTCTGAGGATGCTCTACTGAGGTGAACACCTGCTTGATTCTGAACTATGTGCACAAATTGCACAACTGCTAACTTGCAAATTGGGTGTCGGTTTCAGACACTAAGTGTCTTGGGATCCCAAAnTGACTAACGATGTTCCTCCATACGAAG
BARC-PV-0003617	contig18198		0.67	[T/G]	228	CCAAATTCGCTCGACATC[T/G]ATCTAGGCTGACTCCACTCGACGTCAGCTCGGGATGACTCGGCTGGACATTGnCACATGTTGACTCGGGTCGCCATCAATCCGAGCCAACTCGGCTCGCCATTAATTCGAGCTCACTCGGCTTGATATCAGCCTGGGTCGACTCAGCTCAAAATCGACCTAGGAAGACTCGTCTCAAAATCTGCTTGGGCCGACTCAGCTTGGCATCAT
BARC-PV-0003618	contig18206		0.697	[G/A]	234	CCCAAGATTCGCGACAGCCTAGACCTGTGACTTACGGCAGGTGCACGCAGTAGGCAGTGCGACGTGCAGT[G/A]GTGTGGGTCACGACAGGAGTGGTGGCGGCTCGCGACGTTGTGCAGGTGGCTTGCTCGTAGTAGGGTCGTGTCTAGGCAGTTTGGCGGAGTGCGCCAGTGCGACGACGGATCACGTTTCACTGCGACGAACAGGTGCAGGTGCTTGCGGTGAGCGAGATGACAC
BARC-PV-0003619	contig18216		-99	[C/A]	241	CCAT[C/A]TTTTTGGTGTCAGTTTTCTTTGCCTCCTCCAACGTGGCAATTTTCTCCCTCAGAGGGACGAGCCTGTTCTCCAATTCGATGGCGTCCTGAAGCTTGTCATGCAATTTCTTGCGCAGTnCTTnATnGTCCTTGCGCACGCTTTGGAACTCGTCTTTGAGAGCGTTTTTGACCCGCGAGAACTCGAAGCCTTGCATCATCATGTCGCACTTGATCTTCTCGGCTTCGGCTCTCGCGGT
BARC-PV-0003620	contig18274		0.498	[G/A]	241	CCTTGTTGAGGTCTGTGAAGTCGACGCACATCCTCCATTTTCTGCTAGCCTACTTTACCAGTACCACGTTCGCTAGCCACTCAGGGTACTCAATCTCCCTGATGTAGCCAACCTTGAGCA[G/A]nnnCTCnnnnnnnnnCTCTAATGACCTAACGACTTTnnnCATTnnnTnnnnnnnnCTTCTATnnnnnnnnnnTCGGACnnnnnnnnnnGATGGTGAGACGATGACACATGAAGTTAGGAT
BARC-PV-0003621	contig18281	failed	0.902	[T/C]	206	TTGACCGCCTGAAGGATGCCCACnATGAATGTGTCAAAAGGAnGCGACACATGCAAGTCAGAAAAAAGACAATTAAGCATGAAGAAGAAAGGGAGTTCGGTGGATGATCGTTCCCTATATACGCGATCGGTCAACGAGCAAGGAC[T/C]GATTGATAAGAGGGATCCCCTGGCAGAAGCCTTCAAAATAGGGACCCTCTTTnnnnnnnn
BARC-PV-0003622	contig18318		0.53	[C/T]	353	CCTTAGCAGCACCAGTAGAAGACCAAGCCCATGAGATGCCTATCCATGGGGAAGTTCACACCATTTCTGGTGGTTTCTCGAGTGGAGGATGCACTGCCTCTCAACGCAAGAGGTACGTACGGTCAGTGAATTCGGTGGCAGAGCAGGAGGCGGACGACTCACTGGACATCGACCTTGCATTCACGAAGGCTGATCTTCGCGATGTCGTCCCCCAnGATAATGATCCCGTGGTGATCTCGGTTGTGACCGCGGGAAGGAGAGTG[C/T]ACCGAGTGCTCGTGGACCAGGGCAGCTCGGCGGACGTAATGTTCTGGTCCATGTTCAACAAGTTACAACTGTCCCCTAATCTGCTGAGG
BARC-PV-0003623	contig18324	working	0.982	[C/G]	241	ATTATGTTGTATTATTTGTATTTGTACATAGTTTGTCTGTGTGTGAAGGGGAGAGAGTAAGATGGTTGAAAAGCTTGATGCTGAATAGAGCTTCTAAGTGTTGCCGTTTTCTGTTGTCACCATTCCAACCCATTTTTATGATCTCTCCTTCAATCT[C/G]CCACCTTCACACGCAACGATTCTATGTTACCCAAAGTCATGAACTTGTTGATTCCCTCCACGCCTTTTTCCAACGTTGCCTCAC
BARC-PV-0003624	contig18329	working	0.966	[G/A]	326	CCATnnGGGAGTTGAGTCATGTTTAGAAGTGTATTACCTAGCTCTTGATTGCTGAnTnGCCTCACTAACTCTGCTTAAGCGTATTTGGATTTGTGnTGTCGGTCGGCGTAACGAGCGAGTTCGAGACATGATCTCGATC[G/A]TGCAGACTCTATCAGGACACTTGCCCCTAGGCTCAAGGATGATTAATCCGAAGAGTCTTTGTCCAAGnCCGATGTGACGATTGGGCTTCCCGAGGTCTGAAGTGACATTGGGCGGCACCTGGTCGAGTGATGTGATGTGCATTAATGAGGGATTTTTTGGCGCCATTTGATGAGGGTCATTGGATC
BARC-PV-0003625	contig18343	working	0.871	[G/A]	241	CCAACCAGAATGGCTTCGTATTCAGCCTGATTATTCTTTGCCTTGAAGGTGAACT[G/A]TAGTGCCTGTTCAACCCGCAGATCACCTCGTCCTTCCAGGACGACCCCTGCTCCGCATGAGGTTTTATTGGACAATCCATCCACATATAACGTACATTCGGTCAAGATATCAGGTTGTGGTGCTAGCTCTACCAAGAAGTTTGCCAAGCATTGGGATTTGATGGCACCTCTCGGTTTAnACTTGA
BARC-PV-0003626	contig18367	failed	0.936	[C/A]	241	CCCCAGCTCAACTGCGACCCAACGGTTGGGCGTTTGTAAGAACGTTCGCCATCTTGTGCAATCACCTGGGGTTCTCTCCTTCCGTGGACATCTTCCTCTACTTCTTCGAGGCTAAGAGTCTAGGGA[C/A]GAAGCTTTAGGTAAGCTTCAATGGTGTGGTGGGGAGAGCTCTCCTGACCTTGTTCCAGCAATCCTACAAGGGCTTCAAGGGGAAGTTCTTCAGGGTGTGCTGCACTACTTACGA
BARC-PV-0003627	contig18401		0.628	[C/T]	241	CCGACCACACACGACCAATGGTGCAATTGCTTCGTAAAATGGCGAAGTTTAGCTGGGATGAGAAATGCAAAAAAATCTTCCAGTAGTTGAAGACGTCCTTGTCCTCACCAGCGGTCATCCAGAAGCCGAGACCTGACTAATCAATAATAGTTTATCTATCGATCTCGGAGGAGG[C/T]GGTCAACGCATTTMTGATACAAGAGGTTGAGAAGGAGGATCGTTCAGTTTACTTCGTCAGCCAAAC
BARC-PV-0003628	contig18401		0.607	[A/C]	241	CCGACCACACACGACCAATGGTGCAATTGCTTCGTAAAATGGCGAAGTTTAGCTGGGATGAGAAATGCAAAAAAATCTTCCAGTAGTTGAAGACGTCCTTGTCCTCACCAGCGGTCATCCAGAAGCCGAGACCTGACTAATCAATAATAGTTTATCTATCGATCTCGGAGGAGGYGGTCAACGCATTT[A/C]TGATACAAGAGGTTGAGAAGGAGGATCGTTCAGTTTACTTCGTCAGCCAAAC
BARC-PV-0003629	contig18413	working	0.916	[G/A]	174	CGTTGCGAGGnGTGCCACTGCGAAAnCGACCACGAAAGGTGTCGCGAGAACTGTGAGAGAGGCAATTTGCAACATCGATCCCACATGATCTGCTAGAATTGTAGTTTTCT[G/A]GTGATTGCAAAATGAAAATATGACCATATGTACGATCTTACGATGCAACTTGCGATTTGACTA
BARC-PV-0003630	contig18417	working	0.844	[C/T]	346	TAAACAnnnnCCTTAACTTGTACCCTTCATCCCAnnnnnnnnnnnnCnnnnnnnnnnnnnnnnnnnnACATGAnnnnnnnnnnnnnnnnnnnnnnnnnnnnnnnnnnnnnnnnCACTCACTGTTCTGAGAGATTACTTCTCCAAACTTGAGGAAGAGCTGTGCATC[C/T]GAGGTGCTCATTGAAGGGCAGTTCACCAAGTGTGGAGTCTTGAGGTTTGCATACTCATCCATGTAGCATGGCACTTTGGCAGATGGGTTTGAAGCAGGAGGTAGTGCTGCTGGTTGTTTTGGAGGGGTGTTTGATGGCACAAGGCTCCCAAGTACACGTGTCACTTCATGCATTGTCGG
BARC-PV-0003631	contig18440		0.837	[T/C]	241	CGTCGCCACAAGTGTTGTGCCCCCTGGAGGGGATAACGTTACCATGCAACAAATCTTGGAGACTATGTGTGCCCTCCAAGCAGAGGTGGCAACATCTAGGGTTGAAATTGCCGCATCACGTGTGGACAACGAAGAACTGCGCAGAGC[T/C]AATGAGGAACTACGCTGGGATTTGCAACAAGTAGGGGAGCGCGCAGTGGATGAACGTGCCCCACCTGTACCACTTAGGGCACATCCCATGTCG
BARC-PV-0003632	contig18445		-99	[T/C]	358	CCATCCTGTTAAT[T/C]GTTGCACTCCAGTCAAGGGCAATCCTACGTGCTAGATTACGCTAAGACTGTGTAATAGCGGCGTGAGGACGTGACTCCAACAACCCTACTTATCACGTATATAAGGGTGTTGAAAACCCTAAGATGGTACAAAATnCTAAGTTnAGAATTATTAnACACGCATACGGTTTTTGCTGCCCCAGTATTGACTTGAGCGTTGGAATGTAAACAGCCGCTAGGGCGTCCCCTTTGTCTTTGTAGGTACAAGGTGCTTCGATCTAAGAAAGCGCGAATCCGGGCGGGCGTAAGATCGTCGTTAGAGTCAACCGGCGAGAACACATTTATATTATTATTATTATATAAAT
BARC-PV-0003633	contig18468	working	0.961	[C/A]	218	CCAGGTTGATGCTCATTTTGTGATAGAGCTCTCCTCGGCAGACACGCACCATGAAGAATCCAACTTCCGATGGGTGCTCTCTATAGATGGATCCTCTAACCAACAAGGCAGCGAAGCTGGCATCATCCAGGAAGGGCTGAATGGGCTRTTGATCGAGCAGGCTCTACGGTTCGCTTTCAAGGTCAG[C/A]AACAACTAGACAGAGTATGAAGCTCTTATCG
BARC-PV-0003634	contig18533		0.615	[T/C]	241	CCAGCCGATCACGACCAGGCTGACGGTGGAGGATTCGACGTTCGAGAACGTCAAGGAATCGCTGTTCCGCACGGACTCGAAGACGTCGAGCGCCAG[T/C]TTCTCGAACGTCGACGACGGCGGGATGAAGGTAGTGGCGTTGACGCCGGATGCSGCGCAGGTCAGCGGAACCCGCAAGGTGTCGTACAAGCCGTATTCGGGGTAAGGTGGCAGCGGGCGGCGCAAGCGTCGCCCGCRCGGGGCG
BARC-PV-0003635	contig18533		0.578	[C/G]	241	CCAGCCGATCACGACCAGGCTGACGGTGGAGGATTCGACGTTCGAGAACGTCAAGGAATCGCTGTTCCGCACGGACTCGAAGACGTCGAGCGCCAGYTTCTCGAACGTCGACGACGGCGGGATGAAGGTAGTGGCGTTGACGCCGGATGC[C/G]GCGCAGGTCAGCGGAACCCGCAAGGTGTCGTACAAGCCGTATTCGGGGTAAGGTGGCAGCGGGCGGCGCAAGCGTCGCCCGCRCGGGGCG
BARC-PV-0003636	contig18533		-99	[G/A]	241	CCAGCCGATCACGACCAGGCTGACGGTGGAGGATTCGACGTTCGAGAACGTCAAGGAATCGCTGTTCCGCACGGACTCGAAGACGTCGAGCGCCAGYTTCTCGAACGTCGACGACGGCGGGATGAAGGTAGTGGCGTTGACGCCGGATGCSGCGCAGGTCAGCGGAACCCGCAAGGTGTCGTACAAGCCGTATTCGGGGTAAGGTGGCAGCGGGCGGCGCAAGCGTCGCCCGC[G/A]CGGGGCG
BARC-PV-0003637	contig18550		0.707	[T/C]	241	CCACTCCAAACGCAACTGCTTGTCACTGGGGCACCAGTTGGACAAGCTAGTGAAAAGCGGCTTCTTGAAGGACTACCTCCTAGAACCGCAGGAGGATCAGGCGTTAGTAGCCACATGAATGGACCAGGGGCATGAGGTGCCCATTCATGGGGAGATCAACACCATCTCTAGAGGGTTCTCAGGAGGAGGATGCACCGCCTCCCAGCAGAAGACGT[T/C]CGCGCGAGAGGTGATGGAAGTAGAG
BARC-PV-0003638	contig18558	working	0.888	[A/G]	169	CATCGAGTCCTCGTTGACCAGGGGAGTTCGGCAGATGTGATGTTCTAGTCAACTTTCAATAAGTTGCAGTTGTCGCCTGACCAGTTGAGACCTTACGATGGCTACCTATACGGTTTCGCTGGAGACCA[A/G]GTGGAGGTGAGATAGCATGTGGAGCTAAGGAAGACTTTCA
BARC-PV-0003639	contig18575		0.72	[A/G]	241	CCTTACCGGGGTCCTCGCG[A/G]AAAGGGTTGGGGAAGACAACCAGCTTCAGATTACTCACGATTCTCGAGAGATCACGCTTCACGGTGTCCCATACGGGCTCGGTGAGCGTGTTGGGGGCGGGTCCGAACCCGGAGGCGGAGACGTCGGAACGCGGAGGTGGCGGCGGAGGAGGAGCGGAAGTGGAGGATTTGGGTAGCGGCGGAGGCGGCTGAGGGAGGTTGGAAGAAATGAAnnnGGAAGG
BARC-PV-0003640	contig18585		0	[T/C]	369	CCACGGGCTATAAGTCGACCTCAACTCTTCTGGAGGCGCCTTGTACCAATCAGCGTGCATCTGACACTGCTTGCATCGCTGGGCGTATCTCACGCAATCATC[T/C]CTTAYTGACAGCCAGTnnnnnnnnACACAGATCACCTTGGATGCTAATGATCTCCCACCTACGTGGCTTTCGCAGATCCCTTCGTGGAGTTCTGACATTATCCTCGTGCACTCATCGCCGCTCACGCATGTCAGAATTAGGTGCGTGAACCTATGCCTGAATAGCACTCCATCGATGAGAGTGTACCTTGCGGAGTTTTTCTTTATCTTCTTACCCTCTCCAGGCTCCGCTGGGAGGATCCCATCGGCAAGGTATCGCCTATAAGG
BARC-PV-0003641	contig18585		-99	[T/C]	369	CCACGGGCTATAAGTCGACCTCAACTCTTCTGGAGGCGCCTTGTACCAATCAGCGTGCATCTGACACTGCTTGCATCGCTGGGCGTATCTCACGCAATCATCYCTTA[T/C]TGACAGCCAGTnnnnnnnnACACAGATCACCTTGGATGCTAATGATCTCCCACCTACGTGGCTTTCGCAGATCCCTTCGTGGAGTTCTGACATTATCCTCGTGCACTCATCGCCGCTCACGCATGTCAGAATTAGGTGCGTGAACCTATGCCTGAATAGCACTCCATCGATGAGAGTGTACCTTGCGGAGTTTTTCTTTATCTTCTTACCCTCTCCAGGCTCCGCTGGGAGGATCCCATCGGCAAGGTATCGCCTATAAGG
BARC-PV-0003642	contig18620		0.734	[G/A]	240	CCAGAAGCGAGGTATCAGACTTTGGAGAAGGCAGCTCTGGTCGTGGTGTTCTCGACCAGGAGGCTCTGTCATTACTTCCAAAGCTTCACGGTGGTGGTAATGACGGACCTTCCTATTCAGAAAGTGTTGCAAnGCCAGACGTGGCAAGAAGGATGGTCC[G/A]TTGGGYGATGGAAGTTGTCTGAGTTTGACATCTGGTACGAGTCTAGGGGGTCATAAAGGGACAAGTCAACCCGGACTTCG
BARC-PV-0003643	contig18620		0.525	[T/C]	240	CCAGAAGCGAGGTATCAGACTTTGGAGAAGGCAGCTCTGGTCGTGGTGTTCTCGACCAGGAGGCTCTGTCATTACTTCCAAAGCTTCACGGTGGTGGTAATGACGGACCTTCCTATTCAGAAAGTGTTGCAAnGCCAGACGTGGCAAGAAGGATGGTCCRTTGGG[T/C]GATGGAAGTTGTCTGAGTTTGACATCTGGTACGAGTCTAGGGGGTCATAAAGGGACAAGTCAACCCGGACTTCG
BARC-PV-0003644	contig18640		0.638	[G/A]	241	CCCCACAAACAGTATGAGTTAACACCCA[G/A]ATACCAAnnnnGACCTAAGTCACGAGAGGATCATGCATGGGGTGTGTATGGTACATTTGGGTACGGCACAAGCAAGTGTTAGGGTTAGAGTTTCCAGGGAAAGACTGCATGCATGGCATGTGAATACTTAGGGCACCCACAAAACAGATAATGCCGCAGCGCTGGTACTTGAGTAGGTACCTTGGCGGCTACGCTATTAATTCTATGCACTC
BARC-PV-0003645	contig18673		0.615	[C/T]	241	CCATCGGAATCAGCACTGGAGGAAGGCGAAACCCCATTCCTAGCCCGCAGAGCTCGAGTAAGTCGTGTCCTCCTCTCTTGGTTTATTTTCGAGCCTGCACCACGGGAGATAAATGTGTCAGAGACACCATGAAGCAAGA[C/T]AGACACGTTTnnnnnGCAACAAATGCCGAAGTTTCTAGGGCAGCGACTCTTACATATGTACTTTCCGAGAGTTCCAGCGTTGAACTCCAAACTGATCAAAG
BARC-PV-0003646	contig18690		0.764	[G/A]	241	ATTTAACACTCCCCCTCAAGCTGGTGCATATAGATCATATGTACCTA[G/A]CTTGTTACAAATGTAATCAATCCTAGGTCCTCGTAAGGGTTTAGTAAAAATATCTGCTAATTGATTATTTGAATTAACAAACTCAGTCTTGATATCTCCTGATATTATCTTTTCTCGAATGAAATGACAATCAATCTCTCAATATGTTTTGTCCTTTCATGAAAAACTGGATTTGAGCTAATATGAAGAGCAG
BARC-PV-0003647	contig18695	failed	0.859	[C/T]	241	CCCAGGCAGTTATGAATTCAATACAGTAAAGTG[C/T]AAGGGGAATCGGAGTAGAAAAACCATACCTCTAGTGATTTGGAAATGGAAAGGGACGACCTTATTGAACGAAGAGGGGAGGGATCGCGGGAGCTTCAAAGAAAAGAAGAATGAACACTGGAGAAGAGCGCAAGAGAGAATAGAACAGTAGTTGAAGCGCGGGATTTCAAAGACTTAAACGTTACGACTGAAGTTCAAGAGGCACTGG
BARC-PV-0003648	contig18697	working	0.901	[T/C]	237	TAACCTGAGGGAAGCAAGGnnnnnnGGAGCAGAATGAGCAGTCCACAGGTGCCAAAGAAAAGAGTGGCATTTGTGCTGATTGATGGGTTGGCTGATGTGTCACTGCCAAGGCTTGGATTCAAGACTCCTCTTCAGTCCGCAAAACTnCCGAACTTGGATGCCATAGCATCTGCTGGAGTTAATGGACTAATGGACCCTGTTGAGG[T/C]TGGCTTAGCTTGTGGAAGTGACACTGCTCAT
BARC-PV-0003649	contig18708		0.526	[C/A]	241	CCCATGGAAGTGGCTAGTATCACAGCGTCCATGATTGCTTGAGnGAACGGCATGGGACGTGCCCTAGGTGGTATGGGTGGGGCACGCTCATCCACTGCGCGTTCCCCCGCCTGTTGCAAACTCCTGCACAGTTCCTCATTAGTT[C/A]TACGnAGCTCTTCGTTGCTTGCCTGTGACGCAACTAGGTCCACCTGGAAATGATCTTGGTCGACCnTAGACACCGCTACCGCCTGCTnAAGGGCAC
BARC-PV-0003650	contig18801	working	0.992	[G/T]	241	TAAAGGTATACATGCAAGAGAGTTTGTTTGTCAACAAAGACAAAATTACAAAAT[G/T]GAGTCATTCTCGTGGCACGATTTGCCCGTCAATAACACAGTTGGACTCACCAAAGGGGGTAAnATCCACCTCAGGATGCGCACATGCAAACTGAGTAATGGCGTCTTGAAACCCCTCACCATAAGCGTCAACGACATCGTTAGTGAGCTCCTCCTCTGTCTTTTTAAAGGACTCAATCGTCCCAGC
BARC-PV-0003651	contig18834	working	0.943	[T/C]	235	CCACGAGAGCGGTGACCACAGTCCCnGCTCTAACGTGCGCGAGCAGGACAGGTACCTCCCCATCGCTAACATAAGCCGCATCATGAAGAAGGCGCTCCCTGCTAACGGGAAAnTAGCCAAAGACGCCAAAGAGACTGTTCAGGAGTGCGT[T/C]TCTGAGTTCATCAGCTTCATCACCAGCGAGTTAGTGTTTnCTTTTTCTGATTTTCTnCCGTTTTnCTGTTATCACGTTCTTTAA
BARC-PV-0003652	contig18860	working	0.935	[T/C]	351	TAATGTTATTTTATTATTACTTATTTTGTGTGGACCCAACTTTAGGGTTAGTTAAGGCAAGTGCCTTTTTGTTTTGTAACTTATACACACACGCACAACAATAGTAGTAGAACAATGTAGGTTnAATGCACnATTTTCTCTATCTTATTTATTCAAGTTAGTACTTGAGTTAGTGTTGTCAAAATCACGAGTTTACTCGCATACTCGCACGAGTCAGCGAGTTTGGAAGGCTAGCCGAGTCTCGGTCAGCGGAT[T/C]GGTATCAGAGAGGATCACAACGAGGTGCCGCACGGACCAGTGGATTGGAGGATTGACTAAGGTTGTTGATCGTGACTCGTGCACGACCATTTTTGG
BARC-PV-0003653	contig18862		0.798	[T/G]	241	CCTTCCAGCTCCTCTCCAGGAAGCCTTGAAGTCCTTCACTGTGCGCCTGAACGCTATGGTCGACGAGTGTCTTCCTCAAATCGTCGGTGAAGGTTTGAAAAACACCTTGGACAAGTTCGAACTCGACAACCGCGTCCATCAGGAGGTGGCGAGCACCGCGAGAGCCGAAGCGGACAAA[T/G]TCAAGTGCGACATGATGATGCAAGGACTAGATTTCTCGCGGGTGGAAAACACTCTCAACGAC
BARC-PV-0003654	contig18912		0.222	[C/T]	220	GAGGACCCATCCACCGAGAGTACCCACTTGAAACTAGCTTCCTCCTCCTGTCGTGCACTTCCCAGCGAAAGCTCTGCCACGAAGTC[C/T]GTGTASACTTGTCCTTTTATGGGTCCTYGGGGATCGTACTGGACATCGAACTCTAACAGCTCCACCGCCCAGCGAACCATCCTCCCTGTCACGTCTGGCTTCTGCAGCACTTTCTAGATAGGGAGGTCCATCA
BARC-PV-0003655	contig18912		0.375	[G/C]	220	GAGGACCCATCCACCGAGAGTACCCACTTGAAACTAGCTTCCTCCTCCTGTCGTGCACTTCCCAGCGAAAGCTCTGCCACGAAGTCYGTGTA[G/C]ACTTGTCCTTTTATGGGTCCTYGGGGATCGTACTGGACATCGAACTCTAACAGCTCCACCGCCCAGCGAACCATCCTCCCTGTCACGTCTGGCTTCTGCAGCACTTTCTAGATAGGGAGGTCCATCA
BARC-PV-0003656	contig18912	failed	0.911	[C/T]	220	GAGGACCCATCCACCGAGAGTACCCACTTGAAACTAGCTTCCTCCTCCTGTCGTGCACTTCCCAGCGAAAGCTCTGCCACGAAGTCYGTGTASACTTGTCCTTTTATGGGTCCT[C/T]GGGGATCGTACTGGACATCGAACTCTAACAGCTCCACCGCCCAGCGAACCATCCTCCCTGTCACGTCTGGCTTCTGCAGCACTTTCTAGATAGGGAGGTCCATCA
BARC-PV-0003657	contig18921	working	0.98	[A/C]	241	ATTCGAAAACGCGCGCGTCCAATCACTGTTCCAGCATTCTCTGAATCACCCTTGATGGCTTCGTCTTCTTCCTCGAGCGCTATTGCGTTTTCCCTACAAATTCCAGAACCTTCATCCTACTTGATCCAAAGGTACGAACTTTAACTGTTGATCGCACTTATCTATTAATT[A/C]TGATGCTTGATAACCGCTTGGGnCTGTTTAACCCCTTGCATTTTAAGCTTTCCCTGTTTTCTCTTCGTTC
BARC-PV-0003658	contig18983	working	0.913	[A/G]	241	CCCCAAAACTGAACCTCAACCCCAACCTGAACCATCCATCTCCAAACCAGAGCCTCAGGAATTCGTTGCGACTGTGAAAAAGAGCGAAGATGGCGTGGAAACAGTGTCGCCAATTCATACAAAGCCC[A/G]AACTCAACACCAATGTGCAAATGGAAACGGAACCCAAGTCGGAACCGGAAGACGGAGAAGAACCACGACGAGATGATCCCATGGACGAAGATACTCCCGAAGATACAGTTGTG
BARC-PV-0003659	contig18985		0.838	[T/C]	241	CCCACACTATTCTAGGAACCTCCTCCGCTTAGGTCCCTTTAGCTTTCTCGAGTCTCCTCTTCAGACCCCnnAGCAAGACTCTGTTGGTGGACTCTACCTGCCCATTTGTCTGAGGGTGCTCGACTGACGCGAACACCTGCTTTATCCCGACCTCTGTACACAGCTTGCCCAGCTG[T/C]TGGCTTGCAAACTGTGTACCATTTTCAGAGACAAGGCGCCTTGGCACGCCAAAACGGCATACTAT
BARC-PV-0003660	contig18999	working	0.92	[T/C]	344	CCCAATTCATTTTAGGTCAGCTATTGTTAGGGTTCCTCACTCACAAACAACATCA[T/C]TGTCATCGCCGCACACTGTCAGCCGCCACCGCAATTTATCATCAGATTTGCACATCACTATCATCAGACCTTGCGCCGCCGCAACAAGCCTCATTCTTTCCGCCTTTTTTGCCTATCTCTGTTCATCGTTAGCATTCTGTGATGCAAAAAGCGATTGCCGTGGAAAACTCGTATCGCCACTGCCATGTTAAGGCAATGATnnnnnnCATGCCACCGCTCTCTGCCATGGCGCCGCCATAACCGATCATTGATATCACTGAAAGGGAGCCATTTGAACTGTATGACGGG
BARC-PV-0003661	contig19059	failed	0.887	[G/A]	354	CCATCTCCAAACTAAGGGGGTGGAAGGGCTCAGTCAAGGAGGAAACCCACGAGGTTGATGAGCTCACATGGCATGTGGATGGTCTTAAGCAATAAACAACCAAACTCCACGAAGAGCTCCAACGAACACAAGAAAAGTCAAGGGTTCTTCTGACTAAGAAGTCTAAGGAAGCCCTAGAATTATCCAACAAGAACGCGGAGCTCCAAGCTGAAGTGGAGAGACTTAAGGGGGAGCTGACCAAGAAGGATGAAGAGTTGATCCGAAAGGATGASGAGAAGGTGTGAGAGAGGGAAGCTCTCACCAACGATGTTGCTAACTCATTCAT[G/A]GCGGGCTTTGAAGACGCCGTCGCACAGG
BARC-PV-0003662	contig19089	working	0.983	[T/G]	241	CCAAGCCGACAACAAAAGAGCCCATGATGATATACCTGGTCGTATCACCAGAAGCCGTTAGCAAGGTAGGCGTACAAAGAAACCCCAAACAGAAGTTCGTATACTTCATAAGCCGAGTACTCCAAGACACTGAGACACGATATCAACTTGTCGAAAAGGTTACCCTCGCCCTCGTACACGCATCAAGAAGACTGAGACATTAT[T/G]TCCATAGCCATGAAATCGTTGTCAAAATTGATTGTTC
BARC-PV-0003663	contig19102		0.645	[C/T]	241	CCTGAATGGACGCCCAAGTGTTTGGGTGAATTTGGGTGGGAGCCACATTGAG[C/T]GCCCGAAGGACCCCCATTGTGAACTTGTAAAAGGGAAGAAAAATATGCAAGTGTGAAAAGAGACAGGTATACATGTAAAGAAGGGGGGACCGGTACCTGATCTCCCCAAACAGACACTCTCGGTGGACGAGCAAGGCACAACGCTAAAGAAGCTAGAATGCCCGCCCGCCTTTAAAATTGGGCACTTA
BARC-PV-0003664	contig19134		-99	[A/G]	241	CCAATAATACCCCC[A/G]ATAACATTATCGATGATGATTTTACAGCAATTAACGCCGCTCAAGACGACCCCATGGTAATAACTGTGGAGATTGACAAGTTCGCAATCACTAAGGTCCTGGTAGATCAGGGCAGCTCGATGGACATTCTCTACTGGAGAACCTTWCAAAAAATGAGGATCCCCGAATCGGAGATTCAACCATATGATGAGAAGATCGTAAGGTTCTCAAGCTAGAGAGTAGACAC
BARC-PV-0003665	contig19134	working	0.967	[T/A]	241	CCAATAATACCCCCRATAACATTATCGATGATGATTTTACAGCAATTAACGCCGCTCAAGACGACCCCATGGTAATAACTGTGGAGATTGACAAGTTCGCAATCACTAAGGTCCTGGTAGATCAGGGCAGCTCGATGGACATTCTCTACTGGAGAACCTT[T/A]CAAAAAATGAGGATCCCCGAATCGGAGATTCAACCATATGATGAGAAGATCGTAAGGTTCTCAAGCTAGAGAGTAGACAC
BARC-PV-0003666	contig19179		0.55	[A/G]	221	CCAAAGGCAAAAGCCAG[A/G]ACTTTCTGCATCTGGCTGAGACCAATTTTAAGTGAAGTTGGAATTTTGAAAGTAACTACCTTCACCAGCGTTGATGCTGGGACTACTTTGGTCAGCGATGAAGCTCCTAAAACTGCTGTCGCTCCAGCCCCAACTGCCACCATAGGCTTATCCGTTAACAACCGCTTCTTGTCACTGTGATTCAACATTACCTCTTTACCTTC
BARC-PV-0003667	contig19196	working	0.878	[T/C]	241	TTTGTCTAGACCTGGGATCGGGCTAACTTTGCTCAACGAGGGTTTGTTTGAATAAACTCAACTTAACTTGTCCCTGACCGAATCGACTCGACTTAAGTCAAGGTCGAGCTAACTCTAACTCGATTCAACTTGGGCT[T/C]GGGCTTAATCGATTCAACTTGGGTGTGAGCTACACTTGAGCCCGAGCCAACTCTGACTCGACTCGACATGGTTTTGATCCTACTCAGCTTGACTTGAGCTTAGA
BARC-PV-0003668	contig19293		0.748	[G/C]	189	CAAGGGGCGCGCTGTATTCTTCGCCCCCCTCCTGCCCGGACACGATCATCCGCACGAGTGGGACGGGATACGCCGGCTTTCGCAGGAAATAGCGGATTCTGGATACAATCACCGCTTTTCTGGCTTnCCCCATCACGAACCCTGGCAGTTCG[G/C]TCCCTGAAGAACATGTCCCCTGCGCGGCGCATAGCT
BARC-PV-0003669	contig19326	working	0.986	[A/G]	348	CCTGCTCGATCAGCAGTCCATTTnnnnnnnCCAnnnTGACGnnnTnnCCAnTGCCCTGTTnnnnnAAGnnnnnnnnnnnnnnnnnnnnnnnnCnnnnnTCTGCTTTCTCTTGGTGTGTGGCTGCCAAGGAGAGCTCTACTATGAAGTCTGCATAAACTTGACCTTTGATAGGTCCTCTTAGCTCGTACTGCACATCGAACTTTGATAGCTCAACCGCCCAACGCACCATCCGACCCAGCACATCGGGCTTCTGTAAGACCTTGCGAATATGGAGGTTTGTCTTTACTATTACGGTGAAACTCTAGAAGTAATGGCG[A/G]AGCCTTCGTGCTGAAAACACTACCGCTAGGG
BARC-PV-0003670	contig19360		0.763	[C/T]	241	TGGACGTGTTCCTCTACTTCTTCGAGGCAAAGAGCCCGTGCCAGAAACTATGGGT[C/T]AGTTTCAATGGTGTCGCTGGGAGGGTGTTGCTGAAGCTCTTCCAGCAATCCTACAAGAGTTTCAAGAAGCACTTCTTCAAGGTGTGATGCAACTGGAGGGACCCCACTCTCTTAGATGGGTTCCCTTTCTACTGGGCGGAGAAGCCCAACCTCTAGAAGCCTAGGTGCCTTGAGGACCTTCCTCC
BARC-PV-0003671	contig19362		0.733	[C/T]	241	CCTCGTCTAAAATCCTCCCCCTGTTGG[C/T]ARTCAGGGGTATACCTTTCACGGATGTCTCTGCGTCTATCTCCCTGACCAGAGACTGGTCGACCCTGACRTTCCTTCTCTTSCTTTCCTTTTTCTCCGCTAGCCTCAACTCRGGCTTGATTGTGGAACTCTCTCAGCTCCTCTAGCTGCATGAACTTGGCGGCTCTCCGCCTAAGCTYGTCYAAGTTGGCGGCAGGTTGCATGCATAGATTGT
BARC-PV-0003672	contig19362		0.693	[G/A]	241	CCTCGTCTAAAATCCTCCCCCTGTTGGYA[G/A]TCAGGGGTATACCTTTCACGGATGTCTCTGCGTCTATCTCCCTGACCAGAGACTGGTCGACCCTGACRTTCCTTCTCTTSCTTTCCTTTTTCTCCGCTAGCCTCAACTCRGGCTTGATTGTGGAACTCTCTCAGCTCCTCTAGCTGCATGAACTTGGCGGCTCTCCGCCTAAGCTYGTCYAAGTTGGCGGCAGGTTGCATGCATAGATTGT
BARC-PV-0003673	contig19362		0.635	[G/A]	241	CCTCGTCTAAAATCCTCCCCCTGTTGGYARTCAGGGGTATACCTTTCACGGATGTCTCTGCGTCTATCTCCCTGACCAGAGACTGGTCGACCCTGAC[G/A]TTCCTTCTCTTSCTTTCCTTTTTCTCCGCTAGCCTCAACTCRGGCTTGATTGTGGAACTCTCTCAGCTCCTCTAGCTGCATGAACTTGGCGGCTCTCCGCCTAAGCTYGTCYAAGTTGGCGGCAGGTTGCATGCATAGATTGT
BARC-PV-0003674	contig19362		0.56	[C/G]	241	CCTCGTCTAAAATCCTCCCCCTGTTGGYARTCAGGGGTATACCTTTCACGGATGTCTCTGCGTCTATCTCCCTGACCAGAGACTGGTCGACCCTGACRTTCCTTCTCTT[C/G]CTTTCCTTTTTCTCCGCTAGCCTCAACTCRGGCTTGATTGTGGAACTCTCTCAGCTCCTCTAGCTGCATGAACTTGGCGGCTCTCCGCCTAAGCTYGTCYAAGTTGGCGGCAGGTTGCATGCATAGATTGT
BARC-PV-0003675	contig19362	working	0.934	[A/G]	241	CCTCGTCTAAAATCCTCCCCCTGTTGGYARTCAGGGGTATACCTTTCACGGATGTCTCTGCGTCTATCTCCCTGACCAGAGACTGGTCGACCCTGACRTTCCTTCTCTTSCTTTCCTTTTTCTCCGCTAGCCTCAACTC[A/G]GGCTTGATTGTGGAACTCTCTCAGCTCCTCTAGCTGCATGAACTTGGCGGCTCTCCGCCTAAGCTYGTCYAAGTTGGCGGCAGGTTGCATGCATAGATTGT
BARC-PV-0003676	contig19362		0.583	[T/C]	241	CCTCGTCTAAAATCCTCCCCCTGTTGGYARTCAGGGGTATACCTTTCACGGATGTCTCTGCGTCTATCTCCCTGACCAGAGACTGGTCGACCCTGACRTTCCTTCTCTTSCTTTCCTTTTTCTCCGCTAGCCTCAACTCRGGCTTGATTGTGGAACTCTCTCAGCTCCTCTAGCTGCATGAACTTGGCGGCTCTCCGCCTAAGCT[T/C]GTCYAAGTTGGCGGCAGGTTGCATGCATAGATTGT
BARC-PV-0003677	contig19362		0.188	[T/C]	241	CCTCGTCTAAAATCCTCCCCCTGTTGGYARTCAGGGGTATACCTTTCACGGATGTCTCTGCGTCTATCTCCCTGACCAGAGACTGGTCGACCCTGACRTTCCTTCTCTTSCTTTCCTTTTTCTCCGCTAGCCTCAACTCRGGCTTGATTGTGGAACTCTCTCAGCTCCTCTAGCTGCATGAACTTGGCGGCTCTCCGCCTAAGCTYGTC[T/C]AAGTTGGCGGCAGGTTGCATGCATAGATTGT
BARC-PV-0003678	contig19373		0.818	[T/C]	241	CCCCGGGCGTCAACACCCAGTCGGATCATAACGAGACACCAACATAGCATTTCAATGTTGCCCTAGAACAGGTCCT[T/C]TTCGGGAACGACACTGAGTAACTCTTGAGCAGCGGGGGGCAAACCGACCTGGACTCCCCTTGAAAATTTTAAGTCACCCCCTATAAGAGATAAGGGGACTTTGAAGCCTTAAGGGTAAnGACGnCGATGnTGGATGGATGGGCAGCATCATCGACGGGAGGAGG
BARC-PV-0003679	contig19383		0.617	[A/G]	252	CCTTTGGTTCATGAGCAGCCTTGAGTGTGTCCCACATATCCTTAGCAGTTTTGCACTTTGATATCCTGAAAAATTCATTAGTATCTAGTGCAnAnGCTATGCCTTC[A/G]ACAAGGCACATGAAGGTCAAGTTACCATCAATGGAAGGGnGGTTATCACCATCCGTTCAGnnnnnnnnAGCGnnnnnGTGnnnnGnnnCAGCCTCAAGAACnnnnnnnnnnnnnnnnnnnnnnnnnnnnnnnnnnnnnnnnnnnn
BARC-PV-0003680	contig19398	working	0.935	[T/C]	189	TATGTTATATATTCCTTGACTACTGCTGTAAAAAATTGCTAAAAAAACCAATCTTTGATGCTTGTTCTATATTTTCCCATTAGTACCCATCT[T/C]TGCACTAAGAACAATTTGTCGTTTTGTAACAGAAGGAGAATCGAAACTATGCAGGAGGTGAAAGGAGCCACCATGCAACGAAGTGAAAGTGTGAGA
BARC-PV-0003681	contig19517		0.714	[C/T]	240	TAATAAAGTTATCACTTCAATTTTnTTAACAGGTTACCAAnnnnGnnnnCACCTATGTATCTGTACCGTATCTGTACATGTATGGAAATTGGGAGTTGAGCAATGTTGACCCACGTCGATACATAATAATTACCTTATTCTTAGCTGT[C/T]CTATTCTTCAAGTTTCTCTTCCTCTTCGCATGCTCCGGCCGGTCGGTGAGGTACCTGCGATTGCACTCCGACGCTCAAGTCAGCAATGGTG
BARC-PV-0003682	contig19544	working	0.891	[C/T]	235	TGATTCGATTAAGTTGGTTTATCTATAGAAATATCATTGACCAACTTGGTCAGAGTTTAGGATTCGACCAAATTGATCCATCTGTAGAAATATCATTGACCAACTTGGTTAGAGCTTAGGATTTCGACCAGTCCA[C/T]CCGTAGAAATGTCGTTGATCGACTTGATTTGATCTTAGGATTCGGTCAAGTTGGTCCACCCGTAGAAATGTTGTTGGTCAAATTGGTCTTAnCTTAGGA
BARC-PV-0003683	contig19567		0.373	[T/C]	217	CCACCGGCACGCGCGGCAGCATGGTGG[T/C]GAAGTCCGCGGGACGCATCGTCAGTTCCGAAGGGGACCTGCCGATCAGCACGGCAATCGCATGCTCCAACTGCGCCCGCGTGATCTGGATATCGATCTGCTGCGCCTGCGCCGACTTCAGTTGCGTCTCCGACTGCAGGACGTCGGACCGTTGCGCGGTGCCCACCGCATACTGGTTGCGCACGAGTTG
BARC-PV-0003684	contig19571	failed	0.909	[G/T]	241	CCATCTGAAGCTGAGAGTGATGGA[G/T]CCACCACATCAGCCGCTCTCTTCCTCTTGAAGACGAGGTTTGTGCAGGTATCCTCATCTTCGGAGACAGTGGTCTCCACCACCCTTTTCTACCTCTGnTCGATAGGGGCTGGTTnAGGAGAGATTGGGGTGGAGGTAGCAGGAGGAGGAGTGTCCGCAGGGGTAGAGGTACCCGCATCGGCAAGAGCAGCCTTGCGTTTAGAGGTCAACTCAGCCA
BARC-PV-0003685	contig19594		0.834	[C/T]	364	CCCAAGGGTATTGAGGAACTGACTCCCAATGATCGCGACCTGTGCCAACTTCTCTCAAGCTTGGGAGTGGTGTTTAACACTGCTGAGCTGATTAAGCATGAGTGCAGCGCCACAACCCTCAAGGGCTACATTGGTATTTGTCCCTATATTTTACATGTCTTTGCTTGTACT[C/T]TTGTTGTTAGTTGCATATTGTGTAGGCTTCTCCTTATGCTTCGTTGTCTTGGTGCAGATATGGTGCTTAATGAAGAAAAGAGGAACAGACTGGCTGGGATGCTCACTCGTCGTTAGACTGCACTTACTGGTGTAGGCGGCTCAGCCCCCGCTGGTCTTGTTGTTGCTCTGATAAGTGCATAATTTCAGTAAT
BARC-PV-0003686	contig19606	failed	0.906	[T/A]	241	CCGACCTAGAGGACGTTGTCCCCCATGACAATGATCCAGTGGTAATCTCAGCGGTAACCGCAGGAAGGAAGGTGCTAGTAGACCAGGGAAGCTTGGCGGATGTAATGTTCTGGACGACTTTCAACAAGCTGCAACTATCCCCCAACATGCTAAGG[T/A]CCTATGACGGCTGTCTCTACGGTTTTGCTGGAGACCAGGTAGAGGTGCGGGGATACTTGGAGTTGAGGACCACCTTCATAGATGG
BARC-PV-0003687	contig19612	working	0.952	[T/C]	241	CCAGAATTTGGCAAGCCTTTCGATCGGTCGAGGGCAACTCGTCAAGGGATTTGGGCTTCGTGAGCTTCACTTTCTTCACCCAGTATAAGGGnAAGTCGTCAAGGGCGGAGAGATCGAAGTCAGAGCAGCATACTTTGAAGAATTTGCCCTTCCACCCTTTGAAAGACTGTTGAAATAATGTCAGGAGGACCCTTCTAGATATGTTGCTAAGACTCA[T/C]CCAGAGGCTTTTCCCCTACTTCTT
BARC-PV-0003688	contig19623		0.707	[A/G]	241	CCACTCAGCGCGAGGTCCTTCTGGGGCAGGTTGAGGGCGAGTTGGCTTAGAAGACTGAGTTGTTGGCTGAGACGATTGAGTCCTTCAAAAAGACAGAGGAGGAGCTCGCAAAC[A/G]ATGCCGCTGACGCTTATGGTGAGGGGTTTSAAGATGCCATCGCTCAGTTTGCCTGTGTGCATCCTGAGGTGGATCTTACCCCTTTTGGTGAGTCCAAGTGCGTTGTTGACGGGAAACTCGTGCTACG
BARC-PV-0003689	contig19632		0.272	[T/C]	368	CCCTGCTCGACGCGACCGTCGACGCCACCCTGGAGCGCGCCCATGTCG[T/C]ATGACGAACGCGCCCTGTCGTTCCGCTGCGGCGACGCGGCGCTGGTCGGAATCGCGTCCGTGCCCGCGCAGGCGTGTACGCGCGGCGTGCTGATCGTCGTCGGCGGTCCGCAATACCGCGTCGGCAGCCACCGCCAGTTCGCCCTGCTGGCGCGCCATCTCGCCGCCCACGGCATCGCCGCGATGCGCTTCGATTACCGTGGCATGGGCGACAGCGACGGCGAGGAACGCGATTTCGAAACGATCCAGGACGACATCCGCGCCGCGCTCGACACCTTCGTCGAAGCCGTACCGAGCCTCACCGACATCGTGCTGTGGGG
BARC-PV-0003690	contig19743	working	0.895	[T/G]	241	CCTTCCTGTACAACAAGGAAAAGGA[T/G]AAGCTTTTGACCTTTGAGGAAGATCGTCTGGTGTAAGAAACCATGAGGTAGCTAGGGTAAGCCATTGCTGCAAGCTGCTTGGTTGCCACCAAGTTAAAAGATTGGAGAGGGTTAGCTGATAAGAGGTCTCACGGGATCGCTGAGCTCCATCAATGAATAAAGAACCTTTAAGAAAAGCTTCAGCAATCAAAACTCTTGCGCCAAGAAATGGTGAA
BARC-PV-0003691	contig19835	working	0.936	[C/T]	241	CCCTGATCGCTGGAATGCTGCTAGTTAAGGAGATGGGTGCGAAAGGTTTGCTGGCGAAAAGTGACTCCTTGTTAGTCACAGGACAGGTCAAGGGGAATACCATGCTAAAGA[C/T]CCTCAGATGGCTGCATATCTAGAGTATGTCCAGGTTCTGAGGGAGATGTTTGAGGTGTTCGAGTTAGTCCACGTACCCAGAKAACAGAATGCCGGAGCTGACTTACACARTTTCAAAGACTGAAACTAC
BARC-PV-0003692	contig19835		0.904	[T/G]	241	CCCTGATCGCTGGAATGCTGCTAGTTAAGGAGATGGGTGCGAAAGGTTTGCTGGCGAAAAGTGACTCCTTGTTAGTCACAGGACAGGTCAAGGGGAATACCATGCTAAAGAYCCTCAGATGGCTGCATATCTAGAGTATGTCCAGGTTCTGAGGGAGATGTTTGAGGTGTTCGAGTTAGTCCACGTACCCAGA[T/G]AACAGAATGCCGGAGCTGACTTACACARTTTCAAAGACTGAAACTAC
BARC-PV-0003693	contig19835		0.102	[A/G]	241	CCCTGATCGCTGGAATGCTGCTAGTTAAGGAGATGGGTGCGAAAGGTTTGCTGGCGAAAAGTGACTCCTTGTTAGTCACAGGACAGGTCAAGGGGAATACCATGCTAAAGAYCCTCAGATGGCTGCATATCTAGAGTATGTCCAGGTTCTGAGGGAGATGTTTGAGGTGTTCGAGTTAGTCCACGTACCCAGAKAACAGAATGCCGGAGCTGACTTACACA[A/G]TTTCAAAGACTGAAACTAC
BARC-PV-0003694	contig19859		-99	[T/C]	215	TCAGGCGGATGTGGTCGTCAATGCCCTGCCCTATCACATGGCGGTGCCGGTGGCGACGGTGGCGCGCCAGACCGGTACCCACTATTTCGATCTCACCGAAGATGTGCAGGCGACCGCAGCGATTGCAGCGCTGGCGGCGGATGCCCCCACTGTCTTCATGCCGCAATGTGGACTGGCGCCGGGCTTCATCGGCATCGC[T/C]GCGCACCACCTGGCGG
BARC-PV-0003695	contig19928		0.648	[C/T]	241	CCCCTGCTGAACTTCTTT[C/T]CAAAACCTCCTCCCTCACCTCCATCATAGACTGGAGGGCACACCTAGACAGCGAGCCCAAGTTCCTGGGTAGGGCGTTTGGAAGAGAGAGCGACGCCTATATCTCGGTTCGCCCCTGTGCGGAGGGCAAACCCATGTGCATAGACAACCGTGCTACCGAGGGAGAACCCTTCTTCTTCTTCTATCAAACGGTCTTTAAGCATATTAGGCAGCGCCTTCCTTT
BARC-PV-0003696	contig19945		0.795	[A/G]	350	CCCCATGCTCCTCGATCCAC[A/G]TAATCCCCGTTGAAGACAAAGATTCGATCTCGTGAGGGGAAACCGGCATCTCGGAGAAGGAAGAGAAGATCATGGAGTTGTCCATGAACGTCGCCGACAACAACGACGGACGCGGCGGATGGAGAGTTATCGTCGGGGCTAGGGCGAAAGGGGTCTATAGTGACGCAATTGGGTTCCTTGTGGAGCATCTTGGAGCCGACGAGGATGAGCGAGTCCAAGACTTTGACGGGCAGAACCGAAGGTAATTCCGACGGAGGGAGGTTCCAAGAACACCAATCGAAGCACAGCATCAGGTTCTCTACCCAATCCATGCTGATATTTCCGTCTTC
BARC-PV-0003697	contig20083	working	0.938	[A/G]	240	CCCTTGGCATACTCTGCTTCCCCTGTGTGTAAGACCTTGAAACTGATCCTGTTnCTATCCAAGGGTCGAACCGATCGCCTAGTCGATCATCACTGGGTACCCCGGTTCTGGATTCTACGGTCTTTTCAACCG[A/G]GGTTTGTGCCATTTGGCTTGGAATGCTGCTTAGGTTAGAGACTTTCTCTCCAGTTTCTCTTTCCCCAGAGTTGCCAAACGGATCAGATTTGGTCTTnTGGnCGATTn
BARC-PV-0003698	contig20112		0.352	[T/C]	205	CCACCTACCAATGGATAATGGACAGGGTACTAGCR[T/C]CAATATTGGGGCAGAAGGTCCAAACGTATGTAGATGACATGGTGGTCACCACCCAGCAAAGGGAACAnCATGCAACTGACATGGAnGAATnATTCAnTACAATAGCAAAATACAGGCTAAAGTTGnCCCCGGAnnnnGTnGCGTGTTTGnnnnTAGAGGCnnnGAnnnn
BARC-PV-0003699	contig20119		0.57	[A/G]	241	CCCATGTCGCCACGCTACCAGAATTTTGTGGTTGAAGAATCCAACGAGGAGAGGCGGGTGAATCTGGACTTACTGGACGAAGCCAGGGAAGAAGCTAGAATAAAGGCTGAGGCAGTGAAGAGAAGGGTAGAGCGACAGTATAGCTCCAAGGTGAAGCCACGACATTTCCAGnTTGGC[A/G]ACTTAGTTATGAGGAAGGCTCACCCATATGAGCTnGAAAACAAnTTGTCTCCCAAGTGGACCG
BARC-PV-0003700	contig20122	working	0.954	[A/G]	210	TGACCGGGGACTGGTCGGGACACAACCCCCCAATCTCGAGTTGCAACTTGTTTCAGTGAAGAGACTAAGTGGTCGCGCTGGGCGACCTACGTGGCACTGGGTAATTGGCGTGAACAATACACCAAAGGGACGTCTCACCACACTTCTTAGATCA[A/G]CGTACAGGTGGCAAGATCAACGGTTGGGACTTGTTGGCGCTTGAACTTCTTCGTG
BARC-PV-0003701	contig20144	working	0.943	[C/G]	331	CCTGCTTATTGCAGGCGCTGATGTCCGATGTCTGAGAACTGAGCTCTACGCGCTCTGGTCCATTACACAAGCCCCCAGTCTCAAGTTGAACTTGCTTCAGTGAAGAGACTAAGTTGCTCGCCTATAGCGACCTGCGTGTCTTGTGAATTGCGCGCTAGAACGCATTGCCTCTTACACTT[C/G]CTTGTAATCAGCTTCATTTTGTAACCTTCAAAACAATGTCTAACACTTTGTATATATATGYTCAATCTATTTATGTTATTATGCTTTCCCTTTACATGGCTCGACTAGCATATTGATAATGCATGCTCTTTAATAGACATGACTACCATGG
BARC-PV-0003702	contig20144		0.529	[C/T]	331	CCTGCTTATTGCAGGCGCTGATGTCCGATGTCTGAGAACTGAGCTCTACGCGCTCTGGTCCATTACACAAGCCCCCAGTCTCAAGTTGAACTTGCTTCAGTGAAGAGACTAAGTTGCTCGCCTATAGCGACCTGCGTGTCTTGTGAATTGCGCGCTAGAACGCATTGCCTCTTACACTTSCTTGTAATCAGCTTCATTTTGTAACCTTCAAAACAATGTCTAACACTTTGTATATATATG[C/T]TCAATCTATTTATGTTATTATGCTTTCCCTTTACATGGCTCGACTAGCATATTGATAATGCATGCTCTTTAATAGACATGACTACCATGG
BARC-PV-0003703	contig20159	working	0.93	[C/T]	234	CCTGGAGATACTCACCCGGTCGTTCACCATGCTGAGGAGATCTCTCAACTGTTTGAAGCAGGCATTGGCTGCTTACTCAGAATTTTCAGAGAAAATTGCTCGAGAGACAG[C/T]CGAGAGGGAGATTGCTCAACGAGAGGCTACCGAAGCTCGTTGTTATTTGGCGACAGTGAAGGTTGAGTTGGCGAGGGTGGCGGCTGAGAGCGCCCAGTTGAAGAAGATGATCGAGGAGAGAGA
BARC-PV-0003704	contig20210		0.762	[T/C]	241	CCTCGGAATTCAAAACGATGAACAAATCTCAACCATTAGATCTCTTAGATCTAACGGTCCACGAGCTTTCCCGCCCGAAAAAACCC[T/C]TCATCAATGCACATCACGTCACGCCACCTGAGGTCATGTCACGCCACCTAGTCACGTCGAACCTCGAGAAACGAAACAGCCGCACGACCAAGGGAGACCGATCGACACCATCATTAAAAACTCATCGGGCACACCTAACCTATCTGCCCTCGAG
BARC-PV-0003705	contig20230		0.828	[T/G]	241	CCCCAACCCCAGTTTCGTACGACCTTTTCGACGTAAAGCAGTATCAAGGGGAGACCCTGAAAGAGTACATAAGCCGTTTCGGGGCACAGGTGGTGAAAGTGGGTACCACAGACGAGCCCATGATCGTGTACGCCTTTA[T/G]GAAGGGGGTGTGTCCTGGATCTTTTAGTAAATCGCTTAACCACAGCCGCCCCAAAACCTTTGCTGAAGTAAGGTGTCGAGCAGTAGAACACATTGCCTCAGA
BARC-PV-0003706	contig20281	working	0.95	[A/T]	182	CTCCTGACGGATGCGGTTATCGAGCTCGAACTTGCTCAAGGAGTCTTTCAGACCTTCACCAACGATTTGAGGAAGACTCTCGTCGACCATAGC[A/T]TTTAGGCGCGCTGTGAAAGACTTCAAGGCTTCCTGGAGAGGAGCTGGAAGGGTTGGAGTTGAGGGAGGAGGTGAAGGTTGATTCTCAC
BARC-PV-0003707	contig20283		0.537	[G/A]	239	CCTAAAAnnnnnnGATGCCTTGAAGACTnnnnnnnnnnnnTnTCCACCCGAAAGCGAGAGGTGTGCGACTTCCTTTCCAACCTTTnGnnAGTGTTTAACACTGTCGAGTTGATTAAACATGAGTACAACCCTACA[G/A]CTCTTAAGGCTnATATTGGTACTTCCCTTTCCCCTTAnTCATGTTAGTACAAACACCTTGCnTGTGTTTGTTnACTTAAATTCTCATACGCTTCTCTTCTCAT
BARC-PV-0003708	contig20296	failed	0.931	[A/G]	153	CTCCACCATTACGCAACGACGGGCACGAGCCTGGACCCGGGACTCATTCACCTGGTTTTTCTCAGG[A/G]TTTCCCAAATCAATGGTTGCGCACACTGCATCGACGTCCACACCCGCGATCTCATCAAGCACGGGATGGCGGTCGACAAGnTTGTA
BARC-PV-0003709	contig20343		0.635	[C/T]	241	TTCTCTAACGCTnCGTTTTCTCTTATGTTTTTGCTCTCGTGCTnCCTCTCGTCTTCTGCGACCCTTCA[C/T]TGTCTTCTTCGTGCCAYTGTAATTACGTTTCGAGCTCTCTTTCTTTTAAACCATTGGTTTATATATTTGTTTCGTTTCTCTTATTTGTTTGTTATCTTGTATTGGCGAAGGTCACCACTGCTTCGTTGCTGTTGCCTTCGCTGTTGCTGCCTTAGGGTTTAAAGTTTTACTT
BARC-PV-0003710	contig20343		0.428	[T/C]	241	TTCTCTAACGCTnCGTTTTCTCTTATGTTTTTGCTCTCGTGCTnCCTCTCGTCTTCTGCGACCCTTCAYTGTCTTCTTCGTGCCA[T/C]TGTAATTACGTTTCGAGCTCTCTTTCTTTTAAACCATTGGTTTATATATTTGTTTCGTTTCTCTTATTTGTTTGTTATCTTGTATTGGCGAAGGTCACCACTGCTTCGTTGCTGTTGCCTTCGCTGTTGCTGCCTTAGGGTTTAAAGTTTTACTT
BARC-PV-0003711	contig20377		0.699	[C/T]	231	CTACCGCCCCATGCTCTCGCAGTTCCAACAACCTTCGACACTCCGGAAAAGTTTTGGTGGGTACCTCGGTATGGGCTAATGCCTCCTCTGCAGAGGACTTCCTCCTCACCACTCCTACCTCATCTCCCTCCTTACGCCAAATAATATCTCCGTTAGATTGGGGTTCAGAGCTTCCCGACGAAGAGCCCTCACC[C/T]TCACTACCGCTACGGATAGCACGACAAGGATAAATAT
BARC-PV-0003712	contig20461		-99	[G/T]	144	CCACGTGGCAA[G/T]AGATTAGAGAATGTCGCGTCAACCGCTCAGAGAATGTCATGTCATCAGAATGCCACGTGGATGATAGGGCGAAGCCTTnGTCTTTTCGCTGAAAACAnGTTGTCAGCTCAAGACTGGGGGGCTTGTGTACCG
BARC-PV-0003713	contig20504		0.805	[G/C]	241	CCTCCTCGCCTCCGGCTCCACCATCGTCGTCCTCTCCAAGTTCGAGATGCACGACATGCTCTC[G/C]TCCATACAGAGGTTCCGCGCCACCTACCTTCCCnTGGTTCCACCCATTCTGGTTGCCATGCTCAACAACGCAGACGCCATCAAGGnAAAGTACGATATCCGGTCCCTGCATTCGGTCCTCTCCGGTGGGGCTCCCTTGAGTAAGGAGGTTATAGAGGGGTTTGTCGACAAGTACCCC
BARC-PV-0003714	contig20521		0.569	[C/G]	241	CCTTGAAGTCCAAACCTTGAACGACCAGGTGGCTTGCCGGATCCTGGATGAGGCGGGGGnCTTTGGCGCTGCCGCTTTGATTAGTTTGGAGTACAACGCCGAAGCCTTGGAGAAATATATATGTATGAGAGATTACCTTAAAACCTCCCGTTnTTCATCTTTACTAGATCTTTG[C/G]ATGACCTATCATGTGGTGCCTTCACCATGCTTGTTTTCTTTGnTGCAGnTTCGAnGATAAnCnGnC
BARC-PV-0003715	contig20532		0.404	[G/A]	240	CCAGGGGGCGTCAGGGCAGAACAGGCTAGTTAGGCACAACTTTGTGGTGGAGCTGAAGGACCTCATTGTTGTGCCCAACATAGCAGATAGGTTGAGGGTCCCnGCGAAGACAGACAAGGTGCTGGGACCACACAAGGAC[G/A]CGTGGTGTGAGTTYCATCAGGCATTCGGGCATTCGATCACCAACTGCTTGGCTCTGGGCAATCAGTTGGATGAGCTAGTGAAGAGCGGATACTTGAATGA
BARC-PV-0003716	contig20542		0.838	[G/A]	287	CCCnACCCATCGACCATCTCCTCCGCAATCGCAAACGGCAAACTCAGCGGCAACAAGGCGTCGTTTTCGAAGGCAATGCCGATTCCGAATCTGAAAGCGACGGCGAGGACGAAGCCCTCGAGTTTTTGGGAGACGAGAATGTGG[G/A]GGAAGAGTCTCCGGATGGGAAGGAGAAGGGGnTGCCGGCGGTGATGCGATGTTTCGACCGGGCGAAGATATACGTGAGGGCGGGGGACGGCGGGAACGGCGTGGTGGCGTTCCGGCGGGAGAAGTACGTGCCGTTGGGGGGG
BARC-PV-0003717	contig20575	working	0.917	[G/T]	240	CCTCATCTTGGGTCAAGAGCTTTACTGTAAACGCCCCAAACCTGTTTAGAAAATCATGCAGAGGTTCTCTCTATCTTTGCTTTACACCAAAAnGATTGAATGAGACTGGCGGTCGGGCTTGGTTAACAATGAATTGTTCGAAAGAGGTGATGTAGCCATCAAGAAAGCCAACAAACCACTGCAAT[G/T]TTGTGCCTATGAACATACCCATGAACATCTTGCAATGTATGGCGTATGTTCnTC
BARC-PV-0003718	contig20587		0.616	[A/G]	222	CCGGTGCGGTGCACGATGTGCGTCAGCAGCAGCACGCGCGTGCGCGGCGTGAGCGCCCGTTCGTACAGCGCGACGACGGCGTCCTCGTCTTCCAGGTC[A/G]TGCGGCACGTCGACCTGCACGACGTCGAGCCCGCGCCGCGCCGCCAGCATGCGCACGATGTCGTGGCTGCTGTCGTAGTCGTGGCGCGCCATCAGGATCGCGTCGCCGCGCGCGAACGGGTAG
BARC-PV-0003719	contig20606		0.658	[T/A]	241	CCAATGTCGTCATGGTCACCAAGTCGAACGGTAACTGGAGGATTTGCATCGACTACAAAAnCATCAACAGCGCATGTCCGAAGGATACCTTCCCCnTCCCAAACATTGACCGCCTGGTGGATGGGGCGGTCGACCATAAAnTTTTAAGCTTCCTGGACGCTTACTTTGGCTATCACCAGATAARCTCACCCCAGGGACA[T/A]GGAGAAGACGATCTTCATGACGGTCGATGCCAACTACTATT
BARC-PV-0003720	contig20664		0.516	[T/C]	360	CCAAAAnnCGTGGTCGCCnTGCCAAAnCGACCnGACTTAGTGCAGAAnCAGAGCnATCTGTTAGGCGGTCGTCCATGCTGAnCCCCnAGTTGGAGATGGTGTTGGGCGTTCAAATTGATATGACTCTGGAGTTTGAGAGTGTCTTAGCGGTTGTTCCAACCAACAACTTGGTCGCAGAGTGGGTGnAGCTACAGAG[T/C]CGGTCGCTGGTGGACAGCCGAACTCTTTGGGAAGAGTTGGAAAGAACCATTGCAGTGGTGACCAAGCAAAAGAATGAATTGGTCGAGTCTTCTAGTTCGCTAAAGGCAACCTTAGAGGCGATGTAAGCTCCTAAGGAAAATATACACCAAGACAATGTTGCGG
BARC-PV-0003721	contig20724		0.747	[A/G]	241	CCTCATCTTCGCTCAGAGGCGAAGGAGGACTTAACTGGCTGAAGCCTGCTATTCGTACTTGGTGTCCACGCTC[A/G]AGGAGGAAAGGGAGTTGCCGCCCTTCTCGAGGTGTCTAAACACCAAGACGACTGGTGCCCTTGGTGCCCACGCTAGAGGAAGAGGCGTCCCGAAGGAAGCTGCCACTCCTTCTTGAGGTGTCTAAACACCAAGGCAAACAGTTCATCATCGGTGAAACCTTGCTACT
BARC-PV-0003722	contig20733	failed	0.869	[C/G]	241	CCCATATTGCGACGGAGGAAGAAGTTnGTGAAAAGCGCACATGTGTGGTTCCCACACGGTCGCGCGTGACAAGTCGTCTCAAACC[C/G]TAAGGGTGCACGAGGCAACGACAGAGATGAAGACCCCCGTGAAACAACAACCCTATCAACAAAGAAAGCTAAATGTnAGGGGGCGCGAGAGAGATACCGTGCCACCAAAGCACAnTTTCGTGGTAGAnTTGAnGGACCTCATTGCTATCCCAAAT
BARC-PV-0003723	contig20744		-99	[T/C]	238	CCAAGGCAGAACTC[T/C]TCGATGATGCTGCTTGATCCTGCCGATTGACTTAGCGCAAGAACGTTGCCTCGTCTTCCTCACCAGCTTGACACCACGTGCCCTCCAAGTCCACTCCACAGATAACCTCTCTTAGAACCTGAAAAACACACGGTGGCGCCTCTGCGGCCGGTGGCACTCCGACGCTCAAGTCAGTGACAAGAACACCCAAAAACTAAGAGAGAATATGCTCTGTCGGACCGTA
BARC-PV-0003724	contig20757		0.84	[G/T]	234	CCTCGCTGTTGTGGGGCAAGAACTAGTGATCGACACTAGAAAATCCAAGTACTTGAAGGAAGGGGTGAGTGCGCATAACTTGGAGGCTTACTTGCATGGAGTTGC[G/T]GGAACGCAAGGGAAAAAGGGAGGGTTCAATTTGGAGGTGAATCGTGACATTGCACTTCTGAACAAGGGCATGGATGCATTGAAAGATGAATATCTTGTTCCTGTGGAATGGAGGnTGCAnnAGAACAA
BARC-PV-0003725	contig20804		0	[G/A]	347	CCTTGTCCTTGGTCTCTTCAACCGCTCTCGGGTTGAGAGGGGAGGTGAATGACCTATCGACAAGGTTAGTCAACACAATGGATGGTCCTCCCTCGACCAATTTCTTCTTCATATCCTCGTTCTCCCTGCGGAGATCTTGGATCTCCTGCTCGTTCTTCCTGCTCACTTCTTCATTTCTCCTCCTTAGCCCAACCATCTCTCTTTGTAGACACAACAACGTCATCTGGTTAGCTTCGATTATCCTCTCATGTTTGTCATGCTACGGGTTGATACCATCTACTAGCGTTCTTTACTCGATTTTTCTCGATCCCACA[G/A]TGGCACTAATTGTTCTYGTATAAGGGTTGGGG
BARC-PV-0003726	contig20804		-99	[T/C]	347	CCTTGTCCTTGGTCTCTTCAACCGCTCTCGGGTTGAGAGGGGAGGTGAATGACCTATCGACAAGGTTAGTCAACACAATGGATGGTCCTCCCTCGACCAATTTCTTCTTCATATCCTCGTTCTCCCTGCGGAGATCTTGGATCTCCTGCTCGTTCTTCCTGCTCACTTCTTCATTTCTCCTCCTTAGCCCAACCATCTCTCTTTGTAGACACAACAACGTCATCTGGTTAGCTTCGATTATCCTCTCATGTTTGTCATGCTACGGGTTGATACCATCTACTAGCGTTCTTTACTCGATTTTTCTCGATCCCACARTGGCACTAATTGTTCT[T/C]GTATAAGGGTTGGGG
BARC-PV-0003727	contig20835	failed	0.975	[A/C]	241	CCATGACAAACGTTGTCAATGGTGCAACATCGCTCAACAAGATTATGTCGACCTTAGCATCCTTACTCAACATGGAACGTTGGCGACGAAGGAGTCCACCGTCGACATCCACTAATACCATGAGAAGTATTCGGTCACTCTTATCACTACAAAAAAAATCACTTTTAGCGATCACCCAATTCGGTCGCT[A/C]AAAGTACTATAATCGGTCGCTAAACATATTTACGACCGAAACAGTCACCAA
BARC-PV-0003728	contig20839		0.755	[A/C]	241	CCCCTACAGAAGATCAGGGGCACGAGGTCCCCATTCATGGAGAGATCAGCACCATCGCTGGAGGATTCTCAGGAGGAGGGTGCACCGCGTCCCAGCGTAAGAAATATGCCATAGGAGTGATGACAGTAGAAGCAGAGAAGTCGGACCAGACACCCGAGCCCGACCTTGTCTTCACCAAG[A/C]CCGACTTGCAGGATCACGACAATGACCCAGGGGTGATCTCAGTGGTGACGGTGGGCAGAAA
BARC-PV-0003729	contig20854	failed	0.901	[A/G]	241	ATTAAATTAGGTTAAGTGAAGAATGTGAATGAAAAACCTGCACCCAACCCTCACTTCTGCATTCAACCCGCAGCCGCAACTCATCTACACCAGCTTCCTCTTGGTTTTCGCAGGGAAGGACAAC[A/G]AGTCTTTCGTTCCGTTTGATTTCGACGACAAACCATCAGCTGCAACGGCGCGAAGGAGCCCTTGAACGGAGAGGAAGCCCGGAGAGAACGTCGGAGAAAATAAGGTAAGTGACTTC
BARC-PV-0003730	contig20910		-99	[G/A]	241	CCCT[G/A]CCAGAACTAGCGGAGGATCAAGCGCATGAGATGCTGGTCCATGGCGAAGTCCACACCATTTCTGGTGGTTTTTCGGGAGGCGGACCCACTGCATCCTAGCGCAAGAAATATGCGAGGGGAGTAAATTCGATTGATGAAAAGATCTCAGGCGACCCGTGGGAGTCAAACCTCGTGTTCACGAGGGCGGACCTGCGAGATGTCGTCCCACACGACAATGACCCCGTGGTCATTTCGGT
BARC-PV-0003731	contig20949		0.606	[T/C]	353	CCTCGATCACGAAGAGGCACTCGGCTTCTCCCACACTGATTGCTTTAGATAGATTTGTACCACATACCTGTGGTGGCTCnnnnnnnTTGTTGTGGTGAACTGAGG[T/C]AGTGTGTCGGCTCTTGTGTTGTCCTCCCGACGAATATGTTCCATCGTTACTTTCTTGAATCAGGCAATnAGGTnGGAGACnGTATGnTAATACTTATGTAGCAnGGGTTCCTTGACCTCAAACTCTTCCTTGATCTGACTGACCACCAGCTGGGAGTCGCTTTTGCAAGTCACCTCGCGAGCTCCCATGTCGTATGCAAGGTTCATCCCGACCAGAATAGCCTCATATTCAGCTTGATTGTTGGTGG
BARC-PV-0003732	contig20953		0.68	[G/A]	241	CCATCCAACATGTCTGAAGATCGGACTCGGTG[G/A]CTGRACTCCGCGAACGATTCAACTCTGGAACTCGGAATGCGAGATTCGCCACTGACGAAnCCACGTTCGCGTTTnCGCCGGCGAGAGCAATAGCACAGAGCTGCAGTGGAAAGAGATTGAAGAnGTGAGAAGGACAAAGAAAAAGTGCAAGAGAAGATGGACAAAAnGGCGAnTTTnAAGGCTGGTTAATnACGATAATGACCTTTGC
BARC-PV-0003733	contig21042		0.668	[G/C]	241	CCCCACGTGAGTTGCACGAGAGGCAAGGTGGTA[G/C]GGGTCCCGTTTGAAAAGCGAAAAGACCGTAGAGTTTGTCCTTACGTGAAGCCTGGGACCCACCCAGTTCCCACTTTTTCTCCCGTTACGTTCnATnATTCGGAACGATGTGGGTCCnGCGTTCGCCACAAGATGCCTYGTCCTCGTGACGCGTGTCGCTGCCACCAGCTTAGATGGTCTGGATTGGGTCCCACATGATCAAATTCTC
BARC-PV-0003734	contig21087	working	0.872	[G/A]	219	CGCTGCGCGTTCAGGTTGCCGTAGAGAGAGGAACCGCAGTATAGGTAATCGTACTTCGGCTTCGCCGTGAACAACGC[G/A]GTGTCGAGAGTACCAGGTTGTTCCGTGATAGCTTCTATGGTGTCGGTGATGTTGAAGCTGGCGTCGCCGCCGCCGGAGGTGGAGGCGGAGAGGACGAGCTTCCCGCCGGCGTTGTCAGCATTGAGCGGAGCCGGGAAGGTG
BARC-PV-0003735	contig21093		0.654	[G/A]	227	CCAATGGGCTGTnGGATCGACCGCAATTCCTCCGGGGGCGCATGATGCCAATCGGC[G/A]TGSTGTTGGCACTATTTGCACTGTTGTGCGTACCTCGTACAGTCCTTCCTCATGGTCGGCCAGTAATATCCTGCTCGAACAACCTTTGATGAGAGAGCTCGTCCACCGATGTAACTTCCACAGATACCTTCATGGAGCTCAGCCATGACnCATGTGCACTGCTCACCACT
BARC-PV-0003736	contig21093		0.412	[C/G]	227	CCAATGGGCTGTnGGATCGACCGCAATTCCTCCGGGGGCGCATGATGCCAATCGGCRTG[C/G]TGTTGGCACTATTTGCACTGTTGTGCGTACCTCGTACAGTCCTTCCTCATGGTCGGCCAGTAATATCCTGCTCGAACAACCTTTGATGAGAGAGCTCGTCCACCGATGTAACTTCCACAGATACCTTCATGGAGCTCAGCCATGACnCATGTGCACTGCTCACCACT
BARC-PV-0003737	contig21162	failed	0.959	[T/C]	384	CCCATGAATAGAAGGCTTTATAGTCGGTCTTGGGAnnnAGAACCGAACCTTGATTnCGGGCGCACCATGATGCGGATAAATAACTGGAGAAAGAGGAAAGnAAAAGGGTTTTAAATGGGGACnnnnCCCAGAAAGGAGGAGCGGAAGAACACAGAAATGCAGAAACATAAACAGTCCCAGGCAGTTCAATAGGCAGCGATGCAATGCAACGAAGAAGAAGAGTCA[T/C]GGAGATGGAAAAATCATACCTTTGATGTCGAGGTGTGGAAGGAAGGAAAGCGCGAAGGAAAGAGCAGAAGTTGCAGAGAAAAGGCTCGAAGGCAATGAACAGTGCAGAAACGCAGAGAGAGAGAATGGATGACCAATCAGAAACGCGATTAAGCGTGG
BARC-PV-0003738	contig21165		0.662	[T/C]	240	TAAACCATGATTAAGGCACAAATGGACCTTCGCCTCAGTCCAAAAGAAGGCACATAATAGCTTAAGCCAAACACAAGACTATAAATATCAGAAGGGA[T/C]CCAATACTAGAGGTAATTTTTTGATCTCTAACACACCTACATATTATACCCGAACTGACTTnGCGTTAGAGCGTCTTCGCAGGTACCCCACTCTGCCGTTCTTGGAGAAGGACTTGCAAGACAGAGAGACGCCGAACACAGG
BARC-PV-0003739	contig21169		0.539	[C/T]	229	CCGGTTGAGATCCGTCGTGCGCACGGCGACGAGGTTCATGTAGTAGTCGGGAATCGCCTCGAGCTTCAGCGCCGACGTCAGCGACAGCCCCGACGCCAGTGCGAAATTGCCATTGACGAAGGCATAGTCGACATCGTCGAGCGAGCGCGGCAGCTG[C/T]GCCGCCTCTAGCTGCACGAGCTTGAGCTTGTGCGGATTGCCCTCGATGTCGCGCTCCGACGCGCGTACGGCA
BARC-PV-0003740	contig21175		0.623	[A/G]	241	CCACTGTGGTGGTCCTCCTCCTTTTGAAGATTGGTCCCTCAGCAGTATCCTCCTCGTCGCTCGAGGGAACAATCACCACCCCCTTGCCTTTGTCT[A/G]GGGGGCTGGTGGAGATGAAGTCCCAACCACGACCAAGGGGATGGCTTCGATTGGAAGTGGGGAGGTAGGAGTTGGAATGGTATGAGGAGAAGGGGGTTTTGGATGGTTTGAGCAGGTGTAGGTGTTGGTAAGGTTTGGGCAGGGG
BARC-PV-0003741	contig21195	working	0.951	[G/A]	241	ATTAAAACAATATATTCTAAGTGAGTGGTGGTAGTAGGGACATTTTCACCTGCCCCACGGTGGGCGCTAATGTTCTCGCCGRCTCGAGGTTGGTCGGAATCTGAATGAGCTCATGGTGGTCTTCCTTCAAGCTTTAGTGAACCA[G/A]CCTTCAGAGAACGAGGGGCTCCTCTTACCATGACACTCCGACACTCAAGTCnGTAAAAGCATAAAATTCTATTTATACAATTAATATAATGCTAAA
BARC-PV-0003742	contig21205	working	0.899	[G/A]	371	CCAGGTTCACGCTAGCACTGCTTTTTATATGTTGAAGATAAGAGGCACTGACATCTGAGAGGACACAGGTTAAAAAATTnCCTGAATAATGCCTTTTACTCTCCACACTCCATGTTTGAGGACAACAATTTGAGGATCATGAGGGTGTAATTCTTTAAGTTCCTGTCTAACAGCCTCAAGATTTGCATTGTGTTCCGTAGACAGCTGAATTGCAGCCATACCTCCAGTGTTGCCAACTTTCTTACCCAATACAACACGGGAATCTCCAACGTTTGCCACAAAGAGTGTCTGTTGAAATATCACTCCCACTAGACAACAGGTCCCAGC[G/A]CCCGCTATTTGAGGTCGAGCATTCCAGGAAGCTGACACGAGGG
BARC-PV-0003743	contig21236		0.752	[G/A]	240	CCTTACGAGAGACGTCCCAGGTGAGCGTGGCGACGAGAATGAGCGCGACGGTCGCAGTGGAAACGAGGAGGACGAAGGCGCCGCCGAAGCTTCGTCCACACGCGAAGCCGTACAGCTTGATGCA[G/A]GCGATCACCGCCACATAGAGCACCGTTAGGTTACTCACTACAGCATCAGACACAGCCATGAnnnAnnnnnnnnnnnnnnnnnnnnnnnnnnnnnnnnnnnnnnnnnnnnnnnnnn
BARC-PV-0003744	contig21284		0.64	[G/A]	231	CCTCGTGGTGCCGGTGCAGTAGCAGCGTCACCAGCAGCGGCGTGATCACGATGCCCAGCAGGTTGGACGCCGTGGCGCCGCAGATCGCCGCCGGCACGTTGCCACGGGCGATCGAGGTGAACCCGATCGAGGACTGCACCGTCGACGACAGCGTGCAGACGAACAGCACGCCCATCCATAGTTGCGGCGTCAACAG[G/A]TCCGGCACCACGCTCTTGAGCGCCAGACCCAGCA
BARC-PV-0003745	contig21339		0.445	[C/T]	232	CCTAAAGATGTGGTTGGCAA[C/T]GCGATATCCATAATCGCCTGAGAGAACGACATGGGACATGCCCTGAGTGGTATGGGTGGGACACGCTCATCCACCGCGCGCTCCCCTGCTTGTTGCAAATCTCTGCGCAGTTCGTCATTGGTTTTGTGCAGTTCTTCGTTGTTCGCTTGTGATGCGGCTATTTCAACCCTAGATGACGCCACCGCCTCTTGGAGGGCGCGCATGGTCTCCA
BARC-PV-0003746	contig21359		0	[C/T]	241	CCTGAGCAAGTCAGGAGATAACTATAGCTTGCTGAAGGTGGACTAGAACATGACATCTGCCGAACTCCCCTGATCCACGAGCACTCTATGCACCTTCCTCCCTGTGGTTACAACAGAAAC[C/T]ACAGGnTnGTTTTCATGGGGnACAACATCACnAnGGTCGACCCTCGTAAACGTGAGGTCGACGTCGAGCAACGCGCGTATCTCTTGCGCTGGGAGGAGGTGCAGCCTCCGCCTGAGAATC
BARC-PV-0003747	contig21383	working	0.908	[G/C]	241	TAAAATGTCATTATCTTTAATCGACATGGGATCTTCAATACTACCATAAGTGTATTCACTTCTAACTCAAACATGGTAATGATATAATGTAGCATATATATATATACCAAnCTCAAATTAACACAAGTAAATCAAAAGCAAAGGAGTTAGAGTGGAGGnTTTGAAAGTGAGGTACCAGTTATCAT[G/C]ACCAATTAATTCTCTGACTGGCTTCTGTGCACCGTTGGCAGTGACTGTGGCATGG
BARC-PV-0003748	contig21401		0.723	[C/T]	241	CCTTCAAGAGGCGATGGCAGCATCAAAAGCGGAGCAAGAACGCATCCAGCTGGATCTTGTGGCGTCGCAGGCGAGAAACAAAGAGCTGTTCCGCGCAAA[C/T]GAAGAGTTACGTCGCGGGTTGCGCAACCACCCTGGGAATCGTGAAACAGAGGATCGTGAGTGTTTCACACCACCTAAGGAGTTTCCTATGCCTTTCTCGCAGTCCATCATGGAGGCAGTGATTCCCCCCATGTTCGTGGCG
BARC-PV-0003749	contig21418	failed	0.973	[A/G]	241	CCCCGGTATCAGATATTAGATATAAGTTAAAACCCGGGTGCCTAGTCCTTGAGCAGGGGTTAAGGnATTCATTCGGGACGCCCCCTCCTCAGGTATGAACAGCTAGCCCCGGTATCAGACGTTAGACGTA[A/G]GCTAAAACCTAGGTGCCTAGTCCCTGAGCAGGGGTTAAGGGATTCCGTCGGGACACCCCCTCCTCAGGTTGGAACAGCTAGCCCCAGCGTCTGATGTTTAGACACTTCGC
BARC-PV-0003750	contig21456		-99	[C/A]	241	CCAGCG[C/A]CTGCAGCGAAACCTGTTCGGCGTGCAGGGCGCCATTGCGGTAGGAAAAATGGGACATGGATATCCGGGAAATCTGAACTGTTGGGGAATCCGGCGCCGACCGCGCTGGACGGGTTCGGCACCGCTTTGAAGCTGTTTTGCGATATTGCCTGCGCGCCCCTTGGGATCACGCAGCGGGAGGCTTATTTGGCGGGGGTGTCAGTTGCTGCCGGGGTCACTTCACCACCCTGCTGCG
BARC-PV-0003751	contig21494		0.366	[C/G]	241	ATTTGGCAGCATTTTACT[C/G]ATTAAATTGATCTTACAAAACATGAGCCAAAGCACCCTATTTATAGnAGATGGTGCCTTGGAGAGCAAGGAGCAAGGGTAGGATGGGAAATACACAAAAGAGGGGCTGCTAGGTGTTGACTAAAGTCAATGCCGCACCCTAGGAGCAAAGTTCTGGAAGCTAGGTTAACTTCTTACCCTAAAAGGCTCTACCCAAACTACAATGATAAGCACACCTCCCCTA
BARC-PV-0003752	contig21501		0.731	[A/G]	241	CCAGAGAAGAGCTTAGGCGAGTACCACTTCTGGATGAAGAGCGTAGTACCGCTGTAGGAACAGCCATGGCAGCAGCCGAGGTCGAGATAAAGCATACCACGCTTAAGAAGAATGTAGATGTGTTTGCGTGGACACCGTTCGACATGTC[A/G]GGTGTAAGCCCGGACCATCATCACCCACAAGTTGTCGGTGTTTAAGGAAGCACGACCAATCTCCCAGAAGAAGAGAGACTACGGCGATGAGA
BARC-PV-0003753	contig21513		0.668	[T/C]	241	CCATCAAAAAAGTGGCTCAAGCTGTAGTATTTGCAACACGAAAGCTCTGCCACTACTTCCAGAGTTTCACTGTTATTGTGAAGACAAACnTTCCCATTCGTAAGGTCTTACAGAAACCCGACGTGGCAAGACGGATGGTG[T/C]GATGGGCGGTTGAGTTGTCCGAGTTCAACGTACAGTATGAACCTAGAGGACCAATCAAGAGTCAGGTTTATGCTGACTTCTTAGTAGAACTCTCCTCAGT
BARC-PV-0003754	contig21532		-99	[A/G]	245	CCCTTCCACACATG[A/G]GGAATTGACATTTTGGGGCTCTTCCCRCTAGCGATAAGGTAGATGAATTACTTGATAGTTGTCATTGAGTACTTCACGAAGTGGATAGAGGCAGAGCCGGTGGCGCAGATCACCGCACACAAGGTACAACACTTnGTGTGGAAAAnCATCATGTGTCGCTTCAGGGTACCAAGGCGCCTCGTCTCAGATAATGGTACCCAGTTTGCAAGCTCGCAGCTGGGTAAnTTGTG
BARC-PV-0003755	contig21535		-99	[C/T]	241	TAATCCAGGAG[C/T]ATATGAGAAAATGTTATTGTTAGGGAGATGATACCTAGAAAACTATTGnnnGnnnCGTCTTCTTTCTTCnnnnnnnnAGGTCGCTAAGACTTCACTGTGATCCTCCTAGTCTTCGCACTACTCCTTTGGCTCTCAGTCTCGGGTGAATGCCAAATGGGGGAAAGTACCTGCAGGAGCACTTCGACGCTCAAGTCAGTAAAGAGAGCATTCGACACTCGGGTGTGTACAG
BARC-PV-0003756	contig21539	working	0.989	[A/T]	241	TAAGAATTTTAAGGGGATTTTCTTCAAGGTTGTGGTTGAGGAGGAGGGTCGTCACTTTTCTTACGACAACAACAATCCTTAGTTTCCCTTCTACTGAACTCGTGAACCGACATGCTTCTGTGCATGGCAAAGGTCGGCACTAATCCGGGAAGACT[A/T]GGAAACCTTGTCCATTTTAGAAAAGCTTCCCAAAAAATCCATACTCGAAAGTTGTTGCGGGTTTTCTTATCGCCTATTCAACTTT
BARC-PV-0003757	contig21543		-99	[A/G]	241	CCTCGAGGTT[A/G]GGAAAGGTAGGTTCGCAGAGAACACCTCCCCCTTGAATGAAAACGCCAAGGTTAAACAGTATGGTTCACCAATTAAATCCTCTCTTGCCCTTGGGCGAGAATGAGGTCAGTTGCGAACCTTTCACTTGGGTTAGAGGTCTCGAGGTTGGGAAAGGTAGGTCCGCAGAGAACACCTCCCCnTCGAGTGAAAACGCCAAGAGCGTTTCGTATGGTTCGTCAGTGGGAGGTCC
BARC-PV-0003758	contig21557		0.69	[T/G]	241	ATTGTTTGATTCCTTTGGTTTGAAGCGAAAAAATGGGTGCTCTGGATCACATCTCCGAGCTCTTTGACTGCTCCCATGGCAGTTCGAAACTGAAGAAGCGGAAGCAATTGCAGGTAATTCATTGATTATTATTACTGTAGGACGA[T/G]ATGAGATAGATCCAGATAGGAGAAATTAAGTTGAGTTnGTTATATACTGTTATTGGTATGTTGTTGAGCGTGTATGAATGAATCAGACGGTGGAG
BARC-PV-0003759	contig21580		-99	[A/G]	155	CCTGAGGCTCCTC[A/G]CCCCTACCGTATTGCCTCCTATTATGTCGCCTCCTATGGTGCCGCCTCCTCCACGGTCGTTCCTACCYGTGGGTATTGGGAGGTGGTGCCCATCGGATGTAAGTACCCCTTGGTCTGGACCCAGTCAACACCCGAGGCCGG
BARC-PV-0003760	contig21580		0.755	[T/C]	155	CCTGAGGCTCCTCRCCCCTACCGTATTGCCTCCTATTATGTCGCCTCCTATGGTGCCGCCTCCTCCACGGTCGTTCCTACC[T/C]GTGGGTATTGGGAGGTGGTGCCCATCGGATGTAAGTACCCCTTGGTCTGGACCCAGTCAACACCCGAGGCCGG
BARC-PV-0003761	contig21606		0.456	[A/C]	227	CCCGGATGTCGACGTAGTGCCCGGAAGCCTGCCGGATATCGGCGAGGTGCGGCTCGACCCGGATTCCCTCGACAGCCAGCTTGCCCACCACCCCGAGATCGCCGTGCTCAACCGCCAGGAAGCCGTCGCACGTACGGAAGTCCAGCTCGCCGAGGC[A/C]AACCGGCATCCSGACTGGTCGGTCGAGGTGTCACTGCAGCACCGTGGGCAGGGGTATTCGAACATGATGT
BARC-PV-0003762	contig21606		0.362	[C/G]	227	CCCGGATGTCGACGTAGTGCCCGGAAGCCTGCCGGATATCGGCGAGGTGCGGCTCGACCCGGATTCCCTCGACAGCCAGCTTGCCCACCACCCCGAGATCGCCGTGCTCAACCGCCAGGAAGCCGTCGCACGTACGGAAGTCCAGCTCGCCGAGGCMAACCGGCATCC[C/G]GACTGGTCGGTCGAGGTGTCACTGCAGCACCGTGGGCAGGGGTATTCGAACATGATGT
BARC-PV-0003763	contig21629		-99	[A/G]	241	CCACATAAGTTGGGTCCCACAAGCGGCATGAGCCAGTGTCTCACAAGCAGCACGAGCCAGGGTGCCGATTAGTGGTCGGATGTCGATCACCAAGATGTGCCGACGTGTCnTCGGCAACAGAGTAAGACCAATGTGACATCGGGCATCGGTGATTCAAACAGCTGAATTGGACCACAAAGGTGGGTCCTAGAAAACATGTCAGTTATCAGTAAAACGCCCAGAGGT[A/G]GAGGGAAGCCTAAGT
BARC-PV-0003764	contig21667		0.391	[T/C]	260	CCTTTGATAGGTCCTCTGGTTTCATACTGAACATCAAGCTCTAATAGCTCCACCGCCCAACGCACCATTCGTCCCGCCACATCGGTTTTCTATAGGACCTTGCGAATGGGAAGATCCGTCATTACTATCACGGTGAAGCTCTGAAAGTAGTGGTGAAGTCTTCGCGCTGAAAATGCTACCGCCAAAGTTGCCTTTTATATGGTCTGGTACCTCAACTCAGGCTCTTGGAAAACTTTGCTCA[T/C]GAAATATATCGGCCTTTG
BARC-PV-0003765	contig21676		-99	[T/A]	241	CCCATCATTGACT[T/A]GGTGCCACCTTCAAGTGGTGACAAACGACTGAGGAAGTCGAAAAAGAGGGGGAGATCCGAGCGATCTCCTTTTCGTACTACTCCCCAACCATCACTGGAAGTTGGGTTGTCCTCCCTGTTACACGAGAGACTTCATCTTGCTCGGAGCGTGCAACATGTACCCCGAGGAAGAAGATATCATCATTGTTGCACATGTCGAAGACATGGTGTTCTCAATGGTGGAGATG
BARC-PV-0003766	contig21693		0.71	[T/C]	241	CCACAAACCGAATGAACAAGCCCnnnnnCACGACCTGTTTTGGCTTTGGC[T/C]CGGTATCGCGCGACAGGACAGCAAGGAACGAATTCCACTAAAGGAAAGTATAACGTTTTTCCTGCACACACATATTCCCGATAGCGTAATAAATGTAAATGCTCATATCCCCGATAACGTAATGAATGTTATCCTCGGTATCCCTAATTATGCTGATTAACTATTCTGATTTACATGCTTTATATCCATA
BARC-PV-0003767	contig21709		0.73	[A/C]	390	CCGTTTCGAGTTCGCACATGCGTTTCACCTTCGAGTGCCGCTCCGATCCCGATTTCTCGCCACCGCCGTCTTTCGACAACCTCCGCCGCCGCAACTTCCGCTCGGTCGGATCCGGCGCTTCTTTCCACGGCGTCTCCTCCCTCATCCTCCGCTTTCCTCCCAACTTCCAGCGCCAGCTCAGCACCAAGGCGCG[A/C]CGCAACTGTAGCAACATCGGCGTCGCACAAATCGTCGCCGCTTCGTGGTCCAACAACAGCACCAATAATCCCTCTGCCGGGGCTCCGGCACCGCCCGCGGTTTCCGCCGCGGACGCTGCCACGGCGCCTCTCCTCGTCAACATCAGCGCCGACGAGGACATCGTCGTTTCCACAAACGACGCCGTCGCCTCCGCGG
BARC-PV-0003768	contig21711		0.743	[C/A]	241	CCTTCGACCTCAACCCCACCTCCAAACGCTACCTGAACTGCAAGTACGGGAAGAAAAGCATGTTGAGCGAGGTGGGCATGTCCAACTCCGGCTACGAAGTCACCAAGTACATCTACGCCACACCCGACATAAACAT[C/A]AACnTTCCCAACATCTCAAACTCTTGTTCTTCTTCGTCTTCGTCTGGTCGGTGGATTGGTTACGTGGCTGTGTCGTCAGATGAAGCAGTGAAACGACTGGGAAG
BARC-PV-0003769	contig21731		0.816	[C/T]	241	CCCCGCGCGGCACGCCAGCCACGAAACACTGACCGGACGCCCTCCTCGATCGCCACGCTTTTGACATGGCTCATGCTTAACCCGAGTCAGCTGGAACGCCTCTACCAAACTCGCCTCTTAC[C/T]GGTGTGGCACGCGGCATCGTCACTCTTCCAACCTGGACCATCCCATCAGAAGGAGTCGATCATGAAGCAACAACACCAGAGCGTGTTCCTGGCTGGCTTGCTGGCGCTGGCAGTCGGGG
BARC-PV-0003770	contig21760		0.628	[A/G]	343	CCCTTGCAAGACTTTGCTGACAAAGTATATAGGTCTTTGCGCGTGGTCCTGCTCTTGTACGATGACCAAACTAATCGCCCGCTTCGTAATGnAA[A/G]GTATAGGCGGAGCGGAGTGCCTGGCAGCGGCTTGCACAACACTGGGGCACTGGCTAGATATTCTTTCAGATTGAGGAACGCTTCTTCACACTCGTTTGTCCATACGAACCTATTGTTCCTCTTCAAACACTGGAAATAGGGATGTCCTCTATCCCCTCCTGTCGATACAAATCGGGACCGGGCGACCATTYGTCCCGTCAATTGTTGCACCTCTTTCACCGAGATCGGGCTCCTCATAGCTATAATGG
BARC-PV-0003771	contig21760		0.638	[T/C]	343	CCCTTGCAAGACTTTGCTGACAAAGTATATAGGTCTTTGCGCGTGGTCCTGCTCTTGTACGATGACCAAACTAATCGCCCGCTTCGTAATGnAARGTATAGGCGGAGCGGAGTGCCTGGCAGCGGCTTGCACAACACTGGGGCACTGGCTAGATATTCTTTCAGATTGAGGAACGCTTCTTCACACTCGTTTGTCCATACGAACCTATTGTTCCTCTTCAAACACTGGAAATAGGGATGTCCTCTATCCCCTCCTGTCGATACAAATCGGGACCGGGCGACCATT[T/C]GTCCCGTCAATTGTTGCACCTCTTTCACCGAGATCGGGCTCCTCATAGCTATAATGG
BARC-PV-0003772	contig21788	failed	0.899	[G/A]	240	CCTGCTTCATCTTTTCGGTCGGGTGGTCGCAGACGGCATGTCTGCGCAGG[G/A]CAGATTCAGCAAAAAACGTAGAGCAGAGATATACGATTTAGCGTCGAAACTGACTTAATGATACCCGAAAGCGGCAAAACTTTCGCGGCGCAGCATTTCTTGCCGTGACTGGAAAGCTGCGCAGCATCCGCGGCGGGAGCACGTTGAGAGCGCTGCAGAAGGnnnnnnGCCCGCATTGCAATATCTTCA
BARC-PV-0003773	contig21794	failed	0.944	[A/C]	241	TAACGTTAACTTGAGAAGCGCTAA[A/C]GACACTCATCCCCAACCGTAGGATCGTGCCACGTGTCGAGAGATTAGCGCGCAACTTAAAGCGTCACATCTTCAGCGCAGAGAATGTCGCGTCAGACGCTTAGAAAAGGTCAGTCAGCTGCTCAAGGGAATGTCACGTCAGCAAGAATGACACGTGGATGATAGGGCGAAGCCTTAGTCTTTTTGCTGAAACAAGCGTCAGCTCAAGACTGGGGGG
BARC-PV-0003774	contig21823		0.755	[G/A]	241	CCAAAACCCTCTCCTAGTTAGCCTTGGACGCCGCCACT[G/A]CCTGCTGGAGAGTGTTGAAGGTTTCCATGAGTTGTTGTAGGGTGGCATTGTCACCTTCCTCCTTTCTAGATGGAGCTTGTCGAGTATTCCTCATATCGCCTGGTAGTTTGATCACAACTGTGGATGGGACYTAGTTTTATCGGKTCCACAGTGGGCGCCAAATGTTCTTGCTGGTTGACCTGGTCGTCGGTTGACTCTAGGA
BARC-PV-0003775	contig21823		0.369	[C/T]	241	CCAAAACCCTCTCCTAGTTAGCCTTGGACGCCGCCACTRCCTGCTGGAGAGTGTTGAAGGTTTCCATGAGTTGTTGTAGGGTGGCATTGTCACCTTCCTCCTTTCTAGATGGAGCTTGTCGAGTATTCCTCATATCGCCTGGTAGTTTGATCACAACTGTGGATGGGAC[C/T]TAGTTTTATCGGKTCCACAGTGGGCGCCAAATGTTCTTGCTGGTTGACCTGGTCGTCGGTTGACTCTAGGA
BARC-PV-0003776	contig21823		0.6	[T/G]	241	CCAAAACCCTCTCCTAGTTAGCCTTGGACGCCGCCACTRCCTGCTGGAGAGTGTTGAAGGTTTCCATGAGTTGTTGTAGGGTGGCATTGTCACCTTCCTCCTTTCTAGATGGAGCTTGTCGAGTATTCCTCATATCGCCTGGTAGTTTGATCACAACTGTGGATGGGACYTAGTTTTATCGG[T/G]TCCACAGTGGGCGCCAAATGTTCTTGCTGGTTGACCTGGTCGTCGGTTGACTCTAGGA
BARC-PV-0003777	contig21828	working	0.927	[G/A]	241	TAATTATTATTAATATTGTCAACAATAAGGTTGTTCCCGTCGGTTGACCTAAAACGTCTTCGTGCGTCTACGACAGTCTCGTGTCCAAGAATCCCTCCGTCTCTACGTGCCTTTCCTCCGATGGAATCACCTGAAAACAAAA[G/A]GACAAAGGGTGCCCTCGTGACCGTTTGCACTCCGACGCTCAAGTCAAACTCTAGGGCAATGAAACACCAAAAAACTCTTAACTCTAAGAGTTGTGTGT
BARC-PV-0003778	contig21834	working	0.864	[C/T]	211	TAACGTTAACTTGGAAGTACAAA[C/T]GACGCTCGTCCTCAGTCATTGGATCGCGCCACGTGTCnnnnnnnnnnnnnnnnnnnnnnnnnnnnnnnnnnnnnnnnnnnnnnnnnnnnnnnnnnnnnnnnnnnnnnnnnnnnnnnnnnnnnnnnnnnnnnnnnnnnnnnnnnnnnnnnnnnnnnnnnnnnnnnnnnnnnnnnnnnnnnnnnnnnnn
BARC-PV-0003779	contig21848	failed	0.942	[C/G]	437	CCTCAACAAGACATATGAAGATGAAGTTTCATTCCTTTGAnnnnGCAATAATCACCATTAAGTCCGACCAGAAGGTGGCAAAGnnnnGCTATGAGAATAGTTTnAAGACGAAGAGAGGTGTATGCTCGATCACCACCCAGCCTCnnnnnnnnnnnnnGGTCGCCCATGCAGAGACGGCCCGGGAGAGGCGACCTGAGCCTGCAGGTGAGGTGCTGnAAnGGGAAATCGGGGGAAAAAAAGTTCAAACTTGGCAAATCTCTAGGCTAGGAGATGCATGACCATATC[C/G]CCGAGGTAATAGCACGGCATCTGGACGCCTTTGCGTGGTCCACCTCGGACATGCCCGACATCGACCCTGATTTCCTGTTCCATCATCTCACGATGGATCCAAAGGTTCG…
BARC-PV-0003780	contig21854	working	0.849	[A/G]	241	CCCAGCCATTGGGGTGTAGCTGGGCGGGGGCT[A/G]TGTTGTTCTCGGTGAGTAACTCCCTCTCAAAGGATGTGAAGGGAAGGCGCACACCAACGCGTTTGAAAACCGTTTGGTACATGAAGAAGAAGGGTTTCCTGCCATTAAACTGGTTGTCCACACAGACTGGCTCCCCAGGGATGCCATGGCAAACAGAGATGTGGGAGTCGTGGGTGCTACAGAnGGCGTTAAAGTTGTATAATTGTGG
BARC-PV-0003781	contig21868	working	0.954	[C/T]	231	TGGATTCGAGTAAGGTAGCTCT[C/T]GAGGCTGCAAAATAGGCTTTCGTTCAGCGCWTCTTCAGTTACTAAGTTCCCAGATTTAGCCTGTCGCCAnCCCCTTATGAAGTGTTGAACGACGTGGGGGAnCTCAGAGGCGGTAGCAGGAGTGGGCTCAGCCGAAGTCCCnACCGCCTCCTCGAGAGCAAGATGAGGTGGAGGGGAGGGGGACCTCGGAGGTTCGTCTTGCGCACCG
BARC-PV-0003782	contig21868		0.985	[A/T]	231	TGGATTCGAGTAAGGTAGCTCTYGAGGCTGCAAAATAGGCTTTCGTTCAGCGC[A/T]TCTTCAGTTACTAAGTTCCCAGATTTAGCCTGTCGCCAnCCCCTTATGAAGTGTTGAACGACGTGGGGGAnCTCAGAGGCGGTAGCAGGAGTGGGCTCAGCCGAAGTCCCnACCGCCTCCTCGAGAGCAAGATGAGGTGGAGGGGAGGGGGACCTCGGAGGTTCGTCTTGCGCACCG
BARC-PV-0003783	contig21875		0.795	[T/C]	241	CCAAGAAGATGATAGTAGTTGCCCAAGCGCCCCCAGCTCAAGATCTCAAACTCAAAGTTGTTTTCATCATAGCTCCAACCCCTACTGATGACGACGAGGAAACGTACTATGGACCAGTCTTTAAGGAAGAGGAAGACTACAGCTACCCnTTnTGAGATATCTACCTCAGACGGACATGCTCC[T/C]TCCCAACAAGCTCCTCCGCCAAGCCCATCCCCACCTCGTGACATGGTAGTGGTGCAAG
BARC-PV-0003784	contig21890		-99	[A/G]	379	nnnnGCATCAGTTCATCGACCTCTTCGCTGTTGAAGGGCnnCGAATCGGTGCCGTAGTGGTGCnnnTCGnnnACGATCAATTCCTGGTnnnnnnnnnnCTGACCAGCAAnnnnnnnGnnnTGCTTGTTGAGCAAnnnCGCnnnGGCTTCGATCTCGGCATGCAnGGCACGCGCGnTGGGCAGGTCCGAGAAGGCGCCATAGTGGGTGCAGGACAGTCCGGTCAGCACCGCATGGGTCAGTGGCAGCGGCTCTTCGGTCTTCAGGCGCAGCATCTGCAGGCGGCACTGTTTCAGGTTCATCGGCTGCAGGCGATCGGCGAACAGGGTCAGGTAGTCGTGACCCGAGCAGACCACCACGCGCTCGGC[A/G]CGGAATTCSCCGG
BARC-PV-0003785	contig21890		-99	[C/G]	379	nnnnGCATCAGTTCATCGACCTCTTCGCTGTTGAAGGGCnnCGAATCGGTGCCGTAGTGGTGCnnnTCGnnnACGATCAATTCCTGGTnnnnnnnnnnCTGACCAGCAAnnnnnnnGnnnTGCTTGTTGAGCAAnnnCGCnnnGGCTTCGATCTCGGCATGCAnGGCACGCGCGnTGGGCAGGTCCGAGAAGGCGCCATAGTGGGTGCAGGACAGTCCGGTCAGCACCGCATGGGTCAGTGGCAGCGGCTCTTCGGTCTTCAGGCGCAGCATCTGCAGGCGGCACTGTTTCAGGTTCATCGGCTGCAGGCGATCGGCGAACAGGGTCAGGTAGTCGTGACCCGAGCAGACCACCACGCGCTCGGCRCGGAATTC[C/G]CCGG
BARC-PV-0003786	contig21917		-99	[C/T]	241	TAACCTCTTATTCT[C/T]CCAATTGAATGTCTAAGGTTGTGCCTCATGCCTCATATTTAACCTAGTTGGGTTTGAGCTAAGTGACTTCTCGCTTAGGCGTGATTGGACTAGCCTAGGCGAGTTGGACAAAAACAGACTCAACGTCACTTGAGTGATCTCGCCTGCACGAGATTGGGCTTGCTTGGGCAAGATTCTCTSGGAGCTTTTGGCTTAGGCGAGCTTGGACAAGTGCTGGAGCGTTCTA
BARC-PV-0003787	contig21917		0.775	[G/C]	241	TAACCTCTTATTCTYCCAATTGAATGTCTAAGGTTGTGCCTCATGCCTCATATTTAACCTAGTTGGGTTTGAGCTAAGTGACTTCTCGCTTAGGCGTGATTGGACTAGCCTAGGCGAGTTGGACAAAAACAGACTCAACGTCACTTGAGTGATCTCGCCTGCACGAGATTGGGCTTGCTTGGGCAAGATTCTCT[G/C]GGAGCTTTTGGCTTAGGCGAGCTTGGACAAGTGCTGGAGCGTTCTA
BARC-PV-0003788	contig21935		-99	[T/C]	241	CCTCTTCAATGTGCGC[T/C]AGAGGGAAGGGGAGACGTTGAAGGATTATTTGAACCAATTTTGGGCTCTCACTGTGAAACTCCGAATTCATGATGAGAATGTCTTGGTGTTCGCCTTTGAGCAAGGAGTCGCTCCAAGACCGTTTTGCGATTCCCTCATCAAAAGTCCGACAGAAACTTTCTCCGAAATCAAnCGAAGAGCGGTCGCCCACATTAATGCTGAGGAAGCAGTGGTGGCTAGAAAC
BARC-PV-0003789	contig21936		0.494	[C/T]	241	CCCACTCTCTTGGTGTTGCAACCGAACAAAACTTTTCCTCTCTAGAGTGCATAGAATCATAACAAAATAACCACCAGGGTATCAACTCATGTACCGGCATCAGGGGTCCAGTCTGTTTTACATAGCCACCCTCAGCGTGGTGTTACGCTATACATGCAACCTAAATTATCGTGCCTTAACACACATGGGCTTAGGTTTAGAGAAAACGTGTTACTCGCA[C/T]TAGACCCATACAAACTAAGTC
BARC-PV-0003790	contig21951		0.6	[T/C]	232	CCAAGACTGTCAAGAGGAACGCAAGGTGGTATACCATGGTGGATGGAAATTTTTTCCGCCACAATGTCACCCACCCGATCCTCACGTGCGTAAGTGGAGATCAGTGCACTCGCATCATGACGGAGCTTCA[T/C]GAGGGCATTTGCGGCAGTCACATCAGGGAACAAGCTCTCTTGCTGAAGGTCATCCAAGCTGGGTATTATTGGCTGACCATAAAGGAGGATTGCATGAAGTA
BARC-PV-0003791	contig21966	working	0.988	[C/A]	235	CCTAAGACCCCAGATGAAGGTACGTTATTTTTGCACACTAGACTGAAAATTGTTTACTTTTTGTGAGTCCTTACTGACTTGAGCGTTGGAATGCAATCAACAGGTAGGGnGCCCTCTGTCACAACGGAGTCACGTTTCAGTTCA[C/A]CAGAGAGACACAAGTCAATACTCAAGTGTGGCAGATCTAAGnGAAGGCGTTCAACCTAATCAGCCGnCGAAAGAGTCAACCGATAAGAAC
BARC-PV-0003792	contig21970	working	0.852	[C/T]	226	CAAGTGGAGTTGAGTTAGCCCAAGTCGGACCAAGTTTAGGTTGAATTGAGTTTATCCAAGCCCACGAGCCAAGTCAGC[C/T]CAACCATGGTTGAGCTCAATTGGTCCTAACCCAAGTCGAGTCGAGTTTGTCCAAGTTCAGACTGAACAGAGTTGGTCCGAGTCYAGGACGAACTGAGTYGACCAATCTCGTTTTCGAGCCGAATTGACCTGACCTTAGTAAGGTTGA
BARC-PV-0003793	contig21970		0.558	[C/T]	226	CAAGTGGAGTTGAGTTAGCCCAAGTCGGACCAAGTTTAGGTTGAATTGAGTTTATCCAAGCCCACGAGCCAAGTCAGCYCAACCATGGTTGAGCTCAATTGGTCCTAACCCAAGTCGAGTCGAGTTTGTCCAAGTTCAGACTGAACAGAGTTGGTCCGAGTC[C/T]AGGACGAACTGAGTYGACCAATCTCGTTTTCGAGCCGAATTGACCTGACCTTAGTAAGGTTGA
BARC-PV-0003794	contig21970		0.585	[T/C]	226	CAAGTGGAGTTGAGTTAGCCCAAGTCGGACCAAGTTTAGGTTGAATTGAGTTTATCCAAGCCCACGAGCCAAGTCAGCYCAACCATGGTTGAGCTCAATTGGTCCTAACCCAAGTCGAGTCGAGTTTGTCCAAGTTCAGACTGAACAGAGTTGGTCCGAGTCYAGGACGAACTGAGT[T/C]GACCAATCTCGTTTTCGAGCCGAATTGACCTGACCTTAGTAAGGTTGA
BARC-PV-0003795	contig22053		0.613	[T/C]	184	TGTCCATGTGTATAAAGTGGATGACGCGTTCGGGCnTAACACAAAGTGTAGAGCCACTGGAAAGATATGACTCGTGAGGGTCGCGTTTCAGGGGTGAGCTGCATGCATGACACGTGAACAGTTAGGACACTCC[T/C]AGAGGCAGGTGACCCCAGAGATCAAGTGCACGAGGAGGCGCCCGGGTGnT
BARC-PV-0003796	contig22060		0.587	[T/C]	241	CCAACCCCCCTCCGTGGACGTCTTCCTCCACTTCTTCGAGGTGAAGAAGCAAGGGAAGAGTCTATGGGTGAGCTTCAGCGGTATTGCTGGAAGAGTCCTTTTCTCCCTGTTCCAGCAATCCTACAAGGGATGGTGGGGGAAATTCTTCAGGATGTGCTGCGC[T/C]RAGCATGACCACGTCGCGCTAGATGGCTTCCCCTTGTACTGGGTGCAGGAAGTGAAGCTGACTAAGCCCAAGACTTTG
BARC-PV-0003797	contig22077		-99	[C/A]	241	CCAAATAGGAGGTTGCATACTTCCCGCTCCTAGGGAAGAAGGTCCTCAAGACACCTGGGCTTCTGGAGGTTAGGCTTCTCCGCCCAGTAGAGAGGGAACCCATCTAAGAGAGTGGGGTCCCTCCGGTTGCACCGTACCTTGAAAAAGTGCTTCTTGAATCCCTTGTACGATTGCTGGAAGAGCGTTAGTAGCACCCTCCCAGCTACGCCGTTGAAGCTGACCCACAGCTTCTTAC[C/A]CGGGC
BARC-PV-0003798	contig22083		0.676	[A/G]	351	CCTTCGAGATTCTGTGTGGGTACTTGGGCATnCTACCCTCAGTGGAnGTCTTCCTCCACTTCTTTGAGGTGAAGAAACAGGGGAAGAGCCTCTAGGTAAGCTTTTCTGGGGTTGCTGGAAGGATACTCCTAACCCTCTTCCATAACTCCTACAAGGGATGGAAAGACAGTTCTTCAGGGTGTGTTACAGAATCCACACCCCCACCAACACAAACTGCTCCACAAGCTCCCGCCCnGGAGGTCTTGACGATTCCCCTTGCGATCATGCAACTAATGAGGGGGTTCGATGAGAGGTCGCCC[A/G]GGAGCTCTTCTGGCGAGGCTAAGAAGGAAGGTATGCCCTACTACATTGGGG
BARC-PV-0003799	contig22101		-99	[A/G]	241	CCGGTGAGAACAGGTG[A/G]CGTTCCACCTCGGCGGCGGGCAGCAGCATGTGGCGGGTCTGCGGATGCGAAAAGCAGGTACTCCAGAGACCGTACAGCACGAGCGACTTGACGGCGACGGTGACGAGCAGCGTCCGCGCCAGCCGCTCGCGGCGCGGTACAGGGGGGAnnnCAGAGGTATCCATATGCGTCTTCAAAATTCATTGCACGATTGAGCGAAGTCAAAATGCTTTGCTCAAAACGTA
BARC-PV-0003800	contig22135	working	0.908	[T/C]	345	ATTCnAATTTATGTCACATATTTGTCTAAAATATATnCATCAATTTCCTTAAAATTGAAACTTCGTGTTCACACTCTTTCATCTTnCTAAAGAGGATGAAAAnTAnGTTAGTATGGnAGCTAAAGTCTTGTCTAGTCATTTGGATCCATATCGAGTCGAGTTGGTTTGGnCTTATGAGAAGTCGAATTGGTCTAGGTTAAnGTCGTATCAAGTCGGTCTGAATCCATATAGAGTCAATTTGATCCGAGTCCATGTCAAGCTGAGTTGA[T/C]CCCAGTCCATTTCGTGTTGAATGAGCTCAGGTCCAAGTCAATCGAGTCGGCTTGAACCCATGTCAGGTCAAGTAGG
BARC-PV-0003801	contig22141		0.502	[C/T]	241	ATTTTAATTTAGATCAATCTTTAGAC[C/T]AAAAGTAAAAACAACTTATGATTCAACCTTAAAACCTCTTTGAATAATATAGTTGATGATAGCTGTTMTTGCCGACTCGAAGTCGGTCGGAGTATGGATGAGCTCTCTTTGGACTCCCTTCTGGTGGTCGGTCGCCAACTGGATGAGGTGGTTAGTAATAGTCTCTTGGCTTTTAGCAAACTGATCTTATGGAGATGAGGGGCTCCATCTGCAA
BARC-PV-0003802	contig22141	working	0.869	[A/C]	241	ATTTTAATTTAGATCAATCTTTAGACYAAAAGTAAAAACAACTTATGATTCAACCTTAAAACCTCTTTGAATAATATAGTTGATGATAGCTGTT[A/C]TTGCCGACTCGAAGTCGGTCGGAGTATGGATGAGCTCTCTTTGGACTCCCTTCTGGTGGTCGGTCGCCAACTGGATGAGGTGGTTAGTAATAGTCTCTTGGCTTTTAGCAAACTGATCTTATGGAGATGAGGGGCTCCATCTGCAA
BARC-PV-0003803	contig22197	working	0.931	[A/T]	241	AGCCCTGCCTCTAACCTTTTCTTCTTCCTATACTGCTTTGCTTATCTGTTACCTCATACTTACGTATGTGTTGATTTTTTGTCCTTCCTTCATTCGCTAAGTTCTTATCTCTCCTTATTCTGATGCAGGAATGG[A/T]GTTAAACGCAGAGAAACATGAAAGAYTATTTGAGGTTTnAGCCCTnCGTGATGACACAGCTGCTGGTGCGGGCGCCTCAACACCCGCTGCTCCACCTACCACCCAA
BARC-PV-0003804	contig22197		0.42	[T/C]	241	AGCCCTGCCTCTAACCTTTTCTTCTTCCTATACTGCTTTGCTTATCTGTTACCTCATACTTACGTATGTGTTGATTTTTTGTCCTTCCTTCATTCGCTAAGTTCTTATCTCTCCTTATTCTGATGCAGGAATGGWGTTAAACGCAGAGAAACATGAAAGA[T/C]TATTTGAGGTTTnAGCCCTnCGTGATGACACAGCTGCTGGTGCGGGCGCCTCAACACCCGCTGCTCCACCTACCACCCAA
BARC-PV-0003805	contig22199		0.618	[G/A]	213	TAAATTAACACCATTGCAAGAGGATTATCTAGAGAAGGGTGTACTGCCTCCCAACGCAACAAGTACGCCAGGGGAGTGATGACAGTGGAAGCTCAGGGGTCAGACCTGACGCTCGAGCCCGACCTTTTCTTCACCAAGACTGACCTGCAGGACGTGGTCCCTCACAATAATGATCCC[G/A]TGGTGATCTCARTGGTGACAGTACGCAGAAAGGTG
BARC-PV-0003806	contig22199		0.614	[G/A]	213	TAAATTAACACCATTGCAAGAGGATTATCTAGAGAAGGGTGTACTGCCTCCCAACGCAACAAGTACGCCAGGGGAGTGATGACAGTGGAAGCTCAGGGGTCAGACCTGACGCTCGAGCCCGACCTTTTCTTCACCAAGACTGACCTGCAGGACGTGGTCCCTCACAATAATGATCCCRTGGTGATCTCA[G/A]TGGTGACAGTACGCAGAAAGGTG
BARC-PV-0003807	contig22238		-99	[T/C]	241	CCCGTTAAAACATAGTCCCACTCGCAGTTACGTTAGGAGTCTTTACCAACAATATGAGGAGTATGAGACAAGCAGCTGCTGGATCCGCAGGAAGGGTATCCTCTGGGGGGGACAATGTTACCACCCAACAAATCTTGGAAACAATGCGTGCCCTCCAAGCAGAAGTAGCGGCTTCCCGAGCGGACAAAACAGAATAGCGCAGAGCCAATGAACAACTACGTATGGATTTGCAA[T/C]AGGTGGG
BARC-PV-0003808	contig22249		0	[T/C]	241	CCCAACCTTCCAAAAGAATGACCCAAAGCATGACACAGGATCTAGGGCTAGGTCAGGACCATCCACTAGCCAGTGCCTCAGAGCCTATCATTATTCAGAGGATCACTAGAAGCAGAGCCCATGTGATGGGAGCTGAGCACCAACTGGTTnCTTnGTTTTnAATTnCAGTAGA[T/C]TAAGTTTCATATAGCATAAATAGGAGTGTACTTAGCAACTTGGGCTTGTGCCAAGCTCGTTTnCTCTT
BARC-PV-0003809	contig22269	failed	0.93	[G/A]	371	CCTTGCAAGGMCCAGAGACGAGATACCAGTCGTTGGAGAAGGCGGCGCTGGCAGTGGTGTTCTCATCCTGGAGGCTCCATCACTATTTTCATAGCTTTACAGT[G/A]GTAGTGATGACGGACCTCTCCATTCAGAAGGTACTGCAGAAGCTAGATGTCGCTGGGAGGATGGTTTGCTGGGCAGCGGAGCTGTCAGAGTTCGATATTCAGTACGAGCCCATGGGATCCATCAAAGGGCAAGTCTATGTAGACTTCGTTGCAGAGCTCTCACCGGGAGGTGnnCCCTAGGAGGTGGAGTTAGGATCTCAGTGGATGCTTTTAGTGGATGGTTCATCCAATCAGCAGGGAAGTGGCGTTGGTATAGTCTTGGAGGGG
BARC-PV-0003810	contig22293		0.818	[C/T]	241	CCTAAGCGGCTAAGTGAGGGGTAATTTTGGACCTTGGGGTGTACTTAGTACGCAAGAGGTCTAGCTTAAGTA[C/T]ATGTTTCCTTTAAAAAACCTAAGTCCATGTGTGCTAGGGCACGAAGASTTTAGGTTGCATGTGTTCAAAAGATGCGTAGCGCCACGCTGAGGGTGGCTACGTGAAACAGATTAGACCCCTGATGCTGGTACATGAGTTGGTACCCTGGTGGTTATTCTGTTATGATTT
BARC-PV-0003811	contig22293	working	0.943	[G/C]	241	CCTAAGCGGCTAAGTGAGGGGTAATTTTGGACCTTGGGGTGTACTTAGTACGCAAGAGGTCTAGCTTAAGTAYATGTTTCCTTTAAAAAACCTAAGTCCATGTGTGCTAGGGCACGAAGA[G/C]TTTAGGTTGCATGTGTTCAAAAGATGCGTAGCGCCACGCTGAGGGTGGCTACGTGAAACAGATTAGACCCCTGATGCTGGTACATGAGTTGGTACCCTGGTGGTTATTCTGTTATGATTT
BARC-PV-0003812	contig22297	working	0.973	[T/A]	241	CCGTCGATTCAGATCAAAGTTGACATGGAAGCGCCACGTGGCAAGGCTGTGCAAACAAATTTTAGTTGGACGGATCGGATTGTAGGGGCGCTGTTTTGTTGGATGCAGCGAACTGGCGATGAAACTTAGTTAGTAT[T/A]ATTGTCGTTCGTTGGTGGCGTGGCTAGCTCCTCCTTTGGCTTAGCTTCGCTTATGCAAAATAATTGTTAGGATAATGTCATCCAATAATTGTTAATAAAACTAT
BARC-PV-0003813	contig22302		0.765	[A/G]	241	CCTTTCTGATGGGCGGGTCCAACACTGTTGTTACCCTACACATAGGATAACCTAGCGTGTGGGGTCCCTAACTGGAGTGCAACCTCAGACGGGGTGACCACTnGGnTGCCTCCTAGTGCACCTGATCTCTGGGGTCACCC[A/G]TCTCTGGGAGTGCCCTAGCTGTTTCGTGTGCCATGCATGCAGCTnACCCnTGGAATACGACCCTCACAGGTCATATCTTnCCAGTGGCTCTACACTTCGT
BARC-PV-0003814	contig22308	working	0.944	[C/A]	311	TAnGCAGACCTTTTGnCCAAGnnAGCnAGCTCAGGAAAGGGAGGTCAACAGAGGTTGnTAACCCAAGAGACCCTGAAGTnACCCAGGnCAACTACAGAAGGGTTGTTAGGGGTGGATCACCTGGAGGTTCTACAGATCAATCTAGTTCAAGGGAGAAGTCACCGTTCGnTGGTCCAAGAAACGTTGAAGGTCCCGAGAATAACTTTTTGTGAAGACCTTGAAGAGGAATGTT[C/A]TGAGGTTATGCAAGTCAGGGTTGACCCCGTACAAACGGTACCTCGCTGATGGAATGCTGCCTCCTGAGCCTGCATAGG
BARC-PV-0003815	contig22327	working	0.95	[C/A]	241	ATnTTATTTGnnTTGATATTATTCTGAAGATGAAAGATATAATTGTTATAGTTAAAATATGTTATCATATTATTTTGAGATAAAGATATCTTCTAATAATATGCAAGTTAGTTATATATTAATTAATACATGTTTGTTACATATTAATTAATAGTTGTTGTGAATAAAAGAGAAACACTCAAGAATAATGGTGCATGT[C/A]CTGGACAGGGTGCTCAGATGCTTTGACCTCAATGCACGGGTG
BARC-PV-0003816	contig22339		-99	[C/T]	164	CCTT[C/T]CGCTGGGACAACCACCTGACGCGGCGGGTCGCTTGAGGGGCTGAGTTAGACCCCCACCCCAACCCTCCCCCGCTGGGCGGGGGAGGGGGCAAGTGCTTGTTCGGAATAGCAGTGGCAGTCCnTCCCCCGCCCAGCGGGGGAGGATAGGTGGGGGTCTAn
BARC-PV-0003817	contig22407	working	0.965	[T/C]	241	TAACATTCAGTTATGGGTCATATGTCTGATGGGTCGAAATCTAACATGTATCAGTGTTAGCTGATTTCTAGGAAGTTACCCCGATTTCTCGGGACATTACCTAGATTTGATGGGATGTGACCTTGATTCGTAAGGAGTTTCTACAACTGCCTTAATTGTTATTTATTACAACTGCACTTTAAATATACTTTCAATCGGTCGGT[T/C]ATTGAAACCGAATTACGTGGCTCGTTCAACACCAAAG
BARC-PV-0003818	contig22416		0.763	[G/A]	218	GGGGATCCCCGGGATAGATACGACCCATGAAAGGGTCATGCCCAGGGGTGAACCAGGTACGTGGTGCGAGAGGAAGGTAGGTACACTCCCAGGGCGAATAACTAGGGGTGG[G/A]GGGCATGAGTTGACACCCAGAAAGTCACCCCACGCGCCAGATGCACTTCAAGAAAARAGGACTCATACAATGGAATAACCCTAAGCTAGGTTACGGCGCTGCGAGG
BARC-PV-0003819	contig22416		0.985	[A/G]	218	GGGGATCCCCGGGATAGATACGACCCATGAAAGGGTCATGCCCAGGGGTGAACCAGGTACGTGGTGCGAGAGGAAGGTAGGTACACTCCCAGGGCGAATAACTAGGGGTGGRGGGCATGAGTTGACACCCAGAAAGTCACCCCACGCGCCAGATGCACTTCAAGAAAA[A/G]AGGACTCATACAATGGAATAACCCTAAGCTAGGTTACGGCGCTGCGAGG
BARC-PV-0003820	contig22432		0.177	[A/G]	418	CCTTCCACGTGGAGTTGCGGTTAAGTCAGAAAGTCCACGTGGCAGTAAGCACTGAAACCCGAGGTATATAAGCTTCTCTGAAAGCTTAGTGAGGTACGTTGCTCGCTTACTCACTGTACACACGGGTGATTnAGAGAGAGAAGTTAGTTACAATTCAGTTACACACCTTCAGAGCATTCAGTTACACACCTTCCGAGCATTCAGTTACGGTGCTCCGATACGGAGGTGTTTGGTGTTTnCTGCTTGTTGATATCGTC[A/G]GAGTGCAAACGGCCGCGAGGGCACCCTTTGTTCTCTCTGTTTCAGGTACTCACGACGGAGTAGGGTGAAGATCTGGAACCAAGACGAAGGTGTCTCTGTTACGCGAAGTCGCAGCTACGCACGAAACACGCTCTGGT…
BARC-PV-0003821	contig22459	working	0.967	[G/A]	241	CCTATTATTGTTTTAAGCTAAGTTAAGTATTTACCCTCTTACACCAATCGAGCCAGAACAACGTACCTAAGTGCTCAGGTCGGGTCCCGAGCACGTCTGACTAGTACACAGTCCCCCAGCCTCGAGCCGAGTAAGGCGAGGCAAAGAGGTTTAATTTGTTTGAAAAGATGTTAAGTCA[G/A]AGGGTGGTTGGCTCGTAGTTTTCGAGGCATCACTTGATGGGACGGTTTTGTGATGGCTTTAA
BARC-PV-0003822	contig22514	working	0.953	[T/C]	296	GGCAAAGAAATAGTATGGTTCGCAATTAAnCGAACCTTTTTCCTTAAAGTGATACACGGAGAGCAGAGGTAGTTTGGTCTTCCTAATAAGCCCCTCTCGTATAAAGTTCACCAAGGCAAATAAAAGTATGGTTCGAACATCCAAGACTCGCCCCTTGATTTTCATAGCAAGGTCGAGATCGGTTACTCAGGTCCGTCCCTTGACTTTTTACAGCAAGGATAAAGCCA[T/C]GAAAGAACTGTTCGCTCGGGTTAGGAACACCAAGAGGGAAGAAATGTGATTCCTTAGGGAACCTCCCT
BARC-PV-0003823	contig22541	working	0.882	[T/C]	241	ATTCTGTTAATGTATACCTTTATTTTTCGGGTACAATGCAACATTATTCATAACAACTTTTATTTATATTGAAAATATATATACGCTTAACTACTTCAGTTACTCACCATGTTGTTTCGCTTTTAATTACnnnnnnAATATGGACTGTCAAGTATCTAGGTCGACCTCATGATACATCATTGGACCCATTATTCACCT[T/C]AGGCCGAGGTAGGTATCCTCCAAAGGGGTCTGCCTAACCGAT
BARC-PV-0003824	contig22543		0.55	[C/T]	241	CCGGCATGAAGTTTCCTGCCAACCTCTGAAAAGTTGAAAAGTTGGTnnTGACGGCGCCCGTTCCTGCGGGCGCCGTCG[C/T]TTATCTGCACTACCATACGATGGTCCTGGCGGCACGGCGATGCCACACTGCGGGGTTCGCCCTGACCGCGCAGCACCGAAGTCCCGAGGGGTAGCCCTCATTGTCCAGCTTATCCAGCTCAATCACATCACAGCCACCATGAAGTGCCCATTTTGCAATCAC
BARC-PV-0003825	contig22548	working	0.919	[T/C]	348	CCCCAACTTTnATCTATCTTTGAGGGCACCTTCAGCCTTGCCGCGATATTGGGAATAGCAATTAGCTCCTTTAGTTCTACACGnnnnTTGTGCTTGGGGGGCnGGTCTCCCCGTGTGCATGCTCTAGCTTGGGGCTTCTCGTAAGGTTGCTGCTTCCCCGAGACTTTCTTCTCTGTTGTCGCCTTGTGCACCCTCATGTGTTGAGGTCGTCTTGTTGCTCGAGGTCGGACAGGACTGACGCAGCCGCGTTTCTGTCACTCGATCTTCTGCAGTGATGTGCGCCAAAGCCCGACGTCTGATCTCGCAGAA[T/C]GTCTTCGGGTAATATCTGAGCAGCGATTCACTGAAGGG
BARC-PV-0003826	contig22550	working	0.885	[G/T]	372	CCTTCTAAATTCTGTGCAACCACTTTGGGCACCCTTCTTCGGTGGATGTCTTCCTCCACTTCTTCGA[G/T]GCTAAGAGCCCTGGGAAGAATCTTTGGGTGAGTTTCAATGGCGTGGCAGGGAGAGTTCTCCTCACGCTGTTCCAACAATCATACAAGGGCTTTAAnGGAAAGTTCTTCAGAGTGTGTTGCACCGACCACGACCGCACCCTCCTAGATGGCTTCCCACTCTATTGGGTGAAGAAATTAGAGTTCAAGAAACCGAGGACTCTTGAGGAACTAACTCCCCATGATCGCGAGCTCTGCCAGGTCCTTGCTAGTTTAGGGGCAGTGTTCAACACTGTTCAACTGATCAAGCACGAGTATGATGCTGAGG
BARC-PV-0003827	contig22583		0.708	[A/C]	219	TAACTTTAAACCCTAAGCCCTTAAGGCAGCAACGGCGGAGGCAGCAAAGGCGGAGTAGTGGTGACCTTCTCTAATACAATTAAAACAAACAAATAAGAGAAATGAAACAATTATATAA[A/C]CAATGCTGAAAAAGAAAGAGAGCTCAAAATGAACTTACAATGGCACGAAGAAGACAATGAAGGGTCGTAGAAGACGAGAGGAAGCACGAGAGCAAAAACA
BARC-PV-0003828	contig22596		-99	[C/G]	242	CCAC[C/G]TAAGTTGGGTCCCACAAGAAGCATGAGCCAGTGTCTCACAAGCGGCACGAGCCAGGGTnCnGACTAGTGnTCGGnTGTCGATCACCAGAGTGAGGCCGATGTGTCnTCGACAATAGAGTGAGGTCGATGTGACATCGGGCATCGGCGATTCCACCAATTGAATTGGACCACAAAGGTGGGTCCnAGAAAACnCCTAAGTTATnAGnAATACCATCTAGAnTTAAGGGnAAnTCCnAG
BARC-PV-0003829	contig22602	working	0.94	[T/G]	241	TAATTATTGAGTGATTTTGAAAGTAGGGGCGCATCCGTCTCGCCGTGAGGACCAGGGCGAGCGCCACCTTCTCGATCATCTGGTATCTCGTCTCGCCCGCATGGAGGGTTCGACTGATGATATATCGGTTGTTCCTCACCCTTGACCTCCTGCACCAAAGTAGCACTGATAGCTTCGTTCGAGACC[T/G]CCAGATACACCAAGATTGGGTGATCGGGTCTCGACTTCTGGATGACAGATGAGG
BARC-PV-0003830	contig22623		0.651	[A/G]	232	CCATCAACTCGGCGTACCGAGCGTTGGTCAGCTTCA[A/G]CCCGAACCGCCCTCGACTCATTGGCTGATACTTGATCCAGTGCTGACTTCATAGAAGAGGTTGTCATGGACAGCTCGTGCTCGAGCCGAGATATCTCTTCAAACTTGCTGTTGCGGGATTCAACAGCCAATCGCGCCAGTACCACCCCTTCGCAATGCAACTCTATCAATGTCGAGAGGAGCTCTTCTTCTGGAA
BARC-PV-0003831	contig22658	working	0.967	[G/A]	101	CCTCGTAAACTTCCACTAACATTACT[G/A]ACCTCGCGTACCTCTTGCGTTGCGACGCAGTGCACCCCCnGCCGGAGAACCCACCAGCTATGGTGTGGATCTCA
BARC-PV-0003832	contig22664		0.759	[C/T]	241	TAAAGGAGACACGATGATTAAGTCCACCCACTAAAACATGGTATCTAGTCAACCCAACTCAATTGGTCTTGGTTTCACACTCAACCGGTCGCTGGAGCAGGAGAGCCACAATGGTGTGAGGAGATG[C/T]CGTCGGCGACGATGCAGGTATTATGACCTTAGGGGACGCCGTCTTGACACCTCACATCTCTCAATCCCACCTCTCTCTCTTCCACATAAACGCATTTGACGCAGTAAGGTGTGA
BARC-PV-0003833	contig22712		0.675	[G/T]	241	CCTCCACGTCTGTGACGGAG[G/T]TCAATGTAGAGCACTCCGCGAGGAGGTCATCGGATGCCCATCCATACTCCTCTTTGTAnnnnnACACnnnnnnAGGAGGATCGGCAGTGGCTTTATCTCGCGCCATCRGATCAAAAGCTGAAGAGTGAAGAAAAAAGnnnGGGTTCAGCGAAAAnnnnnTTTCAAGAAGAAAAAGGGGAAAAAGGAGGAACCCTAGGCAAACCCTACCCACGTAAGnnnn
BARC-PV-0003834	contig22712	working	0.973	[G/A]	241	CCTCCACGTCTGTGACGGAGKTCAATGTAGAGCACTCCGCGAGGAGGTCATCGGATGCCCATCCATACTCCTCTTTGTAnnnnnACACnnnnnnAGGAGGATCGGCAGTGGCTTTATCTCGCGCCATC[G/A]GATCAAAAGCTGAAGAGTGAAGAAAAAAGnnnGGGTTCAGCGAAAAnnnnnTTTCAAGAAGAAAAAGGGGAAAAAGGAGGAACCCTAGGCAAACCCTACCCACGTAAGnnnn
BARC-PV-0003835	contig22766		0.321	[T/G]	240	ATTATTCACTTTTATATCTATTCTTTTATTAATAAAATATGTATAAGAGAAAAGTATAGTTTCCATATACATTATCCnnnCTGTTCGCTTTTGAAACTCTCTTACACTCTTCAGTTGCAATAATGTTGACGCAGCAGGTGCTGCATCTGCCACCCnAGAAACTGTTCCTCTGC[T/G]ATTCCCCTTTAGATGTTAGAAAAATCCCATCTTTTGnGAATTGTGAAAATGGGTnTnTTCATAGTT
BARC-PV-0003836	contig22801		0.758	[T/G]	154	CGACAAAAGCCCAAGGAGTCTTCAAAGTTTCTTGAnTAACGGTCCTCTGTCTACCCCCCTTGCCCGAACTGGCAAGCTTGGCTAGCAAGTCAGCTCGGCATTCTGCTCTCT[T/G]GGCACATGCACCACTTCAAACAAAGCGAAAGATCTCCTCCGT
BARC-PV-0003837	contig22803		0.839	[A/C]	241	CCTTGGAATGCTACTACTCTCTACCCCGAGAAACTCGGTAGACTCATTCTGTGGTAGGTTCCTCGTCAAGTTCGTAGATTGCAAGCCCGTGGCCGCCATCTCGAGATCCTTGCACAATTTCGTGCAAGGAGAGATATAAGGCTCGAGACAGTTCATGACCCGATTCACCCGAGCTACT[A/C]TGAACATACCCGACTTGCACCCGGCGGTCTCCATGCACATGCCCCTGGTGGGGCTATGTCTA
BARC-PV-0003838	contig22830	working	0.975	[A/G]	241	CCTAATAGGGTGTTGATCGAGCAAGCCTTACGTTTCGCCTTCAAGGTAA[A/G]CAATAACCAAGCTGAGTACAAGACGCTGATTGCTGGAATGCTTTTGGGCAAGGAAATGGGCGCTCAAAGTCTCTTGGCGAAGAGTGATTCCCAGTTGGTCACAGGGCAAGTAACAGGGGAGTACCAAGCAAAGGATCCACAGATGGCTACGTACTTAAGGTACGTCGAAGTGTTGAAGGGAGCCTTCGCCG
BARC-PV-0003839	contig22905	working	0.926	[A/G]	241	CCTTCGCCTTGGGGACGTTCTTCCTGGTTGGATATGGTGCGCGCCTCAAGTCCGTCCTCTTCTCGGTTGTGGTTTCGTTGACCCTTAGAGGTCGAGATCGGCTACCCTCCTTAGGTTTTAAGTACCTGGATAGGTGTTGCTAAGCTTCACAGACACTGCCTCCTTCGCATTAATGTGGGCG[A/G]CAACTTGTCGTCGTATTTCGACAAATCTCTCTACCAGATTTCTGATCAATAAGTCACTA
BARC-PV-0003840	contig22954	working	0.851	[G/T]	359	CCCCTTCAGTGAATTGCTTATCAGAACCCACCCTAAGACCTTCGCCGAGATAAGGTGTCACGCGGTGGCTCATATTGCGGCAGAAGGGGATGTTAACGAGAAGCGCACGTGTGTGGTTCCCAGACGCCCGCGTGCATCAGGTCGACCTCAACCCTTAAGGGTGCATGAGGCAACGACAGAGAATAAGACTCCCGCAAAGAACCA[G/T]CCCTATCAACCAAGGAAGCCTCAAACCAGGGGnCGTGAGAGGGAGAACGTACCACCAAGGCACGACTTCGTGGTAGAGTTGAAGGATCTCATCGCTATCCCCAACAAAGCGGAGAGGCTGAAGGTACCCCCCCAAGACCGACAAGAAGCTCGGG
BARC-PV-0003841	contig22997		0.844	[G/A]	242	CCTGATTAGTGGAGTGAATCTCGCTTA[G/A]GGTTGTATTACCTTATCCTTAATGACGGATTAGCTTCACTGACCTTAGTTTGAACGTTAACGGTAGTATGGnTCGGCCGGCCAGGCCGRCCGTGATGATTCCACTCGTCTCRACCAAGCTTCCATGGTCTCAGCCCAGTCTCTCAGGTCTCGATCGCCTCGGTCAAGTCTCTCAGGTCTCGACCTGGTTCCCCCTAGTCTTGGTCAGGTACACC
BARC-PV-0003842	contig22997		0.639	[A/G]	242	CCTGATTAGTGGAGTGAATCTCGCTTARGGTTGTATTACCTTATCCTTAATGACGGATTAGCTTCACTGACCTTAGTTTGAACGTTAACGGTAGTATGGnTCGGCCGGCCAGGCCG[A/G]CCGTGATGATTCCACTCGTCTCRACCAAGCTTCCATGGTCTCAGCCCAGTCTCTCAGGTCTCGATCGCCTCGGTCAAGTCTCTCAGGTCTCGACCTGGTTCCCCCTAGTCTTGGTCAGGTACACC
BARC-PV-0003843	contig22999		0.681	[A/G]	241	CCAGGAGGGCGGCGGAGGCTGAAGTTCTGAA[A/G]ACCATGGAGGACACCATGGTGCTCATCGGCCAGAGCTTCGATCTCGCCGTCCGACAGGCTGAGGTGCTGTATGGCGGTCCACCTCCTTCTGGTCAATTTGACCAAGACATGGAAGTTGTGGATGGCCGTTTGGTCCCTACAGCGGCCGATCCTCCTCCTGCTGAAGAAGTTGAAGCTGATCCCTCGAACGAGGTGTTGAATATCGTAGA
BARC-PV-0003844	contig23073		-99	[A/G]	347	CCCTCGTATGGACAC[A/G]GTCGCTTAGAGGTGCTCGACCGGTCAGATGCGCTACCCTGGTCATCACCCATCACTTCCTCCACCTCGGGGAAAnTAGTTTGAATTACCCCCGACTGAAAGGATTTGGTTAGAAGAGGAAGTGGACGAGGAAGACGAAGAAGACGAAGACGAAGGGAGATCGGGAAGAGAAGAAGGAGCGGCTGGAGAGGAAGAAGTAGGACGAGAGATAGAAGACATCACTAACCAAGGAAGGACGAGAACAACAACACAAATCGATGATAGACGTTCGGGACTCGGAGCAAGAAGCGAATAAGGAAGCGTGAAAAGCCACTGTTGACAGCCCCTATTTA
BARC-PV-0003845	contig23090		0	[C/T]	241	CCTCGTTnAnnnTnGCGGGCTGCGCACGCGACATCGAnnnnGGATGATTGACTCACAGAAAGGACTAGGGCACACCCnnTTnnTGAATGTGTAGACGATCATAGGCTCCT[C/T]TGTGGTGCCAACCTTCnnnACCTGTGnnnnAAAATGATTTCAAGGTCTCTCCTTGATACTGCTTCACGTCGAACAAATCATACGATACTGGCAGTGGAGCCCTGTTTGCTATGTACTGTTCGCGAAACnn
BARC-PV-0003846	contig23099		0.731	[G/A]	239	CCCATGTCGAGCCGAGTCGATCCTGACCGATGTTGAGCTGAGTCGGTTCGGnCCCATCTCAAGCAAAGTCAAGCCAGGACGATGTCAAGCCATGGTCGAGCCGAGTCAGTCCTGACTGATGTTAAGCCGAGTCGGCCTCGGTCGATGTCGATTTCAGTCGTTCCTGACCCATGTCAGGTGGAGTCAATCTGAACCGATGTCGAGTCGAGTTGGT[G/A]CGAGCCGATTTCGATCCGAGTCGA
BARC-PV-0003847	contig23193		-99	[A/G]	374	CCCGATAAAGCTAGGTCTCACTCACAATCGTGCTAAGAGTTACCTAGCAATATGAGGAGAACGAGGCAAGGGTCTGTCGCACCAACCGGAGGTGAAAACATCACCATGCAGCAAATCATGGAGATTATGCGTTCCCTTTAGGAGACGGTAGCGGCGTCCAGGGTTGATCAGGATCCAGATTGACCTAGCCGCGACGCAAGCAAGGAATGAAGAGTTGCGCAGAACGAATGAGGAACTGCACAGGAGTTTGCAGCAGGCAGGGGAACGTGTGGTGGATGACCGAGCCCCGCCTATACCACCCACGACTCTCCCTATGCCAATCTCTCAGGCGATCATGGACGTTGTGATACCAGCCACCATC[A/G]TGGTTCCGAAGG
BARC-PV-0003848	contig23204	working	0.991	[G/A]	241	CCTTGGAGACTTCCTTGTTGCGTCCAGCCTTGCTCTCAGCAAGGCACAAGACGCATAAGTCTTGAGGGCTAGGGTGGCAAAGCTGGAGGAGGAGTTATCCCTGAAAnCCAAAGCATTCTCCAACCGCAAAACCGCCATGTACCAAGAGCTGGCGAGCCTTCGTCAATCCGAAAAGGAGGTCAAGAGGCTTCTATTTGAGAAGTCTCAGGAA[G/A]TCGTCCAATTGGAAGCGAAGATCTTGCCT
BARC-PV-0003849	contig23228		0.841	[A/T]	241	CCTCTAGGGCGCCCTTTGTCTTTACAATTTCAGGTGTTTGATCGTAGGAAAGCACGAACGAAGGCAGAGAGAATTGGGCGTGTGATCGTCGTAGACATACGAAGGCAATCGAGTCAACCGGCGGGAACAGCAATGAAAATCAAACTCTAAAAGCAACAAAGAGATAAGAGAACCTATTAGCAAAAACAAATCGA[A/T]GGAGTATATGTCAATGAGTAAGCTCAATAATAACAGAAGACTACCG
BARC-PV-0003850	contig23253		0.776	[G/C]	241	CCCAAGTCATTTCGAGTCTGATCAAGGCTAGGTCGGATTGGGTCCAAGTCAAGCTAAGTCAGCCCCAAACCCAATTTGAGATGAGTTAGTCCAGACCTAGGTCAAATCGAGTTTGGTCAGGTCCAAGTCCAAAnCGAACTAAGCTAGATCAAATCGTGTTAAGTCCATTTTGGACCGAGAAAT[G/C]GAGCCCACATTAGGTTGGGTCTATGTCAAATTGAGTTGGGTCGATCCAACATGAGGT
BARC-PV-0003851	contig23290		0.45	[C/T]	210	TATTATGGAATGCATTGGCTTAAGCTAGTTGAGGTTTACTGAGTTATCACCTACCAACTGAGAAACCGTCGCGTCAGCCGCCAAAGCACTCGAAAGA[C/T]TCTTCGCTTAGCCWAGCTCAGCTCGAACCTCGGGGGCTTTTGTACTAGGCAAGAGTGCTCGAGGGCTCGGGACCTTGGCTATTGGACCnAAnGGGTGGGTTACGAGTTTTGG
BARC-PV-0003852	contig23290		0.489	[T/A]	210	TATTATGGAATGCATTGGCTTAAGCTAGTTGAGGTTTACTGAGTTATCACCTACCAACTGAGAAACCGTCGCGTCAGCCGCCAAAGCACTCGAAAGAYTCTTCGCTTAGCC[T/A]AGCTCAGCTCGAACCTCGGGGGCTTTTGTACTAGGCAAGAGTGCTCGAGGGCTCGGGACCTTGGCTATTGGACCnAAnGGGTGGGTTACGAGTTTTGG
BARC-PV-0003853	contig23294		-99	[A/T]	241	CCCCAATGAA[A/T]AGCCCCTCATTATCGTGCCCGCACCCCATCGCGACCCGATTAACTGATCCAGACCCGCCAAACGACACCGTTTCGGTGACGTAnTCCCCCACCGTGAACGAACCGTCACCGTATGCAACTTGGTAGAGGCACCTCCCGTTTCTGCACGCCGACATTTCAAGGTCCTGACACTGCTGCGCGTCGCAGGTTAACGGGTAGTACGAGGAAGATGATGTCGGGTCGAAAACCGG
BARC-PV-0003854	contig23378		0.53	[T/C]	366	TAAGTCCCTATATCGTTGGGCAAGCCCTCTTAAAGGAGACCTCCAGCTTTACTTCCCTTGCGAGTATAGCTGCTTATAGGAAGAAATAAAAATnCCATAAGTCACGTGTCTTTGnTAAAGACCACGACAAGTnCGTGAGGAnGGTGCCCTGTAGGGTGGGCGAACCGGTGTGTGCTGACGAATCTnCAGACCnTGAGGGTCCC[T/C]TCTGCTTCGTTTACTCCACGGATTTCTGGAGACTCGGACTACGATTACCCTTCACCCCATTCGAGTGAGCTCTTCTCACTAGGTGAATGTCGCCCCCGTCCAACTGCACCCTAACAGTTGGGCGTTTGAGAGGGCTTTCGTAATTCTTTGCCACTGCCTTGG
BARC-PV-0003855	contig23410		-99	[A/G]	241	CCAGAA[A/G]TTGTGGGTCATTTTTAACGGAGTCACTGGGAGGGTTCTGCTGACGCTATTCTAGCAGTCGTACAAAGGTTTAAAGGGGCATTTCTTCAAGGTTCGATGCAACAGGACGGACCCTACCCTCTTGGATGGGTTTCCCCTCTACTGGGCGGAGAAATCTAAACTCAAGAAGCCCAAGTTCCTCGAGGACCTACCTCCACAAGTCCGGGAGGTGTGCGACCTCCTCTCTAGTCTTCAA
BARC-PV-0003856	contig23434		0.369	[A/G]	359	CCCGAAGATGCTTCTTTCTAGCTGAACTAGAACATCCACCTCCTGCAAAACCTTCGACTATTGTGTTGACTTCTCGTCCAGGTACnCCAAGTGATACCGGTCC[A/G]ACAMTAGTGTTAATAACCTCTTGGACCCTACGTCTGGTCCGATTGTTCCTTnCAGGACTTTCACTTCGTGGTCGAGTCCTTCTTATTGGTCTCTCACTTCGTCTTTGTCCCATCGAACATTGGTTATCATCGGGTCGACGTGAATCTCCTCGTCCCGGACGATCGTATTGTTCTTTTTGTTCTCTGGACGGATACCGATCCCTTTGAGGAGATCGGTAGGTGTTGGTGTCAGTCTTAATAAATTTGCGAAAGTGG
BARC-PV-0003857	contig23434		0.49	[A/C]	359	CCCGAAGATGCTTCTTTCTAGCTGAACTAGAACATCCACCTCCTGCAAAACCTTCGACTATTGTGTTGACTTCTCGTCCAGGTACnCCAAGTGATACCGGTCCRACA[A/C]TAGTGTTAATAACCTCTTGGACCCTACGTCTGGTCCGATTGTTCCTTnCAGGACTTTCACTTCGTGGTCGAGTCCTTCTTATTGGTCTCTCACTTCGTCTTTGTCCCATCGAACATTGGTTATCATCGGGTCGACGTGAATCTCCTCGTCCCGGACGATCGTATTGTTCTTTTTGTTCTCTGGACGGATACCGATCCCTTTGAGGAGATCGGTAGGTGTTGGTGTCAGTCTTAATAAATTTGCGAAAGTGG
BARC-PV-0003858	contig23635		0.568	[C/G]	149	CCGGAACTGGCGCGAGTGGTGATGGACATCCACGCGCATTACCAGGGTACGCAGCGCCG[C/G]CGCGACGATATCTGTTTCTTCGGCGCTCGCCTGGGCGCCTCCTTCACKCAAGACAGTCAACACGGAACACACGCATGAACGGTATCCAG
BARC-PV-0003859	contig23635	failed	0.849	[T/G]	149	CCGGAACTGGCGCGAGTGGTGATGGACATCCACGCGCATTACCAGGGTACGCAGCGCCGSCGCGACGATATCTGTTTCTTCGGCGCTCGCCTGGGCGCCTCCTTCAC[T/G]CAAGACAGTCAACACGGAACACACGCATGAACGGTATCCAG
BARC-PV-0003860	contig23693		0.603	[G/C]	222	CCGGCTCACATCGATGGCAGAAAAATCGGGGGTCTCGATGTAGAT[G/C]ACGCCACCCGAACGTTGCACCAGCTTTTTCAGTTGCCGCAGGAAGCGGCGCGGATCAAGCACATGTTCGATGACGTGCGATGACATCACTGCATCGATRCGCATCTCATCGCCCACCAGCTCCATCAGATCGGAGCTATTGAGGTCGGCTTGCACGAAGCTGAACCGGTCCGGCAG
BARC-PV-0003861	contig23693		0.78	[G/A]	222	CCGGCTCACATCGATGGCAGAAAAATCGGGGGTCTCGATGTAGATSACGCCACCCGAACGTTGCACCAGCTTTTTCAGTTGCCGCAGGAAGCGGCGCGGATCAAGCACATGTTCGATGACGTGCGATGACATCACTGCATCGAT[G/A]CGCATCTCATCGCCCACCAGCTCCATCAGATCGGAGCTATTGAGGTCGGCTTGCACGAAGCTGAACCGGTCCGGCAG
BARC-PV-0003862	contig23694		-99	[C/T]	172	CCTTTAAAGCACTTGACAGTGTAAACATATTGGGAGAAGTTCCTGAGCTATTCATCTCATCCAAGAGCACTAAAGCCAAATCATTACGATCGTGAAGAACACAACCTGCAATAACTGCATTCCAAGAAACAACATCAGGGTGTGCAATTTCCTGAAAAACAGCAACCGCC[C/T]C
BARC-PV-0003863	contig23720		0.451	[A/G]	365	CCGCGCGGCACCCGTTTGGCGCTGCTGACGGTTTCCATCATCTGCTCGACGTCATCCAGAATCTTGCGCGCCCATTCATGGACATTGCCGCCATCCTCGGTCATGACCACGCTGCGCGTGGTGCGATGGAACA[A/G]GCGTACGCCCAGCGCCTGCTCCAGCAGCGCAATGCGCTTGCTGATATAAGCCGGCGAAGCGCCGACCTCGCGCGCCGATTCGGCGAAGTTGCTGTGGCGCGCCACCACGCAGAACAGACGCAGGTCTTCCAGCAGGGGAGAATTGTTCACGATCTGTAGCCATTGGAATCCACGATCCGTGGATTATAGTCGGGTCGCCGTCCTCCCGGAAAAGCGCGGCAGGCAAGGCGG
BARC-PV-0003864	contig23721		0.331	[C/G]	238	CGCAGGCGCGTGTCGGTGA[C/G]GTAGGGAGAYGGGCGCGTCTCGTAGCGGTCGCGCGAATCGGTGACCGACAGGCGCGTGGTGTAGTGCTCGGTCCACTGCGCGCGCCAGTTCAACCCCAGCGCGTGCATGCGGTGCAGTGCGCGGTCGTCGTTGCCCAGGGGGGTGGTGTCGTAGCCTGCGTTGCTGTCGGCGCCCAGCAGCGTGCCCTCGAATGCGCTGGCGCGGATCGATCTGCAGG
BARC-PV-0003865	contig23721		0.2	[C/T]	238	CGCAGGCGCGTGTCGGTGASGTAGGGAGA[C/T]GGGCGCGTCTCGTAGCGGTCGCGCGAATCGGTGACCGACAGGCGCGTGGTGTAGTGCTCGGTCCACTGCGCGCGCCAGTTCAACCCCAGCGCGTGCATGCGGTGCAGTGCGCGGTCGTCGTTGCCCAGGGGGGTGGTGTCGTAGCCTGCGTTGCTGTCGGCGCCCAGCAGCGTGCCCTCGAATGCGCTGGCGCGGATCGATCTGCAGG
BARC-PV-0003866	contig23723	working	0.899	[G/A]	241	CCTTGAAGGTCTTCCAGTAGAGGATGTCGACCGAGCTCCCnTGGTCCACCAGGGTGTTCATGATGGTGAAGTTGTCAATGTCAACCGATATCATCATCAAGACATCTTGGGAGGGGTCTACACCCTTAAAATCTTCGTCATTACACGTGATGGGGGnCATCCTTGGTCGGATGCCAACAGAATTGACTTGGTGCACCGTGCGCAGATGCTTCTTCCTG[G/A]CGTTGTTCGAGCTACCTCCTCC
BARC-PV-0003867	contig23741		-99	[C/T]	219	CCAGCCACATG[C/T]TGGCGCCTCTCTTCATGATGAGGGTGCCTTCGCCGTTCATTGACTTCATGATATCCATGGGAAGAGTGAGAAGTCCTTGAAGAATGCCGATGATGATGATGATGTCTTCTCTCTCGGTTTTGATTGAATTCTTCACGGGTTATCTCCAAGCTTGGGAGCCTTGCCTCCATTTGTCTTATCACATCAAGATATTGTGCATTTGATTGT
BARC-PV-0003868	contig23761		-99	[T/C]	195	CCCGACTCCTGGAGTAGACGGGTTGTCAGCAACAACCAnnnnnAGACTTTCnTTGnTCGTTCCGGTCGAC[T/C]TGTTGCRGAATGCGGTTAAGATTTTGACCACCTGGGAGCCTCTCTTACCATGATATCTGCAACAAAGAAGATGCATTAGGCAACAATATATGCCGACCGAGGATTAAAGCGAAAAATAAAAAAT
BARC-PV-0003869	contig23761		0	[A/G]	195	CCCGACTCCTGGAGTAGACGGGTTGTCAGCAACAACCAnnnnnAGACTTTCnTTGnTCGTTCCGGTCGACYTGTTGC[A/G]GAATGCGGTTAAGATTTTGACCACCTGGGAGCCTCTCTTACCATGATATCTGCAACAAAGAAGATGCATTAGGCAACAATATATGCCGACCGAGGATTAAAGCGAAAAATAAAAAAT
BARC-PV-0003870	contig23796		0.842	[A/G]	241	CCGCCGCACCCCCAGTGGTCGAAAGCAGCGACCCAAATTTCATAGAGAACCCTCCAAGCACCTCCACACCATTCGTGTCTGTTGGAGAGGGTCCTCCTTCTACTGCTTCGATCGCT[A/G]GTGCCACATTAGGCGAGGATGAGGGCGCTCATAACTCGCCAATTCTGATAACTGAGTCCCCGAnTTCACCACCACGCCAAGAAGCCCAACTTGCCCTACAAACTCAAGAGGGCGGTGGTGAAAG
BARC-PV-0003871	contig23857		0.273	[A/G]	224	TAACATATATCTCCATGCACGAGTTGGTAACCTCGGCGTGAGGGGTGTGTTGGAGATCTCAGATCGACTAGAGATTAGAACCTTTCATAGTATATAAGTTAGTGCAAACCTCAACCCTATAAGTCGGTTTTAnGTGATTGAGTTAAGCTTAAAACTCACTTCTTAATATAAT[A/G]AGTATTGTTATTTTAAACATAAAAGTTAAATGCAACAATTTTnnnnnnnnn
BARC-PV-0003872	contig23894		0.45	[T/A]	241	GTGGTCGAGTACCCAGCCGGTCACCGGTCCCGGACGGGGAATCGTCTGCGCA[T/A]TGCCCGTGCGCGTGTTCAGGCGGACCAGGTCGGTGTAAAGGTGCTCGTACCCCATGTCCCAGACGGGGCGGGACACATAGACCACGTCGTCCTGGCGCGGACGCTGGGGCAKGAGGAASGTGTTCCACGGTTGCATCGGCACCTTGCCGATCATTTCCTGGCGCGACGCGGCGCCGRCATAGCGGTCG
BARC-PV-0003873	contig23894		0.304	[T/G]	241	GTGGTCGAGTACCCAGCCGGTCACCGGTCCCGGACGGGGAATCGTCTGCGCAWTGCCCGTGCGCGTGTTCAGGCGGACCAGGTCGGTGTAAAGGTGCTCGTACCCCATGTCCCAGACGGGGCGGGACACATAGACCACGTCGTCCTGGCGCGGACGCTGGGGCA[T/G]GAGGAASGTGTTCCACGGTTGCATCGGCACCTTGCCGATCATTTCCTGGCGCGACGCGGCGCCGRCATAGCGGTCG
BARC-PV-0003874	contig23894		0.359	[C/G]	241	GTGGTCGAGTACCCAGCCGGTCACCGGTCCCGGACGGGGAATCGTCTGCGCAWTGCCCGTGCGCGTGTTCAGGCGGACCAGGTCGGTGTAAAGGTGCTCGTACCCCATGTCCCAGACGGGGCGGGACACATAGACCACGTCGTCCTGGCGCGGACGCTGGGGCAKGAGGAA[C/G]GTGTTCCACGGTTGCATCGGCACCTTGCCGATCATTTCCTGGCGCGACGCGGCGCCGRCATAGCGGTCG
BARC-PV-0003875	contig23981	failed	0.893	[C/T]	241	ATTAGGTACAAAGATTAAAAGCCTAATTGGGTTTAAGACTCATTAAGAAAGTACTATAAATAGGTGATCAACCAAAGAAATGTAAGTAGAGTGAATTTTATCTAATAATTAACTAAAATCGATTATGACTTTATCATCGGAGCCTTTTGCCACACACACCTACC[C/T]GAGAGCTGATACCGAGACCAGAGGTCAAGAGTTCAAGTTGACCCAACCnAGCGAGTGAGAGTCCATAACTTGCGTC
BARC-PV-0003876	contig23987		-99	[C/T]	230	CCGAC[C/T]TGCAAAATCTCAACGTGACCCTCCCTCGACAACTCCTCTATAGTTGTCCTGGGTTGCTTTAAGGTTTCTTGGATGACCAACCTCTGTCTACAACAGGTCTACTCGCGAGTTCTGCTATATGGGAACATGAACAAGGTCGAATGTAGAAAAAACTGCTCTTAAGATCCTTACATACCTGAGGTACAAGGCTAGTGGTGGGTGTTTGGCTTGATATTCGCCTGTGA
BARC-PV-0003877	contig24011		0.434	[G/A]	234	CCATGCGCTGGCTTTGCTCAGGCAAGGTGACAAGGTCATGGTTCTTGAAGTCGACGAGGCGACCGCGCGGCGCCTGCGGCATCTGCCGCTGGGCGCGCAGCTCCGCGTGAACGCCCAGGGTACCATCAAGTCGAAAGGACGCAGCAGATGAAAGCCGGGTTCAACAACGCGGTCGGTCCTCAGGTGCGCGAGCGCAC[G/A]GCGCGAGGTGGCAAACTGCTCCCTGCCCTGGCAGCG
BARC-PV-0003878	contig24076		0.51	[A/G]	374	CCAGCGGGAAGTGGAGGATGTGCGTAGACTTCACAAATCTCAATAAAGCTTATTCGAAGGACTCCTACCCGCTGCCCAACATTGACGCCCTGGTAGATAGCGCCTCAGGGTACAGACTCCTTAGCTTCCTGGATGCTTTCTCGGGTTACAACCAAATCTGCATGCATTCCAGGGACGAGTGCAAGAGGGCGTTCATGACGGGnTTCTCCTGTTACTGTTACAAA[A/G]TGATGCCCTTTGGGCTCAAGAATGCAGGGGCGACCTACCATCGGTTGATGGACAAAGTACTCGCGCCCATGATAGATCGAAATGTCCAGGCGTATGTGGATGACATGGTGGTCACCTCCCGGGTGAAGGACCAGCACGTCGTTGATTTA
BARC-PV-0003879	contig24094	working	0.962	[T/A]	181	TTTCTTTCGTCTCTATATTACAGGTTTGACCTTCAGGTCCATCATGAGTCGATGGCACAGAAAATCAGGGTCGATGTCGGGCATGTTTGAAGGCGTTTAAATGCCATGTTATCATCTCGGCGATCTGGTTTTGCATTTCTTGGCTCAGAGACT[T/A]GCCAAGCTTAAACTTCTTTCCTCCGAT
BARC-PV-0003880	contig24124		0.646	[C/T]	241	CCGTACTGCGCCATCTTGTC[C/T]GGTCGAAGCCAGACGCGCATGGAATAGTCGATATCACCGAGCACGTTGACATCGCCGATGCCGGGAAGACGCTTGAGATCGTCGATGACGTTCAAGAGCGCGTAGTTGCCGACATAGGCGCGGTCATACTGCGTGTTGTTGGAGAACATCGCCACGAAAGCGAGAATGGAGTTCGAGCGCTTGGCGACAACGACACCCTGACGGGTAACTTCCTGCGGCA
BARC-PV-0003881	contig24144	working	0.949	[T/C]	352	CCTCTTGAAAGAATACCTTGAGGTCAAGGACAGAGAGCAACAGAGGGAAACTGTTCTGGGGACCCATCGCATTAGATACCCGTACATG[T/C]AGAGCTAAACATGATCTCGGGTGGGTTCTCGGGTGGAGGAAGCACGACGACCAAACGTAAGAGGTACGTGAGGGCGGTAATGACGCTCGAGATGAAAAGTCACGATGACACCTCAAACCCGGATCTTTATTTCACCAAGGCAGATTTGATGGGTGTGGTCCCTCATGACAACGACTCAATAGTAATATCCGTCCTCATGGTGGGAAGAAAGGTGCATCGAACTGTCATTGGTCAACTTGTGGTTATCCCTCGATCAGTTGAGG
BARC-PV-0003882	contig24196	working	0.843	[A/G]	241	CCAAAACCTGACATGTTTCGCG[A/G]CTAGCCAAGGAGAGCTCATCCAAAGTTTTAGCTTTGTTGAACTTGAGCTCCTCCACCCAGTATAGGGGGAAGTCATCAAGAGCTGGGCGGTCGTGGTCAGAGGCGCACACTCTGAAGAATTTCCCCCTGAATCCTTTATAGGATTGTTSAAAGAGGGAGAAAAGCACCCTCCCAGTCACGCCGCTAAGGCTCACCCAGAGGTTGTTCCCAGGGCTTTT
BARC-PV-0003883	contig24221	working	0.959	[A/G]	187	TGAGATCCACACCATAGCTGGTGGATTCTCnGGCGGGGGGTGCACTGCGTCGCAACGCAAGAAGTACGCGAGGTCAGTGATTTCAGT[A/G]GAAATTTTTTAGGATCACTCACCCGACGTGGACATCACGTTCACCAAGGGGGACCTTAGGGACGTTGTGCCTCACGACAACAACCCTATTGTGATCTCG
BARC-PV-0003884	contig24231		0.487	[A/T]	344	CCACCTCCTCCATCATC[A/T]CCTTTGAGTTCCACGAAGGTCAACTGGATGCCCACATAGGTTCGTCTCTAAGTCCTATCCCTGGCTCGAAATCGCCTAACCTnGTTTTTACTTnGGAGCCACTGTTCTGGTTAGCGCATAGTTTTAACTTATTCCATGCATTGACTTACACTGTTnGTTTTCCTAAGTCTCATCGCCTGTTGAATCTCTGCACTGGTTTGTAATTGTTGACCTCTTTGTGCAGATATGATGCTAGGAAAAGACAGGATGGCTGAGCTGCGCTCCATAGCCAAACTCCACAAACTTGCCGAAGCCGATGTCGCCCGAGGTGAGTCTCCGTCGGTGGG
BARC-PV-0003885	contig24262		0.822	[T/C]	180	CTCTTCnCTTCACGGCCTCAGCCTTAATTTTCGCTTCTTCTCTAGCTTCATCTATCAGGTCCAGGTTCACCCTCCTTTCTTCGTTGGACTCTTCCGCCATGAATCCCAGGAAACAGGG[T/C]GAGCTCTCGTGGATCTCCACTGGGATCATGGCGTCCGATCCATATACTAAGCTGAAGGGCG
BARC-PV-0003886	contig24372	working	0.921	[T/A]	241	TAAGTTCACATATGCATGCAGAACATCTTTATAGCGGGAACGGACCCTTCTTCGGCGACGATAGTGTGGGCGATGACAGCACTGTTGAAGGATCCGGAAGTGATGAGCA[T/A]GGTTCAAGGAGAAGCGAGAAGTTTATTCGGGGACAAAGATTTCATAAACGAAGACGACATTGAAAGGCTTCCATATCTGAAAGCAGTGGTGAAGGAGACGCTGAGACTGTTCCCACCTTCGCCGCTTCTCT
BARC-PV-0003887	contig24385	working	0.932	[G/A]	231	TAGGTTAGGGnTGGTGCCGTCGATAAGGCACATGAAGATGAAGCTACC[G/A]GACCTGACAAGAAAGATGATTATCAACAAATCAGATCAGAAGGAGGCTAAGAGATGCTACGAGAACAGCCTCAAAACAAGGAGAGGAGTATCTGTGGTCACTAGTAGACCACCGTACACAGGGGAAGCAGAGTATGCCAAGGACTTGAAGAAAGACAACAGGTACCGGAGAAGGCAACCCCA
BARC-PV-0003888	contig24421	working	0.909	[A/G]	173	ACAGCGGTGATGCACAACTTCGGCGACCATCGACTACTCAGnCACGGAGATCGCCGCTTCATCGACCGGCGATCATGTTGGTCTTCCACGTGTCCTCATTCCGCAAACGAGTTCACTCATCTGTAATGTGGCACCAACCCATTCCATATCT[A/G]CAGCATACCAATCCAAACTTG
BARC-PV-0003889	contig24453	working	0.849	[G/A]	190	CTACCCCTGCTCCCCAACCTATCGATCCAGCCCCTGCCGTTGGTGGGCAAAGAGGGGTGGTGGCTGTCGAGACCGATGATGAGGACACATGCATCGATCTCGTCTTCAAATGACAAA[G/A]GGTGGGCGAGAGTGCGGCGCCCTCTGCTTCTACATCCGGTGGGACTCCAGCCTTCATAGACCATCCCCCGAG
BARC-PV-0003890	contig24460	working	0.928	[T/A]	241	CCACGTGATCTCATTCGCACATCTGTCGCAGTTGTTCAGGGAGCAGTATATCGCGAATCGCGTTnnnnnAnnnAATTCTTACGTAAGGCAGTATCAAGGGGAGACGCTGAAGGAGTTTGTTAATCATTTTGGAGCTCAGGTGGTGAAAGTCAACACCAAGGACGAAACGATGATGGTTCATGCATTTAGGA[T/A]GGGGATTTGTCCTGGACCATTCAATGAATCACTCATCAGGAGTCGTCCC
BARC-PV-0003891	contig24552	working	0.86	[A/G]	241	CCAAAGGGACTTGGGCAGAGGAGGTCCCTAGAATCGTGTGGGCTTATCACA[A/G]CACTCCCCAGTCCACCACCAGAGAAACACCCTTCAGCTTGGTGTATGGGTCGGACGCGATGATTCCCGTGGAGATCCAGGAGAGCTCACCATGCTTCCTGAACTTTGTGGCTGAAGAGTCCAACGAAGAGAGGAAGGTGAACCTGGACCTACTGGATGAAGTCAGGGAGGAAACAAGAATTAAAGTTGA
BARC-PV-0003892	contig24564	working	0.985	[G/T]	275	TAAGTCACTATATCGTTGGGCGCCTACCACCCTTTAAnGGGAGACTTCTAGCTTCACTTCCCTTGCGAGCATAGCT[G/T]CTTACAGAAAGAAACAAACCTGCCATAATTCATGTGTCTTTGGCAAGGATCATGACAAATTTGTGAGGATGGTGCCCTATAGGGAGGGTGAACCGGGGTGTGTTGATGAATCTTCTAACCCCGAGGGTCCCTTCTGCTTCATCTACTCCATAGTTTTTCGAAGGCTTGACTACGATTACCCTnCACCCCGTTCGAGCG
BARC-PV-0003893	contig24565		-99	[C/T]	241	CCTAGAAA[C/T]AATTTCTTCTTTCTTCTGAACCTGCTGATTTCTCGATCTTCTATCTCGGTTGGTTTGGGCTTGGGCTTGGATGTAACTTGTGGACTCTCACATTGTTGGGCTGGGTCAACTGGATCTCTCGGTCTCCGGTCTCGGTCTTCTCTCACGGATGGGTGTGTGTACCTGCAAGATGCTCCGATGCCAAAGTCAGAATTGGTATTAGTTAATTATCAGATAAATTCACTCTACTTAC
BARC-PV-0003894	contig24574	working	0.893	[A/G]	241	CCAAGGTCGAATTCACCAGTGAATCACAGCCAAGAACGACATATGTAAAACGTGACAACGCTCTTGACCAAGGTTTAATTCACCCAAGTGAATCCCTACTAAGAACAACATCTAGAAAGCACG[A/G]CAACGCTCTTAGCTAAGGTTGAATTTACCCAAGTGAATCATTGTCGAGAACAACATCTTGAAAGCACAACAACGTTCTTAACCAAGGTCAAATTCACCCAAGTGAATCCCTGCCGAG
BARC-PV-0003895	contig24626		0	[G/A]	376	CCATGAGTTCAAGAAAATTGCGAGAACCTTCGAACAAACGTAACTTCAACGCGATGCTCGGAAAAGGGATTCAGTCACCAAACGCTTGTGATTCTTGAAAGCACAAACTCTTCGAGTAAGGGTAGGATCAGTAAAGGGTGGTGGCAAGAAGGGAGGTTCAAGAnTGTGTTCCAAGCTGGTTGTT[G/A]GAATTGCAGTGWGGTGGCTCCGGCGGCGGAGGAGCCGTCGTCAGTGAAAGnCAGGTGATCGGAAAAAAGnCGCGGTCACAAAGGTGATTTCCTTTCAGGTTGACGCTTCAAGTTGAAAAAGTCTCGGAGCTACTGATGAATGTCTTGTTGGGCTTTCGTCTGAAGCCCAACTAAACAAGTGTGGATATGGG
BARC-PV-0003896	contig24626		0.332	[A/T]	376	CCATGAGTTCAAGAAAATTGCGAGAACCTTCGAACAAACGTAACTTCAACGCGATGCTCGGAAAAGGGATTCAGTCACCAAACGCTTGTGATTCTTGAAAGCACAAACTCTTCGAGTAAGGGTAGGATCAGTAAAGGGTGGTGGCAAGAAGGGAGGTTCAAGAnTGTGTTCCAAGCTGGTTGTTRGAATTGCAGTG[A/T]GGTGGCTCCGGCGGCGGAGGAGCCGTCGTCAGTGAAAGnCAGGTGATCGGAAAAAAGnCGCGGTCACAAAGGTGATTTCCTTTCAGGTTGACGCTTCAAGTTGAAAAAGTCTCGGAGCTACTGATGAATGTCTTGTTGGGCTTTCGTCTGAAGCCCAACTAAACAAGTGTGGATATGGG
BARC-PV-0003897	contig24640		0.625	[G/A]	241	CCATCCGACACAGGACATTGTTGGTCAAA[G/A]CAGMAAGATCACGGCTCAAATCCGTTTCCCTGCCTTCAGAGGAACACTCCAGGAGAGATTTCAAGAGCTTCTCTATCTCCTGCTGCCGGATGTGCCGTAAGCGCCCAAGCTGCGTGGTGGAGAGAAGTTGAGTAACGCAAAGCTTTTTGATGAAGCGCCAnTAnGGACCATATGGGACAGTGACGAAATCAGAGCCTTTGTATAAGTAGTT
BARC-PV-0003898	contig24640		0.707	[A/C]	241	CCATCCGACACAGGACATTGTTGGTCAAARCAG[A/C]AAGATCACGGCTCAAATCCGTTTCCCTGCCTTCAGAGGAACACTCCAGGAGAGATTTCAAGAGCTTCTCTATCTCCTGCTGCCGGATGTGCCGTAAGCGCCCAAGCTGCGTGGTGGAGAGAAGTTGAGTAACGCAAAGCTTTTTGATGAAGCGCCAnTAnGGACCATATGGGACAGTGACGAAATCAGAGCCTTTGTATAAGTAGTT
BARC-PV-0003899	contig24709		0.666	[T/C]	362	CCCAGATGTTTGTAAGGTGGAGACTTTTTGGAATGGGCCGCTCGGAAGCGCGTTTAACTCAGAAAAATTATACGATCTAGACGAAGCAGAACGGGTAGGACAATCTAGAAAAGAAAAAGCCACTGCACACCTTGAGAAATCCAGCAA[T/C]RACGCAGTCACCGCAATTCCCATTAACTCATTCGAGGTTTCGGAGGAGAGAAGGAGAAAACCACCGTGGACATCGAAATTGGCAGTGCAAGGGGCAAAAKTTCCCACATATCAAGAATCGACGTCGGAGGAAGAGGATAAGGGGGGGnAGCACGAATCAATGATGTCAATCTCGAGGGTGGAAGACTCACTACGCTCGTCACAAACGGGKGAGG
BARC-PV-0003900	contig24709		0.819	[G/A]	362	CCCAGATGTTTGTAAGGTGGAGACTTTTTGGAATGGGCCGCTCGGAAGCGCGTTTAACTCAGAAAAATTATACGATCTAGACGAAGCAGAACGGGTAGGACAATCTAGAAAAGAAAAAGCCACTGCACACCTTGAGAAATCCAGCAAY[G/A]ACGCAGTCACCGCAATTCCCATTAACTCATTCGAGGTTTCGGAGGAGAGAAGGAGAAAACCACCGTGGACATCGAAATTGGCAGTGCAAGGGGCAAAAKTTCCCACATATCAAGAATCGACGTCGGAGGAAGAGGATAAGGGGGGGnAGCACGAATCAATGATGTCAATCTCGAGGGTGGAAGACTCACTACGCTCGTCACAAACGGGKGAGG
BARC-PV-0003901	contig24709		0.881	[T/G]	362	CCCAGATGTTTGTAAGGTGGAGACTTTTTGGAATGGGCCGCTCGGAAGCGCGTTTAACTCAGAAAAATTATACGATCTAGACGAAGCAGAACGGGTAGGACAATCTAGAAAAGAAAAAGCCACTGCACACCTTGAGAAATCCAGCAAYRACGCAGTCACCGCAATTCCCATTAACTCATTCGAGGTTTCGGAGGAGAGAAGGAGAAAACCACCGTGGACATCGAAATTGGCAGTGCAAGGGGCAAAA[T/G]TTCCCACATATCAAGAATCGACGTCGGAGGAAGAGGATAAGGGGGGGnAGCACGAATCAATGATGTCAATCTCGAGGGTGGAAGACTCACTACGCTCGTCACAAACGGGKGAGG
BARC-PV-0003902	contig24709		-99	[T/G]	362	CCCAGATGTTTGTAAGGTGGAGACTTTTTGGAATGGGCCGCTCGGAAGCGCGTTTAACTCAGAAAAATTATACGATCTAGACGAAGCAGAACGGGTAGGACAATCTAGAAAAGAAAAAGCCACTGCACACCTTGAGAAATCCAGCAAYRACGCAGTCACCGCAATTCCCATTAACTCATTCGAGGTTTCGGAGGAGAGAAGGAGAAAACCACCGTGGACATCGAAATTGGCAGTGCAAGGGGCAAAAKTTCCCACATATCAAGAATCGACGTCGGAGGAAGAGGATAAGGGGGGGnAGCACGAATCAATGATGTCAATCTCGAGGGTGGAAGACTCACTACGCTCGTCACAAACGGG[T/G]GAGG
BARC-PV-0003903	contig24714	working	0.939	[A/G]	228	TAATGTTGCAGAGATGTAGACAACGTAGATGTTGCAGAGGCTCTTGATGGAGGTGAGGAAACGAAGTGTGGAGGCGGGTTGGGGAGGGAAGCACGTGGGGGAGGCAGTGGGGTGAAAGGGCATTTGA[A/G]GAGGAGGAGACCTACGTGTACAATAAACCACAATCCATGTTTGCACTTATCTATACCACGTCnnnnGCACTTAATGTTGTTAnnnnnnnGnnnnnnnnnn
BARC-PV-0003904	contig24760		0.438	[T/C]	197	CCACATATATACAAAGCTTAAGT[T/C]TATTGACATGGCGGTCATATACAAAGTGTAAGTCTATCCTTAAGGCGATCACATATATATAAAACGTAAGCTCGTCTACATGGTGGTCGCACACATACAAATCGTAAGTCCGTCTACATGGCGGCTGCACACATACAAAAGAGTAAGTCCGCCTACATGGTGGTCGTACACAT
BARC-PV-0003905	contig24777	working	0.896	[T/C]	241	CGTGGAACTACCCACACTGCTTGGTTCACCATGGGACGCGGTTTGGTTGGnCGTAAGGTTGTACAGAGGTCCTCCTCTAGGCTCGCCATTTCGAATCGTGCCACCTGGATGAGGGGATCCG[T/C]AGGTAGGCTCCATGTACCTACCTCCAAAGAAATTAATCGAAGCCTCCATTGTCGGTTCTGATCCTCCACTAGTCGTCATCGTCGGCGTCGTGAACTTCCCTTGCCCnGCCnTTCCATGA
BARC-PV-0003906	contig24785		0.56	[A/G]	241	CCAATATCTCCATCTCCAAACTCAGCGAGTTGATGCAATGGAGGCATGAATCTGAGCGGTGGAAGGTGGGGTGCAAGCCCTATTCTCTCACTCTTGGAAGATACCGAGTTGGTGGAGTTGACACTTCCTGTCTGGCGGTCAGAGCTTGCCGGAGAGTTGGAGCCGCCGCCTCCTTT[A/G]CTCCGCTTGTTCCTCCTGCAGCCTCCGCCGACGGGGACGCTCCTCAGGGCGCCACCTCTGGTCC
BARC-PV-0003907	contig24814	working	0.925	[G/A]	239	CCTATGATAATCATATAAGTAGTTACACATTTCGAGnnnnAGATACATCACCATCTCACATTAATTGCACCGAGCACCGAAATCTCACTTGAGTATCAGAGTGCCTTTTGCAAGTACCATCTGAGCTTGGAGTTTACGAGGACGAGGAGAAGAGCGAAAGGTGTACTGGACCAGAGCGTTGGGCTCGGT[G/A]CTCAGGAGATCAGACATACCTTTTAGCCTAGTGTATGGATTAAATGTCA
BARC-PV-0003908	contig24869		0.624	[T/G]	241	CCCGCACAAACGCCCAAGTGTT[T/G]GGATGAAGCTGGACGGCGGCGATGTTGAGCTCGGTGAGAAGCTCCCTCTCAAAGCGAGTGAAGGGAAACCTGAGTTTCACCTTCTTGAACAAAGTTGTGTAGACGAAACAAAAGGGTCCATCATTGTTTGCCTTGTCGTCAGCGCAAACTGGCAGGTCGGAGGGGCAAGGTAGCACCGTCATTTTTnCGTCGTGCTCCTTGTGGAATGATTGGTAAGG
BARC-PV-0003909	contig24871		0.627	[G/C]	222	CCATGTTCATCGTAGAACGCCAGTTCCAAGAACTGGCGACCACGCTCATCTCTGAACCATCCATCTTTTCTAGCCTAAGTGTTCCACTGAGCACGCC[G/C]CACCCGGGCACGTGCAAGACACGTCATCACATCCGATGACCTGGTCGATACAGTTTCTTTTGTATAAATTTGTAAnTAnTATAGAATAGTGTTTAGGTAGGTGCnAAAAGGGnnnCCTAAAGnn
BARC-PV-0003910	contig24902		0.464	[G/C]	241	CCGGTTGCCCAGCATGACGACGCGCCACGACGTCTGCAGCCCGCCTTTCGATTGGTACCCGGATGCACCGGACAGGTGCACGCGCAGACCGGCGCCCTCGCGCCACAGCGACGCACCCGTATAGCCTTCCAGGTGCGACTGCGTGATCGCATATGCGGTGCGCCCCGACGGCGTCGTGCACACGACCGG[G/C]ACGTCGTAGCCGCGCTTGTCGTCCAGCTGCGAGATCTTCTGACGCGCGAAC
BARC-PV-0003911	contig24957		0.841	[T/C]	383	CCAGAACGAATAGGTCTCGATTTCGGATGTCGGAGCAAGnnnnCAGTGAGTCAGAATAGTnnnnnnACCACTAnnnATAGCAnnnnnGAGAACGAAAGACGAAGCGTCACTATCATCTCAACTGnnnATCTCCCTCGnTnCAACGGTCCACAACAAATGGCGnnAAAAAACCCCGTCATAATTACACGTCACGTCACGCGTTCGGCGTCACCAACGTCATGTCCCACCTTGGGAAGCCCAACTGTCACTACGACCTCGAATAAAGACTCTTCGGATTAACCATCCTCGAGCATGTGGGCAAGTGTACCGGTAAGGTCCGCACAACCGATATGACCATCAAGGTTGATTAATGA[T/C]CCAACGTTTGTTAATATCCTTTTCTTAGG
BARC-PV-0003912	contig24983		0.752	[C/T]	241	CCCGGGGCATGAAGTCCCCGTACATGGTGAGGTCCACACCATTGTAGGAGGGTTCTCGGGAGGAGGCTGCACTGCTTCTCAGTGGAGGAGATACGCACGAACGGTGATGTCGGTAGAAGCGCAGAGGACTGACGACGCCTTCGACGTCGACCTGGTCTTTACCAAGGCCGACCTTGAAGACGTTGTCCCCCATGA[C/T]AATGACCCAATGCGGTAACCGCAGGGAGGAAGGTGCATCGGATGT
BARC-PV-0003913	contig25036		0.634	[T/G]	241	CCATCATCCATGCCCCCAAGTGGTTTCCGCA[T/G]ACYCCCTCGTGGATCTCGGTCAGGACATACTCAGTCTGCTTGCTGGTGATGCATTTTAGCAnnnnnnnnCGAGTAGCCTCTTCGGTACAAATCATCGTTGATCATGGTGTACCGGGCACACTATTGCTTCATTGTTTTTTCnnGTTCTnnnnnnnATGTGCCATCCTCTnnnnnnnGGAnnnnnnnnnnnnnnnnnnnnnnnnnnnnnn
BARC-PV-0003914	contig25036		0.453	[T/C]	241	CCATCATCCATGCCCCCAAGTGGTTTCCGCAKAC[T/C]CCCTCGTGGATCTCGGTCAGGACATACTCAGTCTGCTTGCTGGTGATGCATTTTAGCAnnnnnnnnCGAGTAGCCTCTTCGGTACAAATCATCGTTGATCATGGTGTACCGGGCACACTATTGCTTCATTGTTTTTTCnnGTTCTnnnnnnnATGTGCCATCCTCTnnnnnnnGGAnnnnnnnnnnnnnnnnnnnnnnnnnnnnnn
BARC-PV-0003915	contig25106	working	0.931	[G/T]	241	CCAAATACCTGCTTTTGGAAACTGGGATTACGCAAACGAGTTACCAATCACCCAGTACTTCGAGACTGCCAGACAAGCTGGTTTAGTTCGTTACAGTTCCTCCTCCGGCGAAAGCGATCCTTACGTGCGTCCCCATCGCGATCTCTACGCCTTCGATCTTAAGAAACCTCTTCGGAACATGCCACC[G/T]TCCACTGTTAAAAAGGTCCCTTTTTCTTTTCCTATTCTTCCCAATTTTTACCAT
BARC-PV-0003916	contig25122		0.704	[T/A]	212	CGACAATCTCCTTCAGGACCGCGTGGTCAATGTCCTTGGGGACCTCTTGAT[T/A]GCCTCCAATCTTGCGCTCAACAGGACTCAAGAGGCCGACGACCTCAAGGTTAGGGTGGCAAAGCTCGAGGAGGAATTGACCAAGACCTTCACCAATCGCGAGACCGCCATGTACCTGGAGATGGCAAGCCTTCGCCAATCTGAGAAGGATGCCAAGAAGG
BARC-PV-0003917	contig25161	failed	0.981	[C/T]	379	CCGTCTCTCCCGGGAAATCTCTGCACGGATGACCCCTTCTTCCCTTGGAGGCTGAGTGGTAACTGCAAACACTCCTCTTCGTCTTGAGGCTATTCTCGTAACACTTCTTAGCCTCTTTCTGGTCAGACTTGATGGTAATCACCGTACCCTCGAGGGAAGGCAACCTCATCTTCATGTGCCTCGTAGAGGGCACCGCACCAATCCTGTTCAAAnCAGGTTTGCCCAAAAGTATATTATAGGCTGACGGAGCATTAACAACGAGGTACCTGATGTTTGCAGTACG[C/T]GAGGTTGTGCCATCCGTGAAGGTCGTCCTCAGCTCTATGTGTCCACCCTCCTCCACCTGGTCTCCAGCAAAACCATATAAGCAACCGCTATAAGG
BARC-PV-0003918	contig25210		0.507	[T/C]	241	CCTCGTCTTCAAAAGGAAGCG[T/C]CATCGAGCTCAGATGGTYAAGCTCCTTCTTACAGGGAGCACCCTCTTAGTGCCTCTTCTCCTTGCGACATCGTGGTGCAAGAGGGTRGGGGGAGAGTGCCTTTGGGGATGACCGTGGTGAGCCCCTTGCTGATCTGCCAGCCTTCCTTCAGCGGGCGCTGCAATCCTTCCAGACCnAAGAGAGGCTGGAGAACTTGGAGGATGACCCCCTGTTGGATCA
BARC-PV-0003919	contig25210		0.529	[C/T]	241	CCTCGTCTTCAAAAGGAAGCGYCATCGAGCTCAGATGGT[C/T]AAGCTCCTTCTTACAGGGAGCACCCTCTTAGTGCCTCTTCTCCTTGCGACATCGTGGTGCAAGAGGGTRGGGGGAGAGTGCCTTTGGGGATGACCGTGGTGAGCCCCTTGCTGATCTGCCAGCCTTCCTTCAGCGGGCGCTGCAATCCTTCCAGACCnAAGAGAGGCTGGAGAACTTGGAGGATGACCCCCTGTTGGATCA
BARC-PV-0003920	contig25223		0.83	[A/G]	241	CCGAAGCAGAGATCGCCCGC[A/G]CAAAAATCGCTTGAGAGAGTCGACCTGAGCTGGTTGGCAATGCAGGGGAAAGAGAGATTGGAGGAAAGGTCTCCAAGCTTGGCAGCACCCATCAAACGACGCAGGATTGGAGGGTCAAGGTTnGACCTGTCnACCAGTGAGCAGAGGAAAGGCATCTAGCTGACTTAGAAGAGCTATTTGCGACAATAGCTGAGTACAAGCTGAAACCGGACCCCGAGAA
BARC-PV-0003921	contig25226		0.232	[G/A]	176	CGTGGCGGTGCTGGTGGCGTCGAGCCGCCTGCTGCGGGCGAGGCATTGAGGGCGATGGACGGCGCCATCCTCGATCTGCACGTGCGGACGACGCTCGAGTCTCCGGGGCGCAGCTTCGCGCTCGACGCATGCCTGCGCTCKGC[G/A]ACGCAGCGCACCGCCCTGGTCGGCGCCTCCGG
BARC-PV-0003922	contig25233		-99	[A/T]	241	CCCCCAAAT[A/T]CCTTTGACCGCGAGGGGAAGGCTTGCAGCCGCTGTTGGTGGAGGTGCTGGAGGAGCCTAGTGCTGATTCTCGCCACCACCCTCTTGAATTGGTTGTTGAGGTTGGGCTTCTTGGCGTGGTGGTGACGTGGGGGACTCGGTAATGATTATTGGCGAGTTATGAGCGCCTTCATCCCCACATGGCGCAGCTTCGGCGATTGAAGCGGTnnAAGGAGGnnnnnCTCCAGCAGAT
BARC-PV-0003923	contig25274	working	0.871	[G/A]	347	TAAGGCAAAATTTTAACTTTATCCCTTATGTCAAAATTTAGACAACTCTAGAAACGAGCTATAGTTTTTAGGTTTCTCTCTAATATATGTACTTAACATTAGTAACTATnTTnAATGTCTATATTTGTTCTTACCGGCTGACCTCGGTCGGACTTGGAAGTGAGCTCCAGACT[G/A]AAGCGACTTTGCTTGGAGTGTTAAACCCAGCTGAAGACGCTTTGTGATGAAGGGGnCTCCACCTGTTGATCATACTCTGAAGATCAAGTCAGTGAGAGCATTCAAACTATAAGTCTGTATCAATATCGGGTTCAAAAAAGCTTACCTTTACTCGGGGTCTGAAACCCCTTTTA
BARC-PV-0003924	contig25281	working	0.986	[G/A]	241	CCCCTGAGCAATCACGCGACATAACACTCATGCGGAAGTGCCAGTCACACGAAGTAGCGACTACCCGATTTATCGGCCATATAAGACCCTTTATAGAGTTCCTCTACTAGTGCATGGGGGGCTTATG[G/A]CTCGGGATGAGTATCTAGCTAAAGATAAAGCAATTTTTCTTTTACACAAACTCTACGTGACACTCAAATCGCTCCACTCGAGCCTGGGGGGCAAATATATTACCGATTAGCCG
BARC-PV-0003925	contig25331		-99	[A/G]	241	CCTTCTCGGATTT[A/G]ACGGAGGCGAATGAGAGAGACATTCCCGGCGTTnnnATATCCCCGGACGACGTAGTTGCGCTGCCGTATTCTTCAGGAACCACAGGGCTTCCGAAGGGAGTGATGCTAACGCACAAGGGGATGGTTACGAGCGTGGCGCAACAAGTCGACGGAGAGAACCCTAATCTGTATCTACGCAGCGAGGACGTGGTGTTGTGCGTGCTTCCACTTTTCCATATTTATTCGCT
BARC-PV-0003926	contig25364	working	0.89	[A/G]	241	CCCCGTGAGGACGCGGTTGCTCAGATGAGCTCGACCGGTCTGACGCGTTACCAGCGTCATCACCCnTCACTTCCTCCACCTGTGGGGCAATGGTTTAAATTGCCCCGACCAAGATGACTCTGTTGGAAGAGGAAGTGGAAGAAGATGAGGAAGAGGA[A/G]GAGGACGAGCAAGAAGGAGGTACGGGAAGACGGGACCGGGCAGGAGAARAAGAWGATGTAGGACGCGAGTGGGTAGACACGAC
BARC-PV-0003927	contig25364		0.531	[G/A]	241	CCCCGTGAGGACGCGGTTGCTCAGATGAGCTCGACCGGTCTGACGCGTTACCAGCGTCATCACCCnTCACTTCCTCCACCTGTGGGGCAATGGTTTAAATTGCCCCGACCAAGATGACTCTGTTGGAAGAGGAAGTGGAAGAAGATGAGGAAGAGGARGAGGACGAGCAAGAAGGAGGTACGGGAAGACGGGACCGGGCAGGAGAA[G/A]AAGAWGATGTAGGACGCGAGTGGGTAGACACGAC
BARC-PV-0003928	contig25364		0.534	[A/T]	241	CCCCGTGAGGACGCGGTTGCTCAGATGAGCTCGACCGGTCTGACGCGTTACCAGCGTCATCACCCnTCACTTCCTCCACCTGTGGGGCAATGGTTTAAATTGCCCCGACCAAGATGACTCTGTTGGAAGAGGAAGTGGAAGAAGATGAGGAAGAGGARGAGGACGAGCAAGAAGGAGGTACGGGAAGACGGGACCGGGCAGGAGAARAAGA[A/T]GATGTAGGACGCGAGTGGGTAGACACGAC
BARC-PV-0003929	contig25377		0.965	[C/G]	348	CCAACCTGCCTGTCCTTTGTAAGCCGCTGCCAGGTACTCCCATTAGTCTTTATTTCACAATTACCGATCGGGAAATCAGCTCGATCATCGTA[C/G]AAGAGCAGGATAAGGTTCAAAGACCTATCTACATCGTGAGCAAGGTACTACAAGGGTTGGAGGTACGATATCAAGCTATTGAAAAGGCAGTGTTGGCAATGGTATTCGTAGCTTGGTGACTCCACCATTATTCGCAGCTCGACGATGACAAATATGCTAATTCGCAAGGTCCTCCATAAGCCCGATATGGCAGGTCAGATGGTGCGTTRGGCAGTTGAGCTATCTGAGTTTGACATGCAGTATAAACCCAGTGGG
BARC-PV-0003930	contig25377	failed	0.952	[A/G]	348	CCAACCTGCCTGTCCTTTGTAAGCCGCTGCCAGGTACTCCCATTAGTCTTTATTTCACAATTACCGATCGGGAAATCAGCTCGATCATCGTASAAGAGCAGGATAAGGTTCAAAGACCTATCTACATCGTGAGCAAGGTACTACAAGGGTTGGAGGTACGATATCAAGCTATTGAAAAGGCAGTGTTGGCAATGGTATTCGTAGCTTGGTGACTCCACCATTATTCGCAGCTCGACGATGACAAATATGCTAATTCGCAAGGTCCTCCATAAGCCCGATATGGCAGGTCAGATGGTGCGTT[A/G]GGCAGTTGAGCTATCTGAGTTTGACATGCAGTATAAACCCAGTGGG
BARC-PV-0003931	contig25383		-99	[T/C]	241	CCTCCTAGCGCCCTCGTCACGGTTCTTCCTCACAAAGCGACGAAGATGACCAACTTGCACCAATTCTTCAATTTTGACTTTGAGTGTTAGGCATTCTTCCATTTTGTGTTCGTAGTTGTGATGATATnGACAATGCTTTGTCTAATTGGCGTTAGGGGGCATATAGGTCTTnGTTGGGGGTCAATATGAGGTTGGCGTTTAGAGCTTCTTCAAGTATTTGAGACCAGT[T/C]CGCAATCAGTGG
BARC-PV-0003932	contig25394	working	0.915	[T/C]	241	CCTGCTCGATCAACAACCCACTTGACCCTTCTAGAATAACCCCATCACCACTCTCTTGTTGGTTAGAAGACCCATCCCTTGAAAGGACCCACTATAAGTCGTTACCATTTGGTTGGGTAGCCTTAGGTGATAGTTCTACCAAAAAATC[T/C]GCATACACCTGACCTTTGATAGTCCCCCGGGGTTCATACTGCACGTCAAACGCAGACAACTCAACAGCGCAACGAACCATCTGACTTGCTAT
BARC-PV-0003933	contig25417	working	0.909	[A/G]	241	CCTAGTGGAGTTTCGGTGGTGGTTGGTGTGGGTGAGGGTGAGGATAATGGGAGGTTTGGATCGGCAGAGGGGGCGGTGGAGGCGCCAGCCTTGGTAGCACGAGCAGCCTTCAGTGCTTTCGCCAATACCATCCTCTTAGAAGAATCCATCACTGACCCTTCATTTAGACAAACCAG[A/G]GAACAGAAGTTAAAGCCACACCTGACCAAACACAAGGCGTTAGTTACATGCAAATCACAGAATG
BARC-PV-0003934	contig25461	working	0.956	[C/T]	241	CCTCAGGCACCCTCTCTCCCAGGTTCTCATTAGAAACCAACTCTTAAAAGATAAGGTTCATGCCAAGTTGAAGGAGAAGGCGCTTGTTGTCGAACTGGAAAAATGTCATGAGTTCATGTTGCAGATAAATGAAGAGAGTTTTCAGCAGGGTGTCCGACAGGTAGCATTTTTCCATGGCGTGCCAATGGATGATCC[C/T]AGCTATGATTTAAACAAGGACGTTGTGGATGGAAAGCTCGTGCCA
BARC-PV-0003935	contig25512		0.493	[G/A]	236	CCGCTGTTCCGGCTGACCGAGACCGCTTTCGGTATCAGTCTTCCACGTGnnGCCAGGATCGGTCCCGGCTTGCGTATCTGGCATTTCGGCAACATCTTCGTCAATGAACAGGCTGTCATTGGCGCAGGCTGCACCTTGCGACAGGGCGTGACCATCGGCAATCGTCATGCCGGTGGTCC[G/A]TCTCCGGTGATCGGCGATGATGTGGAGTTCGGCGCCTATGCGCAGGTGCTCGGTGG
BARC-PV-0003936	contig25520		0.731	[C/G]	241	CCCAACACTATTGTTACCTTACTATCCGGATAACCTAGCGCGTGGGGTCCCTTAACTGGA[C/G]TGCAACCTCTGACGGGATGACCACCTAGATGCCTCCTTGTGCACCTGATCTTTGGGGTCACCCGCCTCTGGGAGTGCCCTAGTTGTTCACGTGTCATGCATGTAGCTCACCCCTGGCTCGCGATCCTCATGAGTCATATCTTTCCAGTGGATCTACACTTTGTGTTACGCCTGAACGCGT
BARC-PV-0003937	contig25587		0.744	[A/G]	241	CCCCAGCGCTGCAGTTACCCACTCTTAGGATAACCTAGCGCGTGGGGTTCCCTAACTAGAGTGCAACCTCTGACGGGATG[A/G]CGACCTGGATGCCTCCTCATGCACCTGATCTTnAnGGTCACCCGTCTTGGGAACACCCTAGCTGTTCACGTGCCATGCATGCAACTCATCGCTGGAACGTGACCCTCACAGGTCGCATCCTTTCCAGTGGCTCTATACTTGTGTTACAGCGAAACGCGTC
BARC-PV-0003938	contig25597		0.876	[T/A]	238	TAAGATTGCTGGAAGATTGATCTCCCAGC[T/A]ATCCCGTTCAAGATGACCTAGAGGCGATCTCCGGGATTCTTTGCCTCAAACAGGAAGAGGAAGACGTCCACCGAAGCCAGTAGCCCCAAGTGTGCGCASATAATTTGGAATGCCCTTACGAATACCCATGTACCTTTACATnATGCAGACCTCATGnnGnCAAGGGAAAACTnGCTGAGTTGAGGGCGCTCGCCCGAGCCnATGGGTT
BARC-PV-0003939	contig25597	failed	0.857	[G/C]	238	TAAGATTGCTGGAAGATTGATCTCCCAGCWATCCCGTTCAAGATGACCTAGAGGCGATCTCCGGGATTCTTTGCCTCAAACAGGAAGAGGAAGACGTCCACCGAAGCCAGTAGCCCCAAGTGTGCGCA[G/C]ATAATTTGGAATGCCCTTACGAATACCCATGTACCTTTACATnATGCAGACCTCATGnnGnCAAGGGAAAACTnGCTGAGTTGAGGGCGCTCGCCCGAGCCnATGGGTT
BARC-PV-0003940	contig25606		0.633	[G/A]	241	CCTATTCGATGTGAAGCAGTATCAAGCCAACAGGGTCCCACCCACACGCCCAAGAGCGCAA[G/A]TGCGCACACAACCTGCTAGGGTTCACGAAGCCGCCACAGAAAGAAAGAACCAAGACAGGAAGCGCACCTACGAGGCAAGGAAGACCTAGCCTAGGGGTTGAGCAGAAGGAAGGAGAGAGGnAAnTAGACCTCTGAGGCACAATTTTGTGnTGGAACTTAAAGACCTCATCGTTGTGCCC
BARC-PV-0003941	contig25615		0	[G/A]	362	CCATAGGAGTGGGCATGGGTGCGCAGTCCTGCATGCCCGTTTCATAAAGGAGATCAATGGTATATTTCCTTTGGCTGAGGTGTATACCGGAGCTGTTGCGGGCTACCTCGAGACCCAnGAAATAGGTAAGnTTGCCTAAGTnCTTGATCTTAAATnGTTGATTCA[G/A]CATGAGAGTGATATGGTCAATTTCAGCTTTGTCGTTGCTAGTCAACACAATATCATCCACATAAACAAGTAATGCAGTTGTATTAGACCCAGTATGTTnnnnnnnTAAAGAATGATCTGCAGTAGAGGTAGTATAGTTATTGGAAATTAAGAAGGAGGAGAGTTTTGCATACCATTGTCTTCCAGCTTGGCAAAGG
BARC-PV-0003942	contig25630	working	0.97	[G/T]	241	CCTCTCTCTGTTGTGCCTTATGAAGTAGGTTCGAAGAATGACAACTAGAAGTTCCCTCACATTTGTGTTTGAGGGTGATGTTAGTTACATGTTAGTATGCAAACCCCCACTGCCTAAAGAAGAGTATACAGTAGGGCGGGGGTAGGTAAGTGTGCTACCTAAG[G/T]TTCGAGTGTTCGTCGAAGGCGTTGTGTTACYGCGAGCCACKACACTGAACAATCAAACACGAAGAATGCAAGTCAAA
BARC-PV-0003943	contig25630		0.682	[T/C]	241	CCTCTCTCTGTTGTGCCTTATGAAGTAGGTTCGAAGAATGACAACTAGAAGTTCCCTCACATTTGTGTTTGAGGGTGATGTTAGTTACATGTTAGTATGCAAACCCCCACTGCCTAAAGAAGAGTATACAGTAGGGCGGGGGTAGGTAAGTGTGCTACCTAAGKTTCGAGTGTTCGTCGAAGGCGTTGTGTTAC[T/C]GCGAGCCACKACACTGAACAATCAAACACGAAGAATGCAAGTCAAA
BARC-PV-0003944	contig25630		0.564	[T/G]	241	CCTCTCTCTGTTGTGCCTTATGAAGTAGGTTCGAAGAATGACAACTAGAAGTTCCCTCACATTTGTGTTTGAGGGTGATGTTAGTTACATGTTAGTATGCAAACCCCCACTGCCTAAAGAAGAGTATACAGTAGGGCGGGGGTAGGTAAGTGTGCTACCTAAGKTTCGAGTGTTCGTCGAAGGCGTTGTGTTACYGCGAGCCAC[T/G]ACACTGAACAATCAAACACGAAGAATGCAAGTCAAA
BARC-PV-0003945	contig25659	working	0.906	[A/G]	241	CCAGTATAACTTCATATTCTCTTTGGTT[A/G]TTCGTTGCTTTGAAGGAGAATTGGAGTGCTTGCTCGATTAAGAGGTCTCCAGGGCTCTCCAGGACGACCCCTGCACCACAAGCTGTTTTGTTGGACAAACCGTCCACGTAGAGTACCCATTTGGCnnnnnnTCTCTAGGTGTGGGGCTAGCTCTGTCGAGAAATCTACCAGACATTGAGATTTGACGGCGCCTCTTGGCTCGTCCGGATGTC
BARC-PV-0003946	contig25676		0.544	[T/C]	241	CCACCCCGACCTTGTTGAAGGAAACCTCCTCAGTAAACTCTGCTGGGGCAGTTCTTCGATTGAAGAAAGGGGACGAGCCTCACCTGTCGTTCCACAAGGAGCATGACGACAAGATGATGGTGCTACCTTG[T/C]CGAAGTGGGTGCnnnGGATTGAAAAACCCCGAACAAATGCTCAACTATTTGGATGTAGCTGAGTTAAGGCGACGTTTATCTCGGTAAGAAGTTTCTTCTCGAAGTTGTAT
BARC-PV-0003947	contig25694		0.553	[G/C]	240	TAAGTACACATTCACnnnnTCTTnnnnTCTTCCACACTACGTTACGCAAACCnnnnnnnnnnnnnnnnnnnnnnnnnnnnnnnnnnTGAAnnnnnnnGCATnnGTTTTCTCCGACTCCAACAATGAGCACCnAAACGAATTGCAAGA[G/C]CAAGCGAATCACGATTCCTCGCCGCCGGAGCACCAGTCCGATTCCTCCGGCGACGGTGCGTGGGAAATCGGCGATCTGTGGAAAAGGCTGAC
BARC-PV-0003948	contig25706		-99	[T/G]	230	CCAACAGGAAGTGGA[T/G]GATGTGTGTCGACTTCATGGACCTCAACAAAGCATGCCCAAAGGACTCCTATCCCCTACCAAGCATCGACGSCTTGGTAGACATTGCCTCGGGATGCAAGATGCTCAGCTTCCTGGATGCTTTTTCnGGGTACAACCAGATCAAGATGCACCCCATGGACGAGTACAAGATGGYGTTCATGATGGAGCTGTCTTGTTATTGTTACACAGTGATG
BARC-PV-0003949	contig25706	working	0.894	[T/C]	230	CCAACAGGAAGTGGAKGATGTGTGTCGACTTCATGGACCTCAACAAAGCATGCCCAAAGGACTCCTATCCCCTACCAAGCATCGACGSCTTGGTAGACATTGCCTCGGGATGCAAGATGCTCAGCTTCCTGGATGCTTTTTCnGGGTACAACCAGATCAAGATGCACCCCATGGACGAGTACAAGATGG[T/C]GTTCATGATGGAGCTGTCTTGTTATTGTTACACAGTGATG
BARC-PV-0003950	contig25715	working	0.939	[T/G]	239	AGAAACCTTGAAGGAGGCTCAACAAGCAAAGGATGCTTCCAACTAAAGACTCCACGAGGCTGGTCAGTCCTATGCTGAACTTCTGGGGCAGACTGTGCCTCTTCATGTGGAGATTGCTGAGCTTAAAGATGCT[T/G]CCGAAGCCTCCAAGATCAAAATGAAGACCCTTGAGGACCGCTGTGTCACTCGAGAGGTAAAACTGGGCGAGGTGGAGGCAACGCTCAATGCCAAGACTGAAGCCn
BARC-PV-0003951	contig25741		0.466	[G/T]	241	CCTCAGTGGACTACCCGACAGCTCGTCAACTTTTGGCAAGCGCGATCAGTTTCTGTCATCGTTCCTTGTTAGATGTCATAACTGCATGAGTTAAACATGGCAAGGGnTTAGTGCATAAGGAGTCAAGGAAGCGAACAAGTGCAGAAAAGTAATTAATATATGCAAATGTGCAAGTATGGCAAGCAAGCGCGAGGATGCATACCCAGA[G/T]AAGTAGCAAAAGGAnGGAAAGAAGAGAAGGCAA
BARC-PV-0003952	contig25769		0.819	[C/T]	210	TGACCAGATCAACAACTTGGAACTAACGGGGTTTTATCTTGGAGTTGTACTGGTGCTCCACCCTTCTCTTCACCGCTTCAACCTTTATCCTCGCCTCCTCCCTGACCTCGTCCAACAAGTCCAGATTAACCTTCCTCTCTTCGTTGGACGCCTCGGCCACAAAAC[C/T]CTGAAAACGTAGCGAGCTTTCCTGAATCTCAACTGGAATCATTG
BARC-PV-0003953	contig25772	working	0.907	[C/T]	234	CCACGGGCTGTAAATTGACTGCAACTCCTCGG[C/T]TGGTGCGTGATTCCTATCAGCATGCTTCTGACACTACTCACATCGTTATGCATGCTTCACACAATCCTACTTCATAGTCGGCATATAATACCCAACCCAACTCGGACGACCTTTAACGAAnGATATCTTCATTCGATATGGCTTCTATAGATGCCTTCGTGAAGCTTTTCCATGATACAGATGCACTGATCCCnAnTTACG
BARC-PV-0003954	contig25783		0.273	[C/G]	366	CCAATACGAACCTGCTGCCGnnnAACGnnnGnnTGTACGCACTGTGGGAAGGCGGTTCCGCGACGGAGCTCGATCCCGCGACCCTCGCCACCATCGGCATCCACACGTGGCGCGACGnnCTCGCCGCGATGCCGTTCTC[C/G]GCGCATCCGAAGATCGAGCCGGACGGCACCCTGTGGAACTTCGGCGCCCTGCCCGGCGGCGACAGGCTCGCCCTGTACCGCATCGGTGCCGACGGCAAGGTGCTGCAGGCGGGCGCGGTCGAGGTGCCGAAGCTCGCGCTGCAGCACGATTTCGCCGTCAGCGCGCGCCACCTCGTGTTCGTCGTGCCGCCGTACGACATCTCGGACGACGCCACCCTGAGCCTGG
BARC-PV-0003955	contig25825		0.835	[G/C]	241	CCTCAGATGAGCTCTTGACTGAGTGCACTAGCCTAACCACCATAGAAGACGTGGTGAAGCACCAGGGTGACCCACATCTATACAACTTnAACGCCTTCTATAGCACCCA[G/C]AACTCCCACATCTCTGTTTGCCATGGCACCCCTAGGGAGCCAGTCTGTGTGGACAACCATTTTAACGGCAGGAAACCCTTCTTCTTCGTGTACCAAGCGGTTTTCAAGCGCGTTGGTGTGCGCCTGCCTTT
BARC-PV-0003956	contig25838	working	0.886	[A/G]	203	CCCCTTGCATCACCACCGCCACCGCCAACCTCCGCTGCTACCGCCGAAGGTnnnnnCAGCTCGCGACCAAGCGGCTCTGGAGCCA[A/G]CAACGAAAACTTCAGTCGAGTCATAGCCTTGGTCCGACAGCTCCTTCGCAGCCGGGAGCTTGTTGAGTGGAATGGGGACGAGGTGGACATGCACCTGGCAAAGCAGATAGTGCTCTC
BARC-PV-0003957	contig25845		-99	[T/C]	241	CCTG[T/C]ACTCACCAAAGATGATGGCGTCGAAAGGGGAAACGAGGGAGTTAATACCCATTGTAGGAGAAGAAGAGGAAGAAGAAAGGAGTAAAATGGTATGGGAAATGAAGAGAAGGAAGCGAGCTTTGAAGACAGGGAAGGGAGGGGAATTTATAGAGAGGAGATGACGTGGAGCACGTGGGTTGGATAGACATTGTTGATGATGGGATGATCGCTGCGTCACCGTTTCGAATTTGGAAGCC
BARC-PV-0003958	contig25873		-99	[G/A]	241	CCAGT[G/A]TTGGGTAAGAGGGGGATATGGTGGTCATGGGGGCATGGTGGGGGTAGACCATGGGTTGGTTTGAAGATTGATTGGTGTTTACGTMAAATCATTTGAATGGATTGGGATAAGTGGTACAACAGGGAGAAGGGTGTTTTCATGCTAGATTCCAGGGAGATGGGAATCGCGGAATGGGTATCAATTGAAAATAAATGTAGGGAAGCAATGGTGTTTGTGGAAATGCTATGGCAAACTT
BARC-PV-0003959	contig25873	working	0.872	[C/A]	241	CCAGTRTTGGGTAAGAGGGGGATATGGTGGTCATGGGGGCATGGTGGGGGTAGACCATGGGTTGGTTTGAAGATTGATTGGTGTTTACGT[C/A]AAATCATTTGAATGGATTGGGATAAGTGGTACAACAGGGAGAAGGGTGTTTTCATGCTAGATTCCAGGGAGATGGGAATCGCGGAATGGGTATCAATTGAAAATAAATGTAGGGAAGCAATGGTGTTTGTGGAAATGCTATGGCAAACTT
BARC-PV-0003960	contig25925	working	0.972	[C/T]	241	CCTGACCTTGGGGTCCACCGTGAGGTAGTGACACAGGAAATCTGGGTTTATACCTAGTATGTCCGAGGCGGACCAGGCGAAAGCATCCAGGTGCCGTGCTATCAnnnTAAnnnnnnTGGTCTTGCTCCGCCCGGTGCAACGAATTACCTAGCTTAAACGTTCTA[C/T]CCCCGATCTGTCTCTCAACGATGTCCCCTGCTGGTTCGGGTCGTATCTCCTGAGCGCTTTCTGCGCGGGCGTCCCC
BARC-PV-0003961	contig25928		0.447	[T/C]	241	ATTTGTTAAGTAGGAAAAGCAACCGATGAGTACAATATGTATTTATCCAAAGnTTGAATCAACTAGGGCTTAGGTCGTGAGCCTATATCAAGCTGAGTCGATCCAAGTCCGTGTCGAGTCGAGTTGACTCAGGTCCAAGTCGAGCCTAGTTAGTTTGGGTCCATGT[T/C]GAGGCTAGTTAGYCCAGACCCATGTCGAGCCGAGTCAGTCTGAACCCATGTCGAGTCAAGTGGGCACGGGCTAG
BARC-PV-0003962	contig25928		0.621	[T/C]	241	ATTTGTTAAGTAGGAAAAGCAACCGATGAGTACAATATGTATTTATCCAAAGnTTGAATCAACTAGGGCTTAGGTCGTGAGCCTATATCAAGCTGAGTCGATCCAAGTCCGTGTCGAGTCGAGTTGACTCAGGTCCAAGTCGAGCCTAGTTAGTTTGGGTCCATGTYGAGGCTAGTTAG[T/C]CCAGACCCATGTCGAGCCGAGTCAGTCTGAACCCATGTCGAGTCAAGTGGGCACGGGCTAG
BARC-PV-0003963	contig25944	working	0.966	[C/A]	225	AGGGGCTCCAAGAGATGAAAGATACAGG[C/A]AACTCAGGATTGAGAAGCCTCTCGGAAGGATnCTGAGCACCAnGGAAAGAAACGGGCAACTCAGGTTTGAGAAGCCTCTnnnAAGGATTCCGAGCATCGGTGGTGAACGATAGCCCGCCAATATTTnGGTnGnAGCATAAAAATGTAACCTCACCTTGGAGGGGCTCCAAGAGAGGAAAGATATAGGCAACTCAGG
BARC-PV-0003964	contig25950		0.545	[G/C]	358	CCCTCGACATGTTCGAGAGCGCGTTGGTTTCACGCGAGCTTCAACAACCGCTCTCCAAAACTACGGACCCACGCCTCCAACTCGCCGGAAACTTCGCTCCCGTTCCTGAACACCCACTCCAACACTCCTTACCTGTCATCGGCACCATCCCCGAGGCGCTTAATGGCGTCTATCTTCGTAACGGCGCCAACCCATTGTTTCAGCCCAAATCCGGACACCACCTCTTCGACGGCGACGGCATGGTCCACGCCGTTAAAATCGCCGACGGCAACGCAAGCTATGCATGCCGTTTCACCCAAACGCAGAGACTCATGCAAGAGAGCCAACT[G/C]GGAAARCCAGTGTTCCCCAAGGCAATTGG
BARC-PV-0003965	contig25950		0.652	[A/G]	358	CCCTCGACATGTTCGAGAGCGCGTTGGTTTCACGCGAGCTTCAACAACCGCTCTCCAAAACTACGGACCCACGCCTCCAACTCGCCGGAAACTTCGCTCCCGTTCCTGAACACCCACTCCAACACTCCTTACCTGTCATCGGCACCATCCCCGAGGCGCTTAATGGCGTCTATCTTCGTAACGGCGCCAACCCATTGTTTCAGCCCAAATCCGGACACCACCTCTTCGACGGCGACGGCATGGTCCACGCCGTTAAAATCGCCGACGGCAACGCAAGCTATGCATGCCGTTTCACCCAAACGCAGAGACTCATGCAAGAGAGCCAACTSGGAAA[A/G]CCAGTGTTCCCCAAGGCAATTGG
BARC-PV-0003966	contig25969		0.767	[T/C]	343	TAACTGCCTAGGACTGCTTATGATTTCTGCATTTCACTGCACATTCATTTCTAGTGTTCATGCTTCGAGTCTCTGTTTTATGGGTTTCTCTGGTTCTGTCGAGTTAAGCCACTTTCCACCTCTAAAGTTTCTCTTTTTCTTTTCCTTTTTAGCTTTCTTATCCAAGATGACCAAATGAGCCAAACGAGTTCCTGAACCGACTTCTCCTTCAGACTCCAATTCCACTTCGACTTCATCCCCTGTTCCAGCCTCTTCACCAGTTCCCCCTCCTCCAGCCTCATTCTACAAGTCCACCTTTACATCCTTTGAAAGCATAG[T/C]GACCTATAGGAATAAGCAAAACTGG
BARC-PV-0003967	contig26033	working	0.932	[C/T]	241	CCAACTTACGAGCCCACCATCATTTAGGCGGAGTAGTCAACCTTTTGAACCCGTCAGTCCGTGTTAACCCGATCAGCCTAATTTGTCATTCTGACCACATGCTGGTGGATCGACCTTCTTTTGTTTTTGACACTCTTAAAGAGGTATCTCATGCTTTTAAAAGTGGTGAGTTGGTTCGCCAA[C/T]CCTATGACGGACGAGTTACCAATTTCAATCCGTATAACCTTGACGGATAACCCGTCCT
BARC-PV-0003968	contig26062	working	0.926	[T/G]	242	ATTATACTAATAATAATTTTATTTGAATAATGAATTTTGTTTATCTAATTATTAAnTAAAAAnTnATATTATTGTACCAACCAGTCCTCGGTCATCGACTCCAGATAAGACCTCAGACATCGGACATCGGTGTTAGATAGTAAAGATGGGTCACGTAAAGTGGACCCCA[T/G]AAACAATATCAGTTACCAGATAAAACACTCAAATACTAGAAAACCTAAGTCACGAGGGATCTAGGCATGTGG
BARC-PV-0003969	contig26064		0.683	[C/T]	241	CCGATCGACCAACCGAGGAGATAGGAGAAGGGACAACCGGGGCAGCTGGTTCTCAAGGTATACCCTGCTAACAACTGAGAGGGGAAGGATCCTGGA[C/T]GAGGCTCTCAGCGCTGAGCTRATCCCTCTGCCTAGGAAGGCATCAAGCCCCGAAAATGCCGACCAAAGGAAACAGTGTTGGTACCACCAAAACAGTGGGCATTCCAATGAGGAATGTCAAGCCCTCAAGGATAAGATTAAAGAG
BARC-PV-0003970	contig26064		0.722	[G/A]	241	CCGATCGACCAACCGAGGAGATAGGAGAAGGGACAACCGGGGCAGCTGGTTCTCAAGGTATACCCTGCTAACAACTGAGAGGGGAAGGATCCTGGAYGAGGCTCTCAGCGCTGAGCT[G/A]ATCCCTCTGCCTAGGAAGGCATCAAGCCCCGAAAATGCCGACCAAAGGAAACAGTGTTGGTACCACCAAAACAGTGGGCATTCCAATGAGGAATGTCAAGCCCTCAAGGATAAGATTAAAGAG
BARC-PV-0003971	contig26069		0.465	[A/G]	231	CCTCAAGCATCTTTGAAACATCATGAGCAGCCTCAGAAGCCTTGAGAAAATTGTCGTCGAGATCAGCAAATATCTGCTGCAGATTCATAGAATGTTTCACAATCCTCTTCCCCTCCACAGAACTCGGCGTCTGCTTCAACTTCACGCCCTTCCCCACCGGCGTCTCCATCATTTCATCGGGCACAGCGGCAGGCTCGGGCGTG[A/G]GTTCAGGCTCGGGCTCAGGCACAGGAA
BARC-PV-0003972	contig26074	working	0.958	[C/T]	241	CCCTCGTCCTCGTCCTAACAGCCAGGCGGATGCGCCCTTACTTCCAGAACGACTCCATCACGGTAAGAATTGACTATCCCATTTTCnnnnTTnnnTCTAAACCCGACCTTGCAGGGCGTGTGATAGGGTGGTCATTTGAGCTCTCGGAGTTCGACATCCAATACGAGCCGATAGGTGCAATCAAGTCTCAATGTTTGGC[C/T]GACTTTTCCGCCGAACTCACACCTTTATTGGACCTCTCAGC
BARC-PV-0003973	contig26088	working	0.981	[C/T]	270	CGATTGGATGTTATTCCGACGATATGCCTACCGTCAATTGTCCCTCTCTTTCGAGCCTCACCATAAACTCA[C/T]TCAAAAATAATATGGTCCATATCGCATCGCAAAATGCATAGGAGAGGTCACTTACGACCTCGTCCTCCCTCCCTCGTCCAAAATTCACGCGGTCTTCCACATTGCATTACTCAAACCTCACCACAGCCACAAAACCCnACCCnnCACCACCCCGACGATGTCACTTCCATTTTCCCTCCACCTCCCAACATAAATGGG
BARC-PV-0003974	contig26105		0.468	[A/G]	369	CCGGCGATGTGCGGGAGTGTAGGGGAGGGGCGCGGCTTTTACTACTGCGGCACCTTGCCAAAACGAGGGTTTCCTTGCAGCTGCCTTTCCGGTGGCTTTCAATCTGCTTTCAAAGCCCATCTGCACAGGGCTCGCGCTGGGGGAGGTTTGGCGGTATAAAGGCGGCTTACCAACGATAACGATATGGGACATCATGCATATCCTGCTGGTGGAGGACGACATCGACATGTCGCGTGCGCTGCTCAGGGCGCTGGAGCGACGAGGTTTTCAGGTCACGCATTGCGGTGACGGCATCAGTGCGCTGTCGCACATCAAGGATnnnnTCGGCGACCTGGTGGT[A/G]CTGGACCTCAACATTCCCGGGCTGGAYGG
BARC-PV-0003975	contig26105		-99	[C/T]	369	CCGGCGATGTGCGGGAGTGTAGGGGAGGGGCGCGGCTTTTACTACTGCGGCACCTTGCCAAAACGAGGGTTTCCTTGCAGCTGCCTTTCCGGTGGCTTTCAATCTGCTTTCAAAGCCCATCTGCACAGGGCTCGCGCTGGGGGAGGTTTGGCGGTATAAAGGCGGCTTACCAACGATAACGATATGGGACATCATGCATATCCTGCTGGTGGAGGACGACATCGACATGTCGCGTGCGCTGCTCAGGGCGCTGGAGCGACGAGGTTTTCAGGTCACGCATTGCGGTGACGGCATCAGTGCGCTGTCGCACATCAAGGATnnnnTCGGCGACCTGGTGGTRCTGGACCTCAACATTCCCGGGCTGGA[C/T]GG
BARC-PV-0003976	contig26112		0.676	[G/T]	356	CCTCGGCGGGAGTGAGTnnnAnnAnnnnnCTnnnACTTCAGTTTnCnnnnGTGCTTTTnnATTTCCTTGTTGCGGAGTATnTGGACGATCTTGGGAGTTGGATCGACTCCCTTTTGGATGAGTTTGCGnCGGATTTTGTCGGTGTCTGGGCGGAATTGGGCGACGGGGCGACCTTGGAGATGGAGGTGCAGAGGCTCCATGGGATTCTGGGAGTTCACCG[G/T]TGGAGCTTCAGTnGCCCATTGTTACAAGATAATACTCGCGGGAAGGGCAAGATATTTCCTTACTCAATAAAATAATTATTCAnnTTTTTTATACTAGTGGAAACATGTCCGTAAAAAGAAATAAATACTTTTTTA
BARC-PV-0003977	contig26167		0.697	[G/T]	221	CGTACCCATGAACATCTTGCAATGTATGGCGTTTATTCCTCCCGAAATGACCATCTGAGCATTGAACGCCGTAAGATGGCTCTCGGGGTCTTCTACTCCCGTGAAAACAATCTTGGGCGTTATGTAGTTAGCCGGTATGAGAGCATCCATAATCGCTTGCGA[G/T]AATGRCTTGGGGCAAGCTCTTAGTTGAACAATCGGACCTCGCTCCCCTGTAGACCGTT
BARC-PV-0003978	contig26167		0.662	[A/G]	221	CGTACCCATGAACATCTTGCAATGTATGGCGTTTATTCCTCCCGAAATGACCATCTGAGCATTGAACGCCGTAAGATGGCTCTCGGGGTCTTCTACTCCCGTGAAAACAATCTTGGGCGTTATGTAGTTAGCCGGTATGAGAGCATCCATAATCGCTTGCGAKAATG[A/G]CTTGGGGCAAGCTCTTAGTTGAACAATCGGACCTCGCTCCCCTGTAGACCGTT
BARC-PV-0003979	contig26210		0.68	[A/G]	150	AGGACGACTTGGTGGAGTCATAGGGAGCCCAGACCTTGACGGTGCCA[A/G]GAGGAGATCAGGGGCATGAGATGCCCGTCCATGGCGAGATTCACACTATTTTGGGGGnTTTCTCAGGTGGAAGATGCACCGGTTTTCAGCGGAAGAAGTATG
BARC-PV-0003980	contig26239	working	0.91	[A/G]	241	CCTGGGTGGTGACGGTGAACACACCTCTTAGCCTCCTTCTGGACTGATTTGATGGTGATCACTGTCCCCCCAAGGAAGGTAGTTTCATCTTCATGTGCCTTGTCGATGGCACCGCTCTCAGCTTGTTCAGAGCAGGTCTACCCAACAGTATGTTGTAAGTTGAGGGAGCGTTGACAACAAGGTATCT[A/G]ATGTTCTCTGTGCGGGAAGCGACACCATCCATGAAGGTGGTCCTCAGCTCTAT
BARC-PV-0003981	contig26255		-99	[G/A]	115	CCA[G/A]AGCGGCATTGATCTCCGTCAGCAGTTCCTTCTCAAACCTGGAGAAGAGCAGGCACACGCCGATGATCTTGAAAACCACCTGATAGAAGTAAAAGAAGGGAACCCCGTCGTT
BARC-PV-0003982	contig26297		0.57	[G/A]	350	CCAGTAATAACCTGCACGGAGGGCTTACGACGAGAGAGATCGGTCGCCGATGTGGGTACCCATATTCCTTCGTGTAGTTCTGCCATGATGCGTGTGCATTGCTCACCATCCCCATACATACCAGTATGGnATGGGTGAACCCGTTCCTGAATAAATTTCCATCAATTATGGTGTACTTGCTnGAATTTTTCTTTACTTTCCGGGCTTCTGC[G/A]GGATCTAACGAGAGTATTCCWTCGGCTAGGTAACACTGGTAAGCTGTCATCCAAGTTTCTCCTTCCTCGATCTGGTGAACCTGATGCATTATCTCTCCARCAACCGGATACCTGCTTATTCTAGGCGTTTTCATTGGG
BARC-PV-0003983	contig26297		0.486	[T/A]	350	CCAGTAATAACCTGCACGGAGGGCTTACGACGAGAGAGATCGGTCGCCGATGTGGGTACCCATATTCCTTCGTGTAGTTCTGCCATGATGCGTGTGCATTGCTCACCATCCCCATACATACCAGTATGGnATGGGTGAACCCGTTCCTGAATAAATTTCCATCAATTATGGTGTACTTGCTnGAATTTTTCTTTACTTTCCGGGCTTCTGCRGGATCTAACGAGAGTATTCC[T/A]TCGGCTAGGTAACACTGGTAAGCTGTCATCCAAGTTTCTCCTTCCTCGATCTGGTGAACCTGATGCATTATCTCTCCARCAACCGGATACCTGCTTATTCTAGGCGTTTTCATTGGG
BARC-PV-0003984	contig26297	failed	0.946	[G/A]	350	CCAGTAATAACCTGCACGGAGGGCTTACGACGAGAGAGATCGGTCGCCGATGTGGGTACCCATATTCCTTCGTGTAGTTCTGCCATGATGCGTGTGCATTGCTCACCATCCCCATACATACCAGTATGGnATGGGTGAACCCGTTCCTGAATAAATTTCCATCAATTATGGTGTACTTGCTnGAATTTTTCTTTACTTTCCGGGCTTCTGCRGGATCTAACGAGAGTATTCCWTCGGCTAGGTAACACTGGTAAGCTGTCATCCAAGTTTCTCCTTCCTCGATCTGGTGAACCTGATGCATTATCTCTCCA[G/A]CAACCGGATACCTGCTTATTCTAGGCGTTTTCATTGGG
BARC-PV-0003985	contig26311		0.68	[G/A]	240	CCTGCGCCAGGGCGTGCGCGCGCAGGCGCTGTACGAGCCGTCGAAGGACTTCAGCCTGCGC[G/A]TCATYGCCGACTACAACGAGGAAGACTCGAACAACGGCACGCTGATCTTCTACAACGCCGGCGCGACGGGCAAGTTCCTGACGCAGGCGGCGCTGGTCGGCGCGCATCCGGTGACGAATCCGGAAGACCGCGCCGTCGATCTCGACAGCGGCTCGCACGTCAACGTGCACCAGGGCGG
BARC-PV-0003986	contig26311		0.576	[T/C]	240	CCTGCGCCAGGGCGTGCGCGCGCAGGCGCTGTACGAGCCGTCGAAGGACTTCAGCCTGCGCRTCAT[T/C]GCCGACTACAACGAGGAAGACTCGAACAACGGCACGCTGATCTTCTACAACGCCGGCGCGACGGGCAAGTTCCTGACGCAGGCGGCGCTGGTCGGCGCGCATCCGGTGACGAATCCGGAAGACCGCGCCGTCGATCTCGACAGCGGCTCGCACGTCAACGTGCACCAGGGCGG
BARC-PV-0003987	contig26373		0.52	[A/G]	241	CCGAGTACCCGCACCTGAACATGGTGGGCGAGGAATGGAGCAAGCTGCCGGGCGTCGTCGCGCACTGGCAGCGCCCGCCGACGTCGATGCCCAGCATGATGGACTTCCCGCTGACGGA[A/G]GCGATGCGCACGGCACTCGCGGACAAGACTTCCGAGAACGTCTTCAACGACGTGTACGAGATGCTCGCGCAGGACACGCTGTATCCCGATCCCTCGAACCTGGTGCTGTTCGAAGGGAACCA
BARC-PV-0003988	contig26521		0.484	[G/C]	198	TTGTTGGTTTAATGnAAAGTCGCAACTTTTTGAGTAATAGAAAATTAGGTTTTCACTCAAAnCACAACTCCCTCGCTCCACnTGTGATTCCGTGGCTTCGCCTGCAACTGC[G/C]GCGCTGCTGCCACTCGTGYCGCTCCGCTACTGCACACCACTATTGTTGCACACTACTATTATCACACCGCTGTnGCCTACACTCCT
BARC-PV-0003989	contig26521		0.415	[C/T]	198	TTGTTGGTTTAATGnAAAGTCGCAACTTTTTGAGTAATAGAAAATTAGGTTTTCACTCAAAnCACAACTCCCTCGCTCCACnTGTGATTCCGTGGCTTCGCCTGCAACTGCSGCGCTGCTGCCACTCGTG[C/T]CGCTCCGCTACTGCACACCACTATTGTTGCACACTACTATTATCACACCGCTGTnGCCTACACTCCT
BARC-PV-0003990	contig26575		-99	[C/T]	147	CGGCGAGCTT[C/T]TTTTTCTGCTCTTCGGACAATTGCTGGTACTTGGTCCACTGCTCGTGCTTTTCTTCCGCATCGAGCTTCTTGGCGCGGGCGTAGTTGGTGCGGGCGGCGCTGCGCTGTGCCGGGGTCAGCTTGACCCAGTCGCGCA
BARC-PV-0003991	contig26631		0	[A/G]	240	CCCGATAAAACAAGGTCCCACTCGTAATCATCTTAAGAGTTTTTACCAACGATATGAGGTGTACGAGGCAAGGATCTGATGTAGCCGCAGGTGCCATGCCCCTTGGACGGGACAACGTCACCATGCAACAACTCATGGAGACCATGCACGCCCTCTAAGAGGCGGTAGCAGTATCTAGGGTTGAAATAGCCGCAGCATAGGC[A/G]GACAATGAAGAACTGCRCAGAACCAATGnnnnnnTGT
BARC-PV-0003992	contig26631		0	[A/G]	240	CCCGATAAAACAAGGTCCCACTCGTAATCATCTTAAGAGTTTTTACCAACGATATGAGGTGTACGAGGCAAGGATCTGATGTAGCCGCAGGTGCCATGCCCCTTGGACGGGACAACGTCACCATGCAACAACTCATGGAGACCATGCACGCCCTCTAAGAGGCGGTAGCAGTATCTAGGGTTGAAATAGCCGCAGCATAGGCRGACAATGAAGAACTGC[A/G]CAGAACCAATGnnnnnnTGT
BARC-PV-0003993	contig26635	working	0.939	[T/A]	241	CCATACGCCATCGGTGGATGTGTTCCTCTTCTTCTTTGAAGCGAAGAGTCTGGGCAAGAAGTTGTGGGTCAGCTTCAATGGCGTCGCTGGGAGGGTGCTACTATCGCAATTCC[T/A]GCAATCGTACAAGGGGTTTAAGAAACACTTTTTCAAGGTGCGGTGCAACCGGAAAGACCCCACTCTCTTAGATGGGTTCCCTCCCTACTGGGCGAAGAAGCCTAACCTCCAGAAGCCCAGGTGTCTT
BARC-PV-0003994	contig26661	working	0.866	[T/C]	241	CCGTCCGATCTTCATTCGTAAAAGGAGATCAGGACAGACCTGTGGAGGTGTGAGGATGACAACATTGACACTCTGAAGGTATCTTTTTCTTATCGTACTGGTAGGACCATCCTCGACAAAA[T/C]CGCGAGCAATGGTGTTGATCCCCCTGCAGTCCATGTTGACCACTGGCTCATCCTGGTTTCCGAGCTCTCGCTGGGATTCTCCCATTTCATTCTGGTCTATCCTTGCCCTACTTCGCTCT
BARC-PV-0003995	contig26679		0.327	[G/C]	241	CCACCACGTTGTCGTCGACCGCGCCGGTGAAACGACCGTCCTGCCAGTGCGACCAGAGCGGACCCCGGTGGCTGCCGGG[G/C]ATGACGGTGAGGGGACCGTTCTCCGGGGTCACCTCGCTCACCATCAGCAGCGCGGTGACCACGTCATCATTGCTGTGGGGCGTGAACAGGAAATCCTGGTGCCACTTCACCTGGGTGGCGGTGTGCGGCAGCTTCGAATTGATCTTGCTGTGGTGGAATCT
BARC-PV-0003996	contig26681		-99	[T/G]	241	CCATTACAC[T/G]GACACCTTGGTCCCCACTGACGCAAATAAGGGCGGGGAGAGCATATCCGTGACGAAACAACTTGCCATCGATCAACGTATACTTTCTCGAATTTCTCTTTATTTCTTTTGTCTCTGTGGGCTTAATGGGAAATAATCCATTGGCTAAATAAAGCTGGTAAGGTGTGATCCAGGTATCCGCCATGCTACCTTGGGAGATAACCATTACTTnnnnnnTCCAATATCCAACATG
BARC-PV-0003997	contig26707		0.488	[G/C]	241	CCAAAGGCTTGGTGTTAATTCGCACCAAGTGTCTTTGCTAGGTCGTAGCCTCTTGTCGATCTTCGGTGGAGACTTCAGTCTGTCTGCCACGTTAGGGATGACAATCAGCTCTTTAAGATCCATTCAGAAGTTGTGTCTGGTGGGGGTGCCCTCCTTTGTTTGTGCC[G/C]TAGTCTGAGGCTTTCTnGTCTCATACAGCGGCTGCTTTCTCGGGGCTTTCTTCTCTGTCATTGCCTCGTGTACC
BARC-PV-0003998	contig26728	working	0.865	[G/A]	239	CCACAAAACATTTGATTTACAAATCCATTCAATCCGTATCTTTCTCGATGGCTGCGCGAGCCCTATTGACCAGnnnnnCCCTnnGCCTCGCTGCTCCGCAATGACGCCAACCCTCTCCGAGTAGGCTCAGCGGTGGCTACTCACTCACGCGGCTTGCACGTGTACACGTTACCT[G/A]ATCTCGACTACGACTATGGGGCACTCGAGCCAGCCATCAGCGGCGAAATCATGCAGCTCCACCA
BARC-PV-0003999	contig26746	working	0.905	[C/T]	241	CCTTTCGTACGTGGCAAAAGCCCCATTTGCCATTTTGGACATGTTTATGTTGAGATCAGTGAAGGTCAACGTGCAGGACCAGAGTGTGnGGGTTGACTCGGGGTCAACGATnGGTGAACTTTATTACCAGATTGC[C/T]GAGAAGAGCAAGATCCTTGGTTTCCCAGCTGGGGTGTGTCACACTGTTGGCGTTGGAGGGCACTTCAGTGGAGGGGGGTATGGGAACATGATGAGAAGGTTTGGC
BARC-PV-0004000	contig26871	failed	0.851	[C/T]	241	ATTTCACAAAGTGGATCGAGACTGAGCCCGTGGCACAAATCACAGCCCATAAGGTCCAGCACTTCGTATGGAAGAACATAGTGTGCCGCTTTGGGATCCCGAAGAGGTTGGTATCCGACAATGGTACCCAGTTTGCAAGCCAACAATTGGGCAAGCTATGTGCAGAGCTGGGAATGAAA[C/T]AGGTGTTCGCGTCAGTAGAACACCCCCAAACGAACGAACAGGTCGAGTCGGCCAACCGAGT
BARC-PV-0004001	contig26907		0.811	[G/A]	241	CCACGTTAACCTTTGTAAGGAGCGCGCGCTTGAACCCTGTGAGTGGTAAGCGGAGCTTGATCCGCTTGAAGATGGTGGAGTACATGAAGAAGAAGGATTTTTCAGGGCTTGC[G/A]CGATCGTCAACGCATACGGGTTCGCCTTCCTTACAAGGCTGGATTGACACGTATGTGTCGTGTTCCCTCCCAAAGATGCAAAATTTCTCATCGGACTCGCTTTCCTTATAGGCTTTACGTGTTTGATG
BARC-PV-0004002	contig27015	working	0.979	[T/C]	241	CCCGAGATCTAGTGGAGTTGATTCAGC[T/C]CGAACCCAAGTCAAGTCAGTCTGGGAGTAGGTCAAGTTGATTCGGCTTATGCCGAAGTAAAGTAGAGTCGnCCCnAACCTAGGTCAAGTTGATTCGGTCTAGATCCAGGTTGAATTGGGTTAnAGTTAGCCTGGACTCAAATCCAACTCGGATCTAGGTCGAGTCGAGTTGGATTGGAACTnGGTAAAGTCGAGTCAGAGTCAACTTGGACTT
BARC-PV-0004003	contig27017		0.806	[A/C]	241	CCCAAGGAATCTTTGATGTAGAAGAGGAAGGCTCCAACTTTGGTAAATCAAGCCTCGACCGATCAGGATGAGGAGACCACCTCCTAGCTCGTTTTCAAGAGGAAAAGGAAAGCGACCACT[A/C]CCCCTACCGAGCATTCTCACTCAGATGGTCGAGCTCCGCACCAAGACGTCATCGTCATACAAGAATGCGAAGGCGAGAGCCATAnnnnnnnnnnnTTGTGGGATCCAAACTTCGACATCC
BARC-PV-0004004	contig27050		0.536	[G/A]	241	CCTGGGGTCGCTGGTGGGGGC[G/A]AAGGTTGGTGCTCACCACCACCCTCACAAGGTTGGACGGCGGGGGGAGCTTCGAAGCGTGGTGGTGAGGCAGGCAGCTTCTCGGCGGCTTGTGAGGAGGCTTGCATATCAGCAAGTTGCTCAGGAGCGGCTWCAGCAACTGAAGCGTTTGAAACGAGAACATCCCCAGCGGACTCGAATGGTGTGGAGGCGCTGGGGGGGTTCTCGATGAAGTTTGGAG
BARC-PV-0004005	contig27050		0.828	[T/A]	241	CCTGGGGTCGCTGGTGGGGGCRAAGGTTGGTGCTCACCACCACCCTCACAAGGTTGGACGGCGGGGGGAGCTTCGAAGCGTGGTGGTGAGGCAGGCAGCTTCTCGGCGGCTTGTGAGGAGGCTTGCATATCAGCAAGTTGCTCAGGAGCGGCT[T/A]CAGCAACTGAAGCGTTTGAAACGAGAACATCCCCAGCGGACTCGAATGGTGTGGAGGCGCTGGGGGGGTTCTCGATGAAGTTTGGAG
BARC-PV-0004006	contig27065	working	0.909	[A/G]	365	CCATTTATTTCTTAAATATAATGTTTTCAAAGGTAGATCCAACAAGCGGTCGAGCTTAACCGCAAGCGACTTCAACAAATGCTCGCACATATCAAAGCTCAGGTTTGAGTTTAACCTGAACTTTCTCACATAAAAACTTATACTACTCTTCAAGAAAAATGTATTGAACGGTTGAACTTAGCCACAAATGTTTTTTnACAAGCCTTTTCACCTCGCTCGACTCAAGGCTGGGGGGCTGTGTTCTGTCCCAGATTTGATCGGACACATACCGATCAAAGTCCAAGTC[A/G]GATGTATTCCATATCGGCCTAAATAGTGAGAGAACCAAACATGTCGACCTTCTCCATTCTGGAAGCTCGAGGTCCAGG
BARC-PV-0004007	contig27121	working	0.845	[T/C]	241	CCGCCCACGTGTTCAGGTGCAACTGACTTAACGCCACGTTGAGTGCCTGAGCAGAAGGACGCCCACCGTGAGCGTGTTGAAAGGAAGCGACACGTGCAAGTCTGAAAAGAGACAACTATACATGAAGAAAAAGGGGGGTTCGGTAGATGACCGCCCCCTGTACACCCGGT[T/C]GTCCAGAGAATAAGGACCGAACGACAACAAGGACTTCTCGGCCGAAGCCTTCAAGACAGGAACCTTATCC
BARC-PV-0004008	contig27162		0.75	[G/C]	154	CCAAGACTTGAAGCCAAGGACGAGCTGCGTCAAGCCGAACTCGACGGGGAGGATCGGTATACAAGTATAGGCACGGCAATGG[G/C]CGACGCCGATGCGGACTTCGTTCACCGAAACCTCAAAnGAAACGTAGACCTCTTTGCCTGGACGACGGCCG
BARC-PV-0004009	contig27172		0.393	[G/C]	239	CCCATCATGCGTCCACGCCGGTG[G/C]CGCGCCTGTCCTGCAAGCGTGCGCCGTTTCAAGATTGCACGCTGGTGAGAGGTCAATGCCTCAGGACACGATAGTGCAGCGCGATGCGGGCGGCGAGCAGGGTTTGCATCTTTTCACGGCGCTTCACCGAAGGCAGCGCGGCGTCGTTGCCATGCGCGGATTCGCCATCTACGCTGAGTACGCCAACGTCCCCGACGTCCCnAACGTTCCCGACG
BARC-PV-0004010	contig27217		0.631	[A/C]	241	ATTTTTCATACATCATTACAACAAGGTCACCATCTTATTAATCAATCGGTGGAGCTATAAGTCTTAAAAAnTAAnTGGTTAAATACTATTATATAAAGTTTTCCATGATCTAAATCTTAAACCTAAATTTGATTCAGACAAAACTCCTTTCTTGTTTGATATGAAACAGTATCAAACTACCCAACAAGCATGAGCTCTTTCTAAAAAGGAGGTGATCCAG[A/C]CGCACCTTCCAGTATGACTA
BARC-PV-0004011	contig27270		-99	[A/T]	241	CCTTATACAAGT[A/T]CAATTAGTGCTCACTRTGGACTCGATATAGTATTGAAGAACAAAAATTGGTATCAACAAGGCATATGACAAGCGAGAGAATGACGGAGACTGAGCAAGTGACTATGTTCCAAACTTTACAGAAAGAAATGACGGAGATGCACCAAAAGAACAAAGAGAAAATGTAAGTCATTAGTCAAAAGAATGAGAAAGAAATGCGAATCCTTCGAGAACAGAATGAGCAAGGAGG
BARC-PV-0004012	contig27270		0	[A/G]	241	CCTTATACAAGTWCAATTAGTGCTCACT[A/G]TGGACTCGATATAGTATTGAAGAACAAAAATTGGTATCAACAAGGCATATGACAAGCGAGAGAATGACGGAGACTGAGCAAGTGACTATGTTCCAAACTTTACAGAAAGAAATGACGGAGATGCACCAAAAGAACAAAGAGAAAATGTAAGTCATTAGTCAAAAGAATGAGAAAGAAATGCGAATCCTTCGAGAACAGAATGAGCAAGGAGG
BARC-PV-0004013	contig27289		0.691	[A/T]	241	CCTAAGGGTGCATTTGGGTC[A/T]AGTACAAGTAAAACGTTCTCTATCAGCCTAAGCCCAAGAGCACTAGGGTTTGATAGAACAGTTCGCATGCATGATACGTAAAGTCATATGCATGACACGAAAGGGAATGTATGTCTACGTGAAACAGATTGGACCCCGGATGTTGGTACATGAGTTGGTACCCAGGTGGTTATTCTATTAAGATATATGCACTCCAAGGAGATAAGATTTTGTGCAGTTG
BARC-PV-0004014	contig27311		0.841	[A/C]	241	CCATTGGTTCAAGCAAGTAGCGGTCTTGGTCCATTACAAGGAAAATTTGGACCGCCCAAGCTCGTAAAAAAGAGCTCTACCCTCAGGCTCAATAAAGATCTTGAAAATTTTGTCCTTAAAATTTTTGTACAAGGATGTGAAAGGGGAGAAGAGTATATTACC[A/C]RTTGAATAATAAGGGATAACCAGCTAACCTGGTCGGACAAGTGTGATGTATAGTAGTGCAAAAAGGTAGAnGAAGTGG
BARC-PV-0004015	contig27311		0.828	[G/A]	241	CCATTGGTTCAAGCAAGTAGCGGTCTTGGTCCATTACAAGGAAAATTTGGACCGCCCAAGCTCGTAAAAAAGAGCTCTACCCTCAGGCTCAATAAAGATCTTGAAAATTTTGTCCTTAAAATTTTTGTACAAGGATGTGAAAGGGGAGAAGAGTATATTACCM[G/A]TTGAATAATAAGGGATAACCAGCTAACCTGGTCGGACAAGTGTGATGTATAGTAGTGCAAAAAGGTAGAnGAAGTGG
BARC-PV-0004016	contig27472		0.654	[T/A]	241	ATTTAAAAATTAGGGTTTACTAATGATCTTAAGCACC[T/A]TGGTAAAAAGAACATAGGAAATATATAAGTAAAGAAGATGAATAAAAGTAAACAATAATAATAAGAAATAGCTGAGCTAATTTGGTGCAACATATAAAAGATTAAAAACAATGGTTCTTCTGCACTATCATCTCATTCACCAAGCATCACCAGAAGACATCATCAACAACTGTTCCAAATACTCTGCCCCCAAGTCTTCCAAC
BARC-PV-0004017	contig27473		0.773	[G/A]	241	ATTCCTGGTCGATAATCACCGGCTGCTTCACTCCGACAACTTTAATATCTTCAAATCTTATCTTCCTCGCGTAACCTCGTCCACCCCTCCATGTCTTCACTCTCACTCCGTTCGATGTTCCCACGAAGGTGCAGTTCCTCACGTATATCTCTTCAACTCTCGCATCCTCTCC[G/A]TTGCGTCCCAGGCTCCCAATGCTTCTCATTCACCCAACACATCACACAGGGAATATCACGTTAATTCA
BARC-PV-0004018	contig27574	working	0.967	[T/C]	241	CCTCTAGGCTCATATTGCACATCGAACTCTGATAGTTCTATCACCCATCGCACCATCCTTCCTACAACATATGGCTTCTATAAGACCTTGCGAATTGGAAGGTTTATTATCACTATTAGGGTAAAGCTTTGGAAGTAGTGACAAAGTCTTCGCGCTGAGAACACTACTGCCAGAGCCGCTTTTCTATGGCTTGGTATCTCATCTCTGGCAC[T/C]TGTAACACTTTGCTAACAAAGTAGGTCGG
BARC-PV-0004019	contig27616	working	0.952	[T/C]	241	CCTATGGTGCTGAGTTTGAGGATGCCTTGGCTCAGGTGGCGTGCAAGCACCCTGAGGTGGACATCACCTTCTTCACTCCGGACAACTATGTGGCTGATGGTAACATAGTGCCTCGTCCCCTTGATCGA[T/C]CTTAGGCTTTATGTTTTTACCTTGTAACCTCATGAACTTGTAATTTTTATGCCAACGTTTAACTTTnAACTTnATCnGTTTCTTACTTGCACCTTCTGCTTCACGTGCTTAC
BARC-PV-0004020	contig27619	working	0.986	[A/C]	401	CCAACTGAAAAGAGAAAACAAGCTGACAGGGTCGACCGGGTGGGATGAATAATAATGAAGGAAGGTGGATGGAGTTGGACAGATACAAAACATATAAAAAATGAGGCAAAAGGTTTGGAGGGTAGCTCATGTGTTTGGGTGGAGTTGTGAAGGAGCAATATTGAGCGCCCGGAGGACACCCATTGTAAAATCGTCGAAGGGCAATGCGACATGTAGGTCAAAAACAnGAAAnGAATAAACAAAAAnGAAnGAACCCTCAGAGGTTGAnnGACCCATGCAGATGGTATCGGTCGGACAA[A/C]AATAATCAATAGCCAAGATGTCCTCAACGACATCCAACTTCTTCATATTATGGTTATCCATAAATGAGCTAATTGAGGACGAATCCCTATAAACAG…
BARC-PV-0004021	contig27635		0.794	[T/C]	240	CCATCGGTCTGGCGCGGGTACAGGACCGTGACAAGCTGGAACTGACCCTGGAACGCATCGAACGCGAGAGCGTGCGCATGGACAAGCTGGTGGG[T/C]GAACTGTTGACGCTGTCCAGACTGGAAGCCAATGTCCCCGGTTCGATGGAAGAAGCCATCGCCATCCAGCCCATGCTGGGGGACATGATCAATGACGCCAATTTCGAGGCAGAGACCCTGGGCAAGCAGGTGGAAAGCCAGATCG
BARC-PV-0004022	contig27639		0.66	[G/C]	241	CCTTTGATAGGACCTCGGGGATCGTACTCGACATCGAACTCTGAAAGTTCCATTGCCCATCGTACCATCCTTCCCGCCACATCCG[G/C]TTTCTTGCACTCGTCCCTGGGGTGCATCTTGATCTGGTTGTACCCnGAAAAAGCATCCAGGAAGTTGAGAATCTTGCAGCCCGAGGCGCTGTCTACCAAGGCGTCAATGCTTGGTAGAGGATAAGAGTCCTnnGGACATGCCTTATTGAGGTCGG
BARC-PV-0004023	contig27652	failed	0.905	[G/A]	238	CCTCAAACGTTGCGCCTCCATCACAACCTCTGCATACCCCTGTTGCCATGCCATGCCCTCTTGAGGTGGGTGT[G/A]GAGAGTTCAAGGCGAAAAGACCTTTGGGACCAGGGTGTTGAAGTTACCTCCCTCCTAGAGGATGCTCTCTTGCGCCCTGAGGACGAGGAGAGAATGGATGCCCATAGCAGCCAACATCTGCTGTAAGAGGTTGTGAAGCAGTTCGGATAGGCTCTAGCCACAAG
BARC-PV-0004024	contig27695		0.713	[A/T]	241	CCTTGCTGCATGTGTTTCGGTAGTCTTTATCATGAGAAGAGGAAGAAGTGAGAACAAAAGTAGTAAGTACACTACACAGAG[A/T]ATATAAATTCTTCGGTATCATTCACGCACGCACCATGGCGTTCAAGATCAAGAAGCTTCTATCTTTCTTTCTTCTTCAAAGCATGTTGTTTGAGGTGGTAATGAGCATTGAAGAGAGTAGAAGCACCACGGGAGGGCACTGGGTGGAGCTGCAGCGCAG
BARC-PV-0004025	contig27912		-99	[C/A]	205	CCCTGGA[C/A]GATGCCCTTTCTGAACGCGTGCACCATCATTGTTTCATCCTTGGTGTTTAACCTCCTCACCTATGCCCCAAAACAGTTGAGGAATTCCTTTAGGGACTCTCCCTGGTACTGTCTTACGTCAAAGAGATCATAAGAAATGGGTGGGGGAGTACTGCTCCCTGAACAACTTGGACAATTGCACGAACGACGTTATATGG
BARC-PV-0004026	contig27916	working	0.965	[A/G]	387	CCTTGATCGTAGACATCCATTGTGCTTATGCCATTTCACCAACAAAAACTCCAATCATGAAGGCACTTCTTCATCACATAAGCTTTAATCTGGAGTTGAACATTAACACACGTTG[A/G]CCTGCAACAAACTCCTTGCCAGTGATGAAGTGGTCATGGAGACGCTTGGTCCTCTCCTTGTAAAATTTTGAGTTCTCATATGCCTCTAAACGGATCTCATCCAGCTCTTGCAGCTGGAGTTTTCGCTGCTCTCCTGCCTTGTCATAnTCCATGTTGCATGCCTTnATnGCCCAATAAGCTTTGTTCTCGATCTCCATAGGTAGATGACAAGCTTTnCCAAAGACGACCCTAAAGGGAGACACCCCAATAGGTGCTTTATAGGCTGTACGAT
BARC-PV-0004027	contig27978	working	0.949	[G/C]	240	TTGGAGAGATTATAGGGTTAGGTTACAATTCGGTCTACATAAAAGATCATCTCATATCATTTAATACCCAACATGGGGAGTACTCTTAACTCATATTCTAAGCTATACTTATTATATTTTGTGCTCTTGCTGACTTGAGCGTCGGAGTGTCATCGCAGGAGGAGCCCCCTCGTTTCC[G/C]AAAGGTTGAATCACTAAAGCTTGAAAAGAGACCACTAGGAGCTCATCCAGATTCCGACCTAC
BARC-PV-0004028	contig28021	working	0.856	[C/T]	241	CACCACATTTGCCAGCCACTCTGGGTACTGAATCTCCCTAATGnGGTCGACACTCAGCAACTTnCGCGTTTCTnCTTTGATGACGTGCTGCCTCTCCTTGTTGAACTTTCTCCTCCTTnGGCGAACAGGTCGGACCTGGGGGTCCATTGTAAGACGATGG[C/T]TAGGAAGTCGAGGTCTATGCCAGGCATGTCCGAGGTGGACCACGCGAAGGAGTCCAGGTGGCGTGCTATGACTTCGGCAA
BARC-PV-0004029	contig28025		0.662	[T/C]	238	CAAGCCAAGCATAAGTCGAGCAAGCAAGGAAAGATTTGTCAAGTCGAGATAGGTTGAGCCCAGGTTAAGCTAAGTCAAGCAAGACCCAGGTCAGTCCGAGTTATCCCAGGTCCATGTTAGCCTGAATCCAAGTCGAGTTAAGTTGACTCACACCTCCAATC[T/C]ACATCAAGTTGAATGAGGCAGACTCACGTCAAGATAAGTCAGGTCAAGCCCAAGTCAAATTATGTTAGGGGACCTA
BARC-PV-0004030	contig28046		0.777	[C/T]	241	CCGCCATGACAAACATACATCG[C/T]CATTGCCATGTTGTGGCAGTAATCTGTAACTCCCCCACTGATTTCCGCCATGTCACCACAATAACCACTTTTAGATAACATTGTTATCCATAAACAATCTCAACGACTCACCCTTCTCTTGCCAGATATTAGTGGGGGTGATTGATGTCATGTGATGTGGTTAGCTTGTTACAAATTACATCCCAAACTTTGCCACCAAGGTCTTGAAGTTATCAATG
BARC-PV-0004031	contig28056		0.767	[C/T]	241	ATTTACAAAAATATCACCGCGTTTTTGTTTATACCGATTATCGTTTAACAGACCTAATATGTCGTTGTnnnnnGCGnnnnnGnACTAGTGTGTnnnnnnCCTGCAATGAAGTTTTTCTAATGAAATGCATAAAGTTATTGTTCTCGCCGGTTGATTTTCTTGACGGTTGACCTGAGTGAAAAGCTCTGCTTCTAACC[C/T]GTCTTCTCTATATTCTATTCTACGTCTTCTCATTGCACTGGAA
BARC-PV-0004032	contig28119		0.66	[G/A]	185	CCAAAGCACGCTCTTGGGACAACGG[G/A]TCACGCCTTTAAAGTGGGCGACACCTAAACCTGCCGACGCCCAAAGCTGGCGACGCCCATACCTGGCGACGCCCTAAGCGGTCAACACCCAAAGCGGTCGACATATTGACTnnnnTCTTnnnnnnnnnnnnnnnnnnnnnnnnnnnnnnnnnnnnnnnn
BARC-PV-0004033	contig28158		-99	[A/G]	241	CCGCGGACTAATGCGG[A/G]TTAGCGGGTTGAAAAAGTYAATCCGCCCCGCGTTTTTTACCAGCGGACCGCGTGCTTTGCCATCCCTARTTAATTTGATTGTTTAAAGACACTTGCTGGGACAAGTCACGTCCAACGATTAAATTACTGGAGCTAACTAATTTGATTTAATTTAAATATGATTATTTGCCATAAAATTTTAATAAAATATCTGTTAATATATCACTGCAAAATTATTAAACAAT
BARC-PV-0004034	contig28158		0.578	[T/C]	241	CCGCGGACTAATGCGGRTTAGCGGGTTGAAAAAGT[T/C]AATCCGCCCCGCGTTTTTTACCAGCGGACCGCGTGCTTTGCCATCCCTARTTAATTTGATTGTTTAAAGACACTTGCTGGGACAAGTCACGTCCAACGATTAAATTACTGGAGCTAACTAATTTGATTTAATTTAAATATGATTATTTGCCATAAAATTTTAATAAAATATCTGTTAATATATCACTGCAAAATTATTAAACAAT
BARC-PV-0004035	contig28158	working	0.926	[A/G]	241	CCGCGGACTAATGCGGRTTAGCGGGTTGAAAAAGTYAATCCGCCCCGCGTTTTTTACCAGCGGACCGCGTGCTTTGCCATCCCTA[A/G]TTAATTTGATTGTTTAAAGACACTTGCTGGGACAAGTCACGTCCAACGATTAAATTACTGGAGCTAACTAATTTGATTTAATTTAAATATGATTATTTGCCATAAAATTTTAATAAAATATCTGTTAATATATCACTGCAAAATTATTAAACAAT
BARC-PV-0004036	contig28211	working	0.934	[C/G]	429	TTTGAGCTGACTTGCTTGCAAAGCTCGCCAGTTCGGGAAAGGGGGGCAGGCAGAGGACGGTGATTCAGGAGAGACCCTGAAGACACCTCGAACCACCACGGACAATGTGGCAGAAAATCAACATGTTAGCACATCGGAAGGACGAGGAGGAGTCGCTAACACAAGATATGGTGAAAACACCCAGAATAAG[C/G]AGGTACCCAGTTGTTGGGGAAATAGCGCTGCAAGTTTACCAGGTTGAATCAGGAGAAACCTAGATGACGGCCTACCAAnGCTACTTAGCCGATGAAGTACTCCTGTTAGAACCCGCnnnnGCTCGAAAAATCAAGAAAAATTCGAGCAAGTACACCCTGATCGATGGAAnCTGnnnAGGCACGGATTCAnnnATCCTATACTGG…
BARC-PV-0004037	contig28259		0.801	[A/C]	241	CCTAGGGGACCTTGACTTGGACGTCCCCTCCCTTCTCTAGAAAACCCTTTTGCTCGACGAGGAGAATGAGAAACTCATGTCCCTTGGGGCAGATCACTTGGCATACGAAACCATGAGG[A/C]AACTGGGGAAAGCCTTCGTTGCTAGTTGCTTARTCGTTACCAAGTTGAAAGATTGGAGAGGGTCAACGAACCAAAAGGATCATGAGATTACTAAGCTTCATAAGCGAATGGAGAATCTTCAA
BARC-PV-0004038	contig28263		-99	[G/A]	241	CCATTGTCGGTCCCCGCCGGTCCCTTCAGGACTTCCACCTGCTGGATGTTGAACATGTCGCGCGAGATCGAACCCAGGTCGCGCACGTTGTCCACGAAGATGGCGCTGGAACTGTCGAAGCCACGCATGTAGATGGCGTCGCCGGTATTGGTCGAGCCGTTCTCGCCGAGATAGAAGGTGCCCACGCCAGGACTGTTGCGCAGGGCTTCGGTCAGGGTGGTGGC[G/A]CCTTGCTGGTCGATCA
BARC-PV-0004039	contig28300		0.721	[A/G]	241	GTGAGGAAGGTTGAAAGTGTTGAGAGTTGAAGTTGCAGTAAGAGCAAAGCAAAGGATGCATTGGTTGGGTCCTGACGT[A/G]CCCGTTTTCGACCCAAATTTCAGTTACAATCACAATCCCTACTCCTACCACCATCATCTCTTTCAAAACGACGACCATCTCTTTCGAAACGACGACGCTCTGCACACTCTGAACAATGCCGCTGTGTCCCACCACCACGACGGAACCTCCCCTCTCCCCTTG
BARC-PV-0004040	contig28306		0.553	[T/A]	241	CCATTTCCCCGAGGTAGACATCACTTTCAAGAAAGCTGATCTACAGGACGTTGTACCGCACGACAACGATCCTGTGGTCATCTCCCTCATCACAGCAGGAAGGCAAGTGCACAGAGCGCTCGTAGACCA[T/A]GGGAGCTCGGCAGACGTCATGTTCTGGCCGACGTTCAACAAGTTGCAGCTGTCCTCCGATCAACTCAGGCCGTATACCGGGTGTnnnnnnGGCnnnGCAGGGGATCGAGGT
BARC-PV-0004041	contig28313		0.127	[C/G]	241	CCATACAACAGAAGGAT[C/G]TCAAGCCCTGAAGGACAAAGTTGAAGAACTCGTTCGGGCGGGTCACTTCCAAAAATTTGTCAAAACAGATGTCGCAGTATATCGGTCTCCCCAAAGATACCGACAGTTATCTAAGGGACCAAGAGATTATCACGACCGATCGAGCCGAGGAGATGGACGTCGGCGAGACGATCACCAGCGTCCAGTTAGAAGAAAATGGAGTGAAAGCCCGGTAAGACAGACC
BARC-PV-0004042	contig28334		0.743	[A/G]	241	CCTTGAAGCCACCTTTCTCTTCTCCTCACTATTGCTCTGTATGATCGAGGCTCGAAGCCTCTCTGGCAATGTCTTCACTCGGCGATGACTCTCTCGGGTGACGCCTCTCTTGGGCTACGCCTTTCTTAGGC[A/G]ATGCTTCTCTTGGGCGACGCCTCAGCGAGGCGATAACTCGAGCGGTTAACCTGTTGACTTCTCTTCCTAGGGTCCCTTGAGGGGTCCCACCATGCGTTGACTCTGACCT
BARC-PV-0004043	contig28343	working	0.895	[C/A]	201	CCCGCAATTTTnCACAAACTTATAGGGTTnCTTGGTTTTTATACACACAGTAGTTGTTTGCTCTTCATCTCCATATATTCTAAT[C/A]TTCATCTCTCATTCGAAGCTACTTCATCTCTCAATCGAAGCTCTTATTTGGTATTCGTTnCAATTTGCCCCGATTTGGTTTCTTAAAATTGCTTTTCATTTTCCCCATTTCTCACG
BARC-PV-0004044	contig28398		0.709	[A/G]	237	CCTCGTTGACCCTGGCGGGTTGTGCGCGCGACTGCGCTCTTGGGCGTGCGGGTGCGACACTTGTGTGCTTCTCGCACACCTCGCCTTCG[A/G]AGGTGATGTGTTCCACCACGCGACGCCTTATATCAACAAAGGTCTTGGTGCAGCTTCGTATGATCGATTCATAnAAGGGTCCAGGGCACATnCCTTnCCTGAATGTGTAGACGATCATAGGCTCCTCTGTGGTGCCAACCTTCACCA
BARC-PV-0004045	contig28403	failed	0.934	[C/T]	113	TCTCCGTCATGAACGCCGTTTTGCTnnnTCATCCCTTGGATGCATCTTGATCTGATTGTAAC[C/T]TGAGAATGCATTCAAGAAACTCAACATCTTGCAGCCCGAGGCGCTATCAA
BARC-PV-0004046	contig28457		0.8	[T/C]	237	CCCTGGCAGTGGTATTCTCTGCCAGGAGGCTCCGCCACTATTTCCATAGTTTCACGGTGGTGGTGATGACAGATCTCCCCATCCAGAAGGTGTTACAGAAGCCAGATGTTGCTGGAAGGATGGTTCGCTGGGCGGTGGAGC[T/C]GTCAGAGTTTAGTATACGAGCCCAGGGGATCCATCAAAGGACAGATCTATGCAGACTTCGTCGCAGAGCTATCACCGGGAGGCGCCCTACTGGAA
BARC-PV-0004047	contig28459		0.303	[T/C]	241	CCATTCCTTTGAGGGTGCTCCACAGAGGCAAATATATGTTTTATTCCGAGCTCCGAACATAACTTGCCTAACTGTTGACTGGCGAATTGTGTTCCATTATCTGACACCAAATGTCTGGAAACCTCGAAGCGGCATACTATATTCTTCCATACGAAATGTTGCACCTTGTGGGCAGTGATTTGCGCAACTGGCTCAGCTTCAATCTGCTTGGTGAAGTATT[T/C]TATAGCTACCACAAGGTACT
BARC-PV-0004048	contig28479		0.842	[T/A]	241	CCGCAGATGCGCCACTGTGTGTTTCTCAGGTTCTCAGAGAGGCTATCTGTGGAGCGGGCTTGGAGGGCACGTGGTGTCAAGCTGGTGAGGAAGATCGTGATGAGGCAACGCTCTTGCGCTAAGTCAACTGGCAGGATCAGTTATAGTAACC[T/A]TCATTGGCAGAGGTTTTAAAAGAATTTCGCTTAGAAATTTGAGCTTCAACCTTCATTGCAAGGTGAACCAAAGATCCCAAAGATGAATA
BARC-PV-0004049	contig28528	failed	0.877	[G/A]	351	CCCTCTCCTCTTCCGTTCCCCTCTCCGACTCCCCTCCTTCTTCTCCGCCTTCTTCGTTCTCCTCCTCTTTCACATTCTCCTCATACTCTTAACCTGGTCCTATCTCATGGTCGTACTCAACGATCCCGGTTCGGTCCCTCACAATTGGAGGCACCACCAACAACTTC[G/A]CTCCGATATCGATTTGGAGACAGCACCGCCAACGCCCTCTCCCGCCTATTGCTCTCGATGCCAGAATGGCAAGCCACCGCGCTGCCACCACTGTTCTATTTGTAAGCAACTCTCTCTCACTTTCAAGTTCTCTTCTTCTTTCTATTGTTCACCATCGCCACACCATTTTCTCCTCTCTGTAGG
BARC-PV-0004050	contig28533		0.71	[C/T]	241	CCTCAGATGAGCTCTTGGCTGAGTGCACCAGCCTAACCACTGTTGAAGACATGGTGnATCACCAGGGTGACCCACATGTTTACAACTTCAACGCTTTCTGCAGTACCCACGACTCCCACGTCTCCGTCCGCCATGGCACCCCGGGGnAGCCAGTCTGTGTGGACAATAGGTT[C/T]AACGGYAGGAAACCCTTCTTCTTCATGTACCAAACTGTATTCAAACGCGTCAGTGTGCGCCTCCCCTT
BARC-PV-0004051	contig28533		0.703	[C/T]	241	CCTCAGATGAGCTCTTGGCTGAGTGCACCAGCCTAACCACTGTTGAAGACATGGTGnATCACCAGGGTGACCCACATGTTTACAACTTCAACGCTTTCTGCAGTACCCACGACTCCCACGTCTCCGTCCGCCATGGCACCCCGGGGnAGCCAGTCTGTGTGGACAATAGGTTYAACGG[C/T]AGGAAACCCTTCTTCTTCATGTACCAAACTGTATTCAAACGCGTCAGTGTGCGCCTCCCCTT
BARC-PV-0004052	contig28534		-99	[T/C]	239	CCCTCGAGCGACATT[T/C]GGGAAAGAGAGATAGGTGGAAAGGTGTTCAAGCTTAGTGCCTCGCTAGACCAGACATTGCAGGACTAGATAGCCGAGGTGATAGCCAAGCACATGAACACATTCGCTTGGTGCTCCGCCGACATGCCTRGGATAGACCCCGATTTnCTGTGCCAGAGGCTTACTATGGATGATAGGGTTTGACCAGTGGTCCAGAGGAGGAGGAAGTTCAACGAGGAAAAACG
BARC-PV-0004053	contig28534		0.537	[G/A]	239	CCCTCGAGCGACATTYGGGAAAGAGAGATAGGTGGAAAGGTGTTCAAGCTTAGTGCCTCGCTAGACCAGACATTGCAGGACTAGATAGCCGAGGTGATAGCCAAGCACATGAACACATTCGCTTGGTGCTCCGCCGACATGCCT[G/A]GGATAGACCCCGATTTnCTGTGCCAGAGGCTTACTATGGATGATAGGGTTTGACCAGTGGTCCAGAGGAGGAGGAAGTTCAACGAGGAAAAACG
BARC-PV-0004054	contig28560	working	0.997	[A/T]	241	CCCTTTTTGCGAATCAATCATTCCTAATCGCCCCAGGACCTTCGCTGAAATAAGGCGTCGCACAGTAGAGCATATCGGCTTTGAGGGAGAGGTGTGCGAGAAGCGCACGAGTGTTGTGTT[A/T]GAAAAGATGGCTTTAAACTAGAGGGGGGGTGAATTGTTTAAAGGGGTTTTCGTAAACTTTTCAAAGCTAGAATGAACTTATTTCAGAAACCAATTGATTCAGCAATTCAGTTAGCGAAAA
BARC-PV-0004055	contig28591		0.623	[A/C]	241	CCTCGTTTCTCGCTGTTTTGGTCCAGGAGTCCAACAAAGATAACGGATTGGCCGAGACnAACCTATCCGAnCGAGCATGAGCGCCTTATTTTTnCTTnGTTCGATAGCCTTCCCAGGAAGCTCCCCGCTCGGTCGCTCATGTCGCTATACAATG[A/C]GACCGACCRCGAGGAGGCTTTTGAGGGTACGCTGTTTAACGCTTGTCTTATTTTATGTATTGCGCTTTGTCTGACCGACTTTTTGT
BARC-PV-0004056	contig28591		0.651	[A/G]	241	CCTCGTTTCTCGCTGTTTTGGTCCAGGAGTCCAACAAAGATAACGGATTGGCCGAGACnAACCTATCCGAnCGAGCATGAGCGCCTTATTTTTnCTTnGTTCGATAGCCTTCCCAGGAAGCTCCCCGCTCGGTCGCTCATGTCGCTATACAATGMGACCGACC[A/G]CGAGGAGGCTTTTGAGGGTACGCTGTTTAACGCTTGTCTTATTTTATGTATTGCGCTTTGTCTGACCGACTTTTTGT
BARC-PV-0004057	contig28601	working	0.88	[A/T]	233	TACAAGGCAAACAGAGCAGAAACCAATCTATTTCGTAAGTCGAGTGCTACAAGATGGCGAAACCAGGTATTAAGTAATTGAAA[A/T]GGTAGCTCTAGCTTTCGTTCACACTTCCAGAAGACTCCGACAGTACTTTCAAAGTCACAAGATCATAGTGCGAACTGACTTCCCGATCAATAAGATACTGCAGAAACCCGAATTGGCGGGAAGAATGATTGGTTGGTTAGTCGnGTTAT
BARC-PV-0004058	contig28603	failed	0.937	[G/A]	241	CCTTAGCAGTAGTGTTCTCAGCCAGGATGCTCCGCCATTATTTCCACAATTTCACAGTGGTGGTGATGACGAATCTCCCCAnCCAGAAAGTACTTCAGAAGCCAGACGTAGCTAGAAGGATGGTTCGTTGGGCAnTGGAGTTGTCAGAGTTTGACATTCAGTACGAACCCAGGGGCTCCATTAAAGG[G/A]CAAGTCTATGCAGATTTCGTGGCAAAGCTCTCACnAGGGGGAAACCCCCAAGA
BARC-PV-0004059	contig28625	working	0.921	[T/C]	241	CCTCTTACCATGCCACCCCCTCCACGGTCTTCCCTACCTGTGGGTATTGGGGGGTGGCTCCTCCTATCTGTGGGCGTGTCCTATGGTGTCGCCTCTTCCGCGGTCATTCCTACCTGTGGGTATCGGGAGGTGGTGCCCATCGGATGTAAGCGCCCCTTGGTACAGACCCAGTCAACGCCCGATGCCTGACCATCTTCCTTCTCCTTTCCTTGTG[T/C]CCTTGATGGGTCCCACCCAGTGTTGA
BARC-PV-0004060	contig28639		0.465	[A/G]	241	CCAACCACTCGGGGTACTGGATCTCCCTGATGTGGCTGGTGTCTAGCAACTTCTTGGTCTCTTCGCGCACAACCTGTCGCCTTTCCTCATTGAATTTCCTTCTGTGCTAGCGCACAGGCTTCACCTTGGGATCCATGGTTAGGCTGTACCACAGAAAATCGGGGTCGATACCTGGCATGTCTGAGGCGGACCATGA[A/G]AAAGYTTCCAGGTTTCGGGCGATCACCCTAGCCACCTGCTCTTG
BARC-PV-0004061	contig28684		0.78	[T/C]	334	CCCAGGCAGTTATATCAGTACGAAAGTTAAAGGGAGAGCCATTGAAGGAGAAAAATCATACCTTTnGAGTATCTGGGTATTCGAnGATTGAAAACGCGAGAGAGAACGGAGGTTGCAGAGAAAGTTTGGGAAGTTGAACAGTAGAGAGAATGCGAAGAGTGAATGAAACAGTGGTTTGGAGCGCGTGTTTTTGAAAGATGTAACGTTAACTTGAGGAGTGCAAAAGGCGCTAAGTGATGG[T/C]CGTGCGATCAAGCCACGTGTCAAGAGATTAAAACATAACTTAAAGTGTCACATCCTCAGCGCAGAGAATGTCGGGTCAAAGGCTCAGAGAGTG
BARC-PV-0004062	contig28739		0.52	[T/C]	237	CCGAAGCCGGCATCGGCGGCGAAAACCTGGTGGATGACTACATCGGAGATCAATCGCTGCGCGAGATGCTGGATGATTCGGAAGAGCAGATCCGTACCTTGACGGCAGCGCTGCTGGTCTGAATCGATAGnCGTTGTTGCACACCCTCTACGGGTGTGGATGCCGAGCCCCACAAGCCCCGCG[T/C]TGTGGGGCTTTTTCATGTCCGGTCGCAGCTAGCTGATCAGCCCGCGCCAGCCG
BARC-PV-0004063	contig28743		0.824	[A/G]	241	CCCGATTCGAGCTTAGTCAGCTTGGACTAGGCTGAGCCAAGTCG[A/G]TATGGGACCAGGAAGAGTTGAGTTGGGCTAGGTCATGTCGAACTGAATCAACCTGAGGTAGGTCGAGTCAAGTCTACCAAGGCTGAGTTGCGTCAAGTCTAATTGnnnnnnTGGATTTAATTCAATTAATnnnnnTGGATTTAATCTnnnnnnnGTCTAnnnTAAAnGAATTGGAAAAAATnCTACATAAATnnnG
BARC-PV-0004064	contig28744		0.785	[T/C]	241	CCTTCTAGGATTACTCCAACACCACTCCCTTACTGATTGGAAGAACCATCCACTGATAGGACCCAGGAAAGTCCAAACCCTCTGAAGGTGTCACGCCTGACGACAACTCGACGACAAAGT[T/C]TGCGAACACCTGCCCATTGATTGGTCCTCGGGGCTCGTACCGAATATCAAACTCGGACAACTCCACAACCCACTTTACCATCCTCCCAGCTACATCTGGCTTCTTCAGCACCTTCTGGAT
BARC-PV-0004065	contig28761		0.644	[C/T]	241	CCAACCACAGCTAAAGACC[C/T]GGCTCCGAAAAATCGCTCTGACCCCGAATTTCAGCGGAAATGTGCTCTGACCCCGAATTTTGAAAGCGGCTTCAGGCGCCGCGCGGGATGGCGTTCAGCAAGGTCTGGGTGTAGGGGTGCCGGGGGTTGCGGTAGAGCTCGTCCGAATCAGCCATCTCGACCACGCTGCCGTGGTGCATCACCATCACGCGGTCGGAAATGTACTTGACCACGGATAAATC
BARC-PV-0004066	contig28767	working	0.974	[G/A]	241	TAAAATCCATTTATATCTCATGATAACCATTCAATGTTTTTCTTAATGATCTGAGTCCAGCAAGACCTATAAATAGGTGACGACTCTCTCAGTAACAGGACACACAAAATTTTATTCTATACTCTTGCTCTTAGCTTTTTGTTAAGAATTTGTCATCATCTTTGTGCTCCAACATACTTAAACATCGTA[G/A]AGTCTTTTGCAGGTGGACCTTCCTCTCTCATCAGAGACCAATTGAAAACTC
BARC-PV-0004067	contig28851		-99	[C/T]	241	TAAGGTGTT[C/T]CGACCTCAAGTCGTTGGACAACATTGCTAGGGTCAATCACCGCATTCGAGGTATTGTCCGCTTTAGAGGTTGTACAAATCAAGTCATCGGGTGTGATGACATGGACAAGAGAAAGGCGTGTGGTCAAGAAGTCAAATAGTCGTCGTTTCTGGAAGTGGTGTTCTGCAGTATACATAATCGGTTGACGCCGGGTTGGTGTCATCGCCATGTTAGATAACGGAAGATCAGGTG
BARC-PV-0004068	contig28887	failed	0.954	[C/T]	311	CCATCATCGCCATGAGGAGCCCAACTTCAGTGAAGGAGGTTCAATAACTGACGGGGCGAATGGCAGCATTGTCGAGATTCGTATCAACTGGTGGGnAAAAGGGGCACCACTATTTCCAATGCCTCAAGAGGAATAGTCGTTTTATGTGGACAGACGAGTGCGAAGCAG[C/T]GTTCCTCAAGCTGAAGGAGTACTTGGCGACGCCACCCGTGCTTTGCAAGCCACAAGTAGGCGTCCCCCTCCGCCTAnATTTTGCAGTAACAAAATGGGCTATTAGCTCTGTACTGGTCCAAGAACAAGACCAAGTACAAAGG
BARC-PV-0004069	contig28934	working	0.91	[C/T]	235	CCTCACCCTGCAACAGGTTATGGAGACAATGTGAGCCCTTTAGGAAAAGATGACCGCATCGAGAGnGAACCAAGAACGCAACCAAGTTGACTTGGTAGCATCACAAGCTACGAACGAAGAACTGCG[C/T]CGTTCATACGAGGAACTGCACAGAGATCTGCAAACCCGTGCATGTGAGCATGAGGGTGCAGATCAGGAGCCTGTGACACCACCCAGAGAGTTCCCAACTCACAAGAGA
BARC-PV-0004070	contig28957		-99	[T/C]	241	CCGCGCTT[T/C]GACTTGAATGAATCTGAAAAGACGCAGAGTAATCAAAAGCCAGTAAGTTGTGAAGTGAGTATGTTTTTGCATGCAGTGTCCCGTTTTAAAGAGGGTCTGGGTGTTTTnGGGCTGGATGAGGGTGATGTGACGAGGGGGTTGGAATTGATTGGTGAATCGAAGAGGGCAGAGTTGAGGGCAAAGTGGAAGAAGTTACAACGTACTGAGTTGGAACTGTTCGCTAATCGCTCAG
BARC-PV-0004071	contig28965	working	0.914	[A/G]	241	CCAGAAGAAGAAGAAGAAGACGATGACGAGCAAGCGGGGGGAGATTTAGAGGGAGAGTTCGGACGCGAAGGAGCAGATATGACTAACCTTTAGACGAACGAAGAAGGCAACTGAGATCGGTCGGATTGATTCGGAGTGTCGGAGCTCAAACAAAGATAACGCGTAAGAC[A/G]CACTGTTCCCAGCCCTTATTTATAGCCCGGAAGGATCTCAGAATCACAAATGTCACAAAACCACAACCGTT
BARC-PV-0004072	contig28994		0.599	[G/A]	241	CCGCTTTTGCCATCTCGGAGTGGTAACAAATAGCAGAAATATCCAAAAAAGCGGAGAAAAAGACAGCGGCAGTGGCGGCGGCGCACACTGTGACGACGGGGAAGCATGAGGAATGAGTTGTGGCGGTGTTGCGCATAAGGAAGGAGGAGCTGCGGCGACGCTGTGTAAAAGAAAG[G/A]AGGAGCTGCRGCGACGCTGCGTAAAAGAAAGGAGGAGTTGCGGCAGCGCTGCGTATAATGAAGTT
BARC-PV-0004073	contig28994		0.65	[A/G]	241	CCGCTTTTGCCATCTCGGAGTGGTAACAAATAGCAGAAATATCCAAAAAAGCGGAGAAAAAGACAGCGGCAGTGGCGGCGGCGCACACTGTGACGACGGGGAAGCATGAGGAATGAGTTGTGGCGGTGTTGCGCATAAGGAAGGAGGAGCTGCGGCGACGCTGTGTAAAAGAAAGRAGGAGCTGC[A/G]GCGACGCTGCGTAAAAGAAAGGAGGAGTTGCGGCAGCGCTGCGTATAATGAAGTT
BARC-PV-0004074	contig29000		0.812	[G/A]	241	CCCTTCAAGCCCAGATGCAAGAGCTATTGCRGAAAGGAATTGCAGATCAGTTGCATCATGAGGAGGATTAGCGTAAGCAAGAAGAAGAACGACGTCGGCAAGTAGAGGAAATGGCTCAACTAAAGGAGCATAACAAAAGACTACTTCAGTGACTTGAAGAATCCGAACGGAAGGACACTCCCGTGCACC[G/A]ACACCACCAACACATCAATCCGGGACAAAATACCAACTCCCCAAACTCAGG
BARC-PV-0004075	contig29039		0.775	[A/G]	389	CCTGAAGTAAACCGAAACCGCAACACTTGAGGAAAAGnnnnnnnGGATCTGnnnnnnnTnnnTGAGGTTGTGTGTACCCGCTATATATTCTTTCGCGAGAGGCAAAGCGTGGCTTAGAAACACAAAAGCCTCTCACAGAGTAAGGGAACTCGAAAACCCTnGTAATCTCTCATCTCTGTGTTCTTTGnCTTCCTGTTAGAAGCAAAAATGGCAGAGGGTCTCGTTCTCCGCGGCACCATGCGCGCCCACACCGACGTCGTAACGGCGATTGCCACTCCCATTGACAACTCCGACATGATTGTCACGGCGTCGCGCGACAAATCCATCATCCTGTGGCAACTCACCAAGGAGGACAA[A/G]ACCTACGGTGTCCCCCGCCGCCGTTTGACCGG
BARC-PV-0004076	contig29055	working	0.931	[C/T]	241	CCCCTCCAAGATTATCCCAGCGCCACTCCCTTGCTGGTTGGAAGAT[C/T]CGTCCACTGAGAGTACCCACTGTGACCCTAACTCAACCTCTTGAGGGTAGACTTGCCCTTTGATGGACCCCnTGGGTTCATACTGGATATCGAACTCCGATAGTTCTACCACCCAACAAACCATCCTCCCTGCCACATCTGGCTTTTGAAGTACCTTTCGGATGGGGAGGTTTGTCATCACCACCACCGTGAAG
BARC-PV-0004077	contig29070	working	0.929	[A/G]	241	ATTGTGTATCGCTTTAGTGTACCAAGGCGTCTAGTCTCCGACAACAGTACACAGTTCGCTAGCCAGCAGTTGGGCAAGCTGTATACGGAGATCGGCTTAAA[A/G]CAGGTATTCGCGTCTATCGAGCATCCCCAGACGAACGAATAGGTGGAGTCCACCAACAAAATTTTGCTTAGGAGATTGAAGAAGAGGCTCGAGAAAGCTAAGGGGACCTGGGCGGAAGAGGTTCCCAGGATAGTGTTGG
BARC-PV-0004078	contig29132		0.831	[C/G]	226	CCAGCAGCCAGCCATCGCCTTCATCGGCATCGTCCCCGCGCGGGACGAAGACGGGCTCCGACAACGCATCGCCGAGCGGCAGCGTGTGCATGCGCCGCTTGCCCGTCAGGTGATCGACATGCACGAG[C/G]GTGTCGTACGTGGAACGTAGCGAATCCGCGTGCATGCGCGACGCGAAGTAGCCATGGCGGTACGGCAGCGTCGTGTAGCGATCGTCGATGCGCGGGAA
BARC-PV-0004079	contig29150		-99	[C/T]	241	CCCACTATCTTGAT[C/T]CGACCACCGAGTCGACCTGTCGATGCTTGCCAATACCGATGTCCGATGTCTGGTCTAGTACACCTGCATTCCTCAGTTTGACCAGTACCCATCAATTTACAACAATGGACCATGAGCATCCATAAACACATTTGTCTACATTCTATGAGTTGGTGGGAAAAATTGGCTTTCATTCAGGTGATATTGGATCTATTTATTTGTGTTnGTTTCCTTTTTTCATTnnnnn
BARC-PV-0004080	contig29285		0.305	[G/A]	241	CCATATATTCTAACAGATTATTC[G/A]AGCAGGCGCCCTGAGTATCTACTGTCAGGTTAGATGACCTGTCTTGGTAAGATTATCCAAGCAGGCGCCCTGAGTATCTACTGTCAAGTAAGATGACCTGTCTTGGAAAGATTATCCGAGCAAGCTCCCTGAGTATCCACTGTCAAGTAAGACGACCTGTCTCGGTAAGATTTAGGGTTTAGGTTTTAGGCGCCCTTATCAGGTAAGATGACCTTnn
BARC-PV-0004081	contig29297	working	0.934	[C/T]	241	CCTCCACCAAGGCTAATTGCTACTCCATCACCTCAGCCTTGTTGATTTGGGTGTTTTCTTGGGCAAGGAGTTCGTCGAAGCCAAAGCCTAAGCGTTCCTTGGTCGCGTCCTCATTCGCCTCCACCACTGCCCCTCATTGGAAACCTTTGAGGGCATGCTGAAGGACAG[C/T]AGGAAGCTCAATTGTAAGTGGAGTTTGCCCATGCCCAGGGACGCTCTCACCGCCACCTTCGAGCGCGAGGAG
BARC-PV-0004082	contig29307	working	0.986	[A/G]	241	CCTGATCATGTCAAAGTTAAGTTGCGCTAAGCGTAGGCTAGGCTAAGTTAAACCAAGTTAGGCTAGGCTGGACCAAACCCAATCCTTAAGACAAACCAGACTTAAGTTAAGTTGGGTAAGGTCAAACCTATGTTAGTCTGGGTTGGGTTGGGTTGGGTTGAGTCTAGGTCGGGTTGAAAGGGATCCAAGTGG[A/G]AAAAAGTCGATTAGGACTAAAGGTCAAACTAAGTTGGTGTGGATAAAG
BARC-PV-0004083	contig29350	working	0.971	[G/T]	241	CCACAAAACTTTGAAAACGCGGCGAGCTCTCATGGATCTCCATCGAGATCATCGCATCCGATCCATACACCAAGCTAAAGGGCGTCTCCATGGTGGAGGATTGGGGCGTGGTGTGGTAAGCCCACACTATCCTGGGCACCTCTTCCGCCCAGGTCCCCTTAGCTTTCTCGAGCCTCCTTTTCAACCCTCTAA[G/T]CAAGATTATGTTAGCAGACTCCACCTGTCTGTTCGTCTGGGGGTGCTC
BARC-PV-0004084	contig29388		-99	[C/T]	241	CCTTTCACTTTGG[C/T]AGTATGGCAGCTGAAGTACCTCGTGGTTGGCATAGAGTATTTACAAAGTGGATCGAGGCTAAGCCCGTGGCACAGATCACAGCCCATAAGGTCCAGCACTTCGTGTGGAAAAATATAGTATGTCGTTTTGGAATCCCGAAGAGGTTGGTATCTGACAATGGTACCCAGTTTGCAAGCTAGCAATTGGGCAAGTTATGTACAGAGCTGGGAGTGAAACAGGTGTTCGC
BARC-PV-0004085	contig29392		0.536	[A/C]	241	CCCCACGCCGCTGTTACCCACTCATAAGGCAACCTAGCGCTTGGGGTTCCCTAACTGGAGTACAACCTTTGACAGGAGGACCACCTGGATGCCTCCTCGTGCACCTGATCCCTGGGGTCACC[A/C]RTCCTGGGAGCGCCCTAGCTGTTCACGTGCCACACATGCAGCTCACCCCTGGAACGTGACCCTCACATGTCGTATCTTTTCCAGTGGCTCTTTACTTGTGTTACGTCTGAACGCGTCA
BARC-PV-0004086	contig29430		0.614	[C/A]	320	CCAGGGGTTGCGAACAGCTGATTGCATTCGCCTCCGAACAGCTGTTCTTTTCCACATCCTCCCAATCCTCCACATTTACTTGTTACTTAGCTTCCCCCCTCAAAACCC[C/A]TGCARCACCGTCCTGCTTCTCAAGGTTCGCGCACACTTCGTCACCCAGAGTGACATCAACCGCCGATAGACCAGTGAACACTCTTCCATAGGTTCGATAAGGTCCAATTTTAATACCCTTATCATCTTTCTTCACACCAGAATGTTCTCTCTCACTCAAAACAAAAGTAGACCCATATGAATTTCTCCCCCACCTCGAGCAGCCCACGTGG
BARC-PV-0004087	contig29430		0.66	[A/G]	320	CCAGGGGTTGCGAACAGCTGATTGCATTCGCCTCCGAACAGCTGTTCTTTTCCACATCCTCCCAATCCTCCACATTTACTTGTTACTTAGCTTCCCCCCTCAAAACCCMTGCA[A/G]CACCGTCCTGCTTCTCAAGGTTCGCGCACACTTCGTCACCCAGAGTGACATCAACCGCCGATAGACCAGTGAACACTCTTCCATAGGTTCGATAAGGTCCAATTTTAATACCCTTATCATCTTTCTTCACACCAGAATGTTCTCTCTCACTCAAAACAAAAGTAGACCCATATGAATTTCTCCCCCACCTCGAGCAGCCCACGTGG
BARC-PV-0004088	contig29445		0.677	[G/A]	199	AAGTTCTTGATCGTCGCCATCGAAnATTTCACGAAGTGGGTGGAGGCAGAGTCGGTCGCACAGATCACCGCTCACAAGGTTCAACAGTTTGTATGGAAAAACTTTGTGTGCCGTTTCGGAGTGCCCAAGCGTCT[G/A]GTCTCCGACAATCGCACTCAGTTTACGAGCCATCAGCTGAGGAACCTATGCGAGGAGGTAGGGA
BARC-PV-0004089	contig29452	working	0.976	[A/T]	241	CCCTTGTGGCAGCTCATGGGATCGATTAGGGATTTGAGGCAGAGGCAACACGCATCnAAGGGCTTGATGGAGTCCCTCCCCAACCTCTCTTTCTGTGTCCCATATCC[A/T]AGTTTTCGCTTCTCGTCGTACGTGAAGAACGCGAGATCGTTGTTGTTCTTCGAGTGTCTCTGAGGCATCTTTTTCCCCAATTCACACCACAAACGATAGATTGTTAGGGTTTCAGATCTTCGACTTCGACTTC
BARC-PV-0004090	contig29460	working	0.988	[C/G]	241	CCAAGAGTGATTCACAGCTGGTCACGGGGCAGGTTACCAGGGAGTACCAAGCCAAGGATCC[C/G]CAAATGGCTGCATATTTGAGATATGTCCAAGTGCTGAAAGAGGCGTTCGTGGCGTTCGAGTTGGTCCATGTCCCGAGAGAGCAGAATGCCTGTGTTGACCTGCTCGCCAAGCTGGCTAGCTCATGCACGGGGGAAAGGTAGAGGACAGTCATCCAAGAGACCCTCAAAACGCTGCGAAC
BARC-PV-0004091	contig29465		0.657	[T/C]	355	TAAACAACACATATTTAATTATTTTCGTCACATATTTAATTATTTTCGTCTTGGCTAGTTCATGCATTGACTCACACTGCTTATTTTCTTGTGCATCATCATCTGCTTGAATTGGATnGGTTTGTGACCGTTAGCTTCTCTTGTGCAGATATGATGTTGGnTAAAGAGAnGATGGCTAAGCTACGCTCCATAGCCAAACTTCACAATCTAGCGACGGGCTCC[T/C]AGACCATTCCCAACTTCGTTGTAGAAATCGCCGCCGCCCAAGGCAAATCTCCGCCGGTTGACCCATCTACTGCCGCCGCTCTTCCTGCCCCTGAGCGAAAGAAACTACTACCCAAAAGGGCTAAGAGGAAGG
BARC-PV-0004092	contig29484		0.671	[A/C]	358	CCCGATAAAACTAGGTCCCACTCACAAGTATAGAGAAGAGATCCAACAATATGAGGAACACGGGGTAAAGGTCTGTCACACCAACAAGAGGGGAAACACATCACCATGCAACAAATCATGGAAACGATGTGCGCCCTTCAnGAGACGGTGGCGGCGTCC[A/C]GGATGGATCAGGAACGCATTCAGATTGACCTAGTTGCGTTGCAAGCAAGGAATGCAGAGCTGCGCAGGACCAATGAGGGACTGCGTAGGAATTTGCAGCAGGCAGGGGAACACGTGGTGGACAAGCGAGCCCCGCCTACACCACCCAGGGCTTTCCCTATGCCGTTCTCGCAGATGATCATGGACGCCATGATACTGG
BARC-PV-0004093	contig29499		0.712	[G/C]	241	CCTGACGCACGGCGCAATAGAAACATTTCTTCAACAGCTCCTCCGATTCCTCGAAGTTCTGATCAAGCTCTGCCTCAAC[G/C]TCGTCCTTCGCAGCCTAAAGGGCGGCCAACTCCTCGACCGAGGATGAAAGTTTCTTCTTTCCCTCCTCAACCAAGTTCTTAACCATGGCATTCTCGGCTGCCACCCTCAGCATCTTTGCCTTCTCCGTCGCCAAGAGCCACTTCGCCTCAGCAGCCTCTCT
BARC-PV-0004094	contig29526		0.757	[T/A]	369	CCCACCACATGAACGGACAGTCTCTTGACCCTTTGCGGACAAGCTATTGTAATATAGACACTCAAACACATGAACCATTGCACCACAGTGACATGACCGCTTAATGAGTACCTTGCATGGAGGACAGTCTCCAGGATGGCATCGCCGAGGGCAACTATGCGGACATGCAGGCTCTCGTTCCTGATCAATGCAGTTAACACATCAAGCAACAAAT[T/A]ATCAGTTATGATTTTAGAAATTATACAGAAGAGTTTCTTAATTTTACACAGGAAGACAAATGAGAAACTTCATTGACTAAGCATAAATGCAGTGATAAAACATAGAGATTACATCAAATACTATAAATGACAAAGCCGCCAGTGAAAAATAAAT
BARC-PV-0004095	contig29554	working	0.982	[A/C]	240	CCATATAAAGATGAAGTTACCTTCCTCTGAGGGAGGAGTGATTACCATAAACTCCGACTAGAAGACGGCACGGAAGTGCTACGAGAGTAGCTCGAAGAATAGGAGAGGAACTTACA[A/C]AATCAGTGTTCAGGAAAGGGAACCAAAATGGATTGCAGAGGTAGAAGTCGTCAATGAGAGGTGACCTGGATATGCTAGAGAGGTTTAGGAAAGGGAGATAAAAGGGAAGAACTTTATGCCCGT
BARC-PV-0004096	contig29580	working	0.865	[T/C]	241	CCGGTCCGACGCGTTGCCGGTGTCATCCCTCACCAAAGAAGAAGAAGAAGAGGAAGAGGACGACGACGACGAACAAGAAGGGGnAGATATAGAGGGGnAAGCCGGACGGGAATGAGTAGACATGACTAACCTTTAGACGAACGAAGAAGGCAACGGGGATCGGACGGAT[T/C]GTTTCAGAGTATCGGAGCTCAAAAAAAGATAACGTGTGAAGCACCACTGTTCCCAGCCCCTATTTATAGCC
BARC-PV-0004097	contig29627	working	0.928	[C/T]	235	CCTCAGTCCCTGTGGACGACTCGACAGCTCGTCGGCTCTTGGCAAGCGCGATCAGCTTTTGTCGTCGTTCTTTGTTGGAAGTCATATCTGCACCAGTTAAACATAGCAAAGGGTTAGTACGGAAAGCAAGCAAGGTGCAAAAAGAGTGAAAGCAGCACAGG[C/T]AGTTAAGCGCGAGGATGCATGCTCAGAGAAATAACAAGTTAAAGGAGAGAAGAGAATGCAAACCAATATATTT
BARC-PV-0004098	contig29649		-99	[T/C]	340	CCTCTATGGGTTCCAGCGGGAGTATTCCATCATCCAGGTAACGCTTGTAGGGCGCCATCCATGTTTCTCCTCCTTCAACCAAGCAAACCTGCAATGAGTCTTCCCCAAGATAATGACCGATGACTCTTCTTCCTCCCTGCCGACGTGCTAACCTGATGGACCCCTACCAAATTATCTATAGTGAAGGTTCGAGGTGTCTTCAGGGTTTCCAGGATGATCGTCCTCTGTCTGCCCCCCTTGCCTGAACTCGAACACCACATATGACTTCTTCAAAATTTGGACATATTCTAGATAAGCAGCCATATGAGGGTCTTTGGCTTGGTATTCT[T/C]CTGTTACTGGG
BARC-PV-0004099	contig29694		0.796	[T/C]	241	ATTTTTTAGATTTAAAAATTCAAAATCAATGTGTGTATCAATCGTTTCAAGTTATGGAATGGTAGATTGAGTCAGACATAAGTAAGGTAGCACCGGATCGAGCTCAGGT[T/C]GAGACAAGTAGGTTGGGGCACATATCGAGTCGAGTTGACCCAAGAGAAGGTAGACACGACTCAGCTTGAACCCAGGTCAAGTCTAGTTAACCCAGGCATAAGTCGAGTCCAGTCGACCTATGTCCAGGGCA
BARC-PV-0004100	contig29698	working	0.943	[T/C]	241	CCTTCATTTGGACCCAAAAGCAGGCTCATAACAGTCATAGCCCATCTAGAGCAGTATAAATAGCAGAAGAGACACAACACCCAAGnTAACTATTCACTCCCTACTCTTTnGGTACCTAGCTCTCGGTCTGACTTGATCGTCGGAGTGTCTTCGCAGGTACTCCCCCCCCATTGTGTCCAGACCAAAGGAGATCCAAC[T/C]GAAAGAAGCCTAACCGAAAGATTGGAAAGACGAGAAGATnGCA
BARC-PV-0004101	contig29709		0.583	[A/T]	185	CCTCACCAGAAGAGGAGGACCnnATGCAGGTGTGCGCCCTGGAAGAAGGGGATATGTGGATGACACCCTATAGGCGCTACATTGCAGATGGGATCCTCCGAGCAGAGCCCGAAGAGGGCAAGAAGATAAAG[A/T]TTAATTnCGCGAGGTCCACTCTCGTGGATGGAGCACTGTTCAGACACGGGTTC
BARC-PV-0004102	contig29752		0.748	[G/A]	241	CCGCCCCCATCCAAAATCATTTTCATACATCGGAAATCTGGGTGAGCTTCCCATCTGCAAGGTGGCGCCGTCGTGGTTTCCCAACTCAAAACACTTTGGCTCACGCTCCCAATTCTCCACATTGCGGCGCACTGTATCGCTGTCGAACGCCTTCACACTTTTGTnCAGTAGTTCCGCGCACCATCG[G/A]AGATCGCTGGATACCACGTCACCTGCTGCTGCACACGCGGCAATGCTTTGAATC
BARC-PV-0004103	contig29792		0.453	[G/T]	351	CCGGAATCAATGCGCCGGCGCGCGCCGTCCAGTAGGGTGCCAGGCGGATGCGCTCCCAGTCGTCCACGCCAGGACGCCCCGCGCGCTCCCAGATGGTGTTGGAAACGGAAACCCGACCGATGCCGTGGAGCAAGGC[G/T]GCACGCACCAGCCCTTGCTGTTGCAAGGGTGGCAGACCCGCCAGCGCGGCAGCCCGCGCCGCCAGTTCGCTGACGCGACGCGAATAACCGGTCAACCAGGGCAGCTTCAGTTCGATCAGGTCCGCCACGATGCTCAGCGGCACCTCATGGGCGGGCAGCTCACCAGAGGATGCCAGCGTGTCCTGCCCGTCCAGCGCAGCCAGCCATGCGCCGG
BARC-PV-0004104	contig29794	working	0.963	[C/T]	241	CCGAGATAATGCACGCCACGCTTAAGAAGAATGTAGAT[C/T]TGTTTGCGTGCACACCATCTGATATGCTAGGTGTAAGCCCnnnATATCATCACACATAGGTTATCGGTGTTCAAAGAAGCACAGTCGATCGCCCnnnnnnnnnnnnnnnnnnnnnnnnnnnnnnnnnnnnnnnnnnnnnnnnnnnnnnnnnnnnnnnnnnnnnnnnnnnnnnnnnnnnnnnnnnnnnnnnnnnnnnnnnnnn
BARC-PV-0004105	contig29806	working	0.937	[G/A]	241	CCTCGGAGAAACCCTAGCGAAGCAATTGCAGAAAGCTGCGAACAGAAGGAGAGAGAAAA[G/A]GAGAAGAATATGCGTTCAAAAGGTTAGGGGAATTTCGCGGAAGGTGTTGAGTGAGGTTGAGAAAGAGAGATCTGTGGGAGTTAGAGGCGATGGGTTTCGGATCGGAGAGGGAGAAGGGTACGCGAGTGAACGAGAACGAAAATGAGAAAATGAGAGAGAGAAAGAGnnnnnnnGAGCTGAA
BARC-PV-0004106	contig29822	failed	0.987	[C/T]	212	TTACCAGGTCGGCGACCTGGAATTGCCGAGGTCTCAGCTTGnAGCTGTACTTATACTCCACCCTCCTTTTCAAAGCTTCGGCTTTGATCTTTGCTTCTTCCCT[C/T]ACCTCATCTAGTAGGTCCAAGTTCACCTTTCGCTCTTCGTTTGATTTTTCGACTACGAAGTTCTGGAAACGCGGTGAGTTCTCCTGGATTTCTACTGGGATCATAGCG
BARC-PV-0004107	contig29903	failed	0.94	[A/G]	241	CCTCAGTCCCCGAGGACGACCCGACAGCTCGTCGCCTCTTGGCTAGCGCAATTAGCTTCTGTCGTTGTTCTTTGTTGGAAGTCATATCTGCACCAGTTAAACTCTGCAAAGGGTTAGTACACAAACAACCAAGAAAGCAAACAAGGTGCAAAAGAGTGAATCAAG[A/G]TAATCGGTACAGTAGTAGCATGCAGAGAAGGTGTTAACATGTGCAAGTGTGGCAAGTTGAAGGnAAGGGGATAGT
BARC-PV-0004108	contig29920	working	0.966	[G/A]	382	TAACAATAGTTTTAGTTGGTAAGTTTACTAAAAAGAnTAGTTTATATAATTAATTTCnnnnGAATACATTTAGnnnnTCAGCTTTCTAGATAAGnnnnnnTnTGTATGAAGTTTACTATTCTTAAGnnnnTTTTGACCAnAAATATGTATATTCCAAACATGCTCTATCTGTATCTTCTTCAACAAATACATAATACTGAGAAAGTGCCAAACCTCGTATGTGACAGTGCCGCCTGAAGTTGATGGCTGCCGAAGTGTGACAGTTGAGACAGCGCCATT[G/A]GCTGACAAAATACATACAGCTCTAGGTCCCTGCTGAGAAAATGCCATGATTTTTGTTGCAATGTCCTACAGGGGAAATTTTTTTGAAGATTAATTTATTAAT
BARC-PV-0004109	contig29929		0.644	[C/T]	202	CCTAGGGGGCAACTATACCGGTATGGCTGACCGACATGATGACGTGGCGCGGTCTCCCTGATCGAGATGACCGAGACACACACTGACGTGGCTCGGTTTACCTTGCCGAGCTGGT[C/T]GAGACACCATGCACGGCCAGTCCGACCGACACATATAGCCATTAACGCTCAAACCAAGGTTAGTGAAGCTAAACTACnATTAAGGA
BARC-PV-0004110	contig29939	working	0.959	[C/T]	390	ATTATACATTTAAATCATATATTTATGAATTCTTTGTAAAGTTTGTATTTTCTTTCTTATGTTGAGAAGAATTTATTTCTTAAAAATTTCACATCGACTAGAAATTAGGATATCTCATTGTATATAAGTGGGTnCTTAAGTnCATTTTGTAATATGGTATGAGAGTCATTTTGAGTTTACCCTAACGAGTGTTTGTTAGGCTTATTAGGTCACC[C/T]GCTATCAGGTCGTTATCGGATCACCCATAATATGTTATCCCACGCACGAGCTGTCACTCCCTACACGAGGGGTGTGTTGGAGAATGnnnGnTnnnnnnGTATGAATTATTTGGAATGTTTTGTAAAGGTCTATATAACTAGGGGTGACAATGCGAGCTGGTCTGCCCTGCATAGG
BARC-PV-0004111	contig29951		-99	[G/C]	241	CCCATAGCA[G/C]CGATTGACAGATACTACACGGCTGGAGAAAAAGGAGACCATTCACTGCTTGGCGGAATGCGGGTGACATTCGATGTGGGACTAATCTCTCTCTCTCACGTTTTGCCAnnnnnnnnnCCAAATTAGAAAATGTGTCAAAACCAATGCAAGTGTGTGCAATTCCAAnnnATGnnnCTTTGTTTGTATCATTGCCTATGTACTCTGTACCTCTCTGGATTATTGAAGATGAATG
BARC-PV-0004112	contig30045	working	0.947	[A/C]	241	CTCGTCCAAAGATTTGGGTTTGACTAGTTTGGTCTTTTCCGTCCAATACAGGGGGAACCCATCAAGAGCTGTGAGGTTGCGCTTGTTCGCACACACCCTGAAGAAGAGGTCTTTCCAACCCTTGAAGAAGTTCTGGAAGAGGGTTAGGAGGATTCTT[A/C]CGGAAATTCCAGAGAAGCTTACCCAGAGACTCTTCCCCTGCTTCTTCACTTCAAAGAAATGAAGGAAAnCATCCACTGAACGT
BARC-PV-0004113	contig30103	working	0.98	[A/G]	172	CCTTAGACGTTTGAGACAAGGGATCCAATCCAGACCTAGTTTGACACA[A/G]ACTCTAGTTGCTTGCTCGCGAACCCACTGTACGCACATGCAATTAGAGGGATAATCAGTTACTCAGTTATTTGACCACCTTCAGAGCATCCATTCACGGTGTTCTGATACGGAGGTGCGTCAC
BARC-PV-0004114	contig30185		0.816	[A/G]	241	CCCAGGACTCACCCCTTTTCTGAATGCGTACACGATCATGGGCTCCTCCTTGGTGCCAACCTTCACCACATC[A/G]CCCCAAAGCGGCTTATGTACTCCTTCAAAGTTTCACCTTGATATTGCTTCACGTCGAACAGGTCATATGAAATTGGGCGTGGAGCCCTGTTGGCTAGATACTGCTCTCTGAATAACTGCGACTGTTGTGTGAAGGACGTGATATGACCCTCTGGGAGGCTGACGAACC
BARC-PV-0004115	contig30237	working	0.995	[G/A]	204	CTGTCACACCTCCATCTTAAGGTCCATCTCnACCCTGATTCTTCCCACACACCTACCTCTTCCACCTTTTGACCCTGGTGCAACGATA[G/A]GGAATACATTCTAGGAAACAGGGATTTGAGATTAGCATTCCTAACCCACACATCCTCCCAGAnTCTTACTTTATCTCCACTCCnTAATTTnnAACCAnCATCTTCTTGAAACnAA
BARC-PV-0004116	contig30268		0.956	[C/T]	241	CCATACGCAGACAGAGATCCACCGAAGGAAATGGGGCAAATCCTTGCCCGGTACACGCTCAAGCAAATCCACAACCCTTCTCCAGGG[C/T]nATCATGGAAGAACAAGTACCCCCTCACTGCATGGTKCCCTAGATCACACCGTTTTCAGGATCTAGAGAGCCACTTAAAAGCTTTTCGAGTACAAATGTTGATATCAGGTGACTGGGATGCTATACAATGCAAAATGTTCGTCGGGACATTCA
BARC-PV-0004117	contig30268	working	0.921	[T/G]	241	CCATACGCAGACAGAGATCCACCGAAGGAAATGGGGCAAATCCTTGCCCGGTACACGCTCAAGCAAATCCACAACCCTTCTCCAGGGYnATCATGGAAGAACAAGTACCCCCTCACTGCATGGT[T/G]CCCTAGATCACACCGTTTTCAGGATCTAGAGAGCCACTTAAAAGCTTTTCGAGTACAAATGTTGATATCAGGTGACTGGGATGCTATACAATGCAAAATGTTCGTCGGGACATTCA
BARC-PV-0004118	contig30291	working	0.868	[A/G]	241	CCATCTTATTCACCCTCGACGCGCTCAATTCCTCCACGCTGAGGCGATAAATGCCTTCGTCGACGATCGATTTTCTCATCGTCGTGTAAACGGTGACACATTCCTTGCCGTAACCGTTGGAAnCCATGCAGTCAGCAATGGATTTGAGCACCGCCACGGTTTCAGAGGAAACGCGTTCGACTTCGGAGATACAATCACCTGTGTC[A/G]CGAACGTCGTCTTCCGCCGTKCCTTCGTCGTAGCT
BARC-PV-0004119	contig30291		-99	[T/G]	241	CCATCTTATTCACCCTCGACGCGCTCAATTCCTCCACGCTGAGGCGATAAATGCCTTCGTCGACGATCGATTTTCTCATCGTCGTGTAAACGGTGACACATTCCTTGCCGTAACCGTTGGAAnCCATGCAGTCAGCAATGGATTTGAGCACCGCCACGGTTTCAGAGGAAACGCGTTCGACTTCGGAGATACAATCACCTGTGTCRCGAACGTCGTCTTCCGCCGT[T/G]CCTTCGTCGTAGCT
BARC-PV-0004120	contig30303	failed	0.87	[T/C]	241	CCCCACCCCCAGTTTCGTACGACCTATTGAACGTGAAGCAGTATCAAGGTGAGACCCTGTAAAAGTACATAAGCCGCTTCGGGG[T/C]GCAAGTGGTGAAGGTGGGTACCACAGACGAACCCATGATCGTGTACGCATTCAGGAAAGGCGTGTGTCCTGGGTCCTTCAGCAAGTCACTCAATCGCAGCCGCCCnAAGACTTTTGCTGAAGTAAGGCGTCGGGCGGTAGAACACATTGCCTCTGA
BARC-PV-0004121	contig30306		0.323	[G/A]	234	CCGCGATGTGGTGTTCGAGAAGCTTCCCTCGGAATGTACGCCGCCTTCGCCGCTGCTCAGCTGCGAAGGGCGCTCGTGAAATGACAGTCGAGGCAGCTTGCCGCGTATCCAGGTTGYGGGCATGCCCCGCTGAATTTTTCCATCTCTTTGCAGGGTTGATGCGATCTTGAAAAC[G/A]GCAATGGCAGCGTGGGCAAGGCGCCTGTGGGCGCAGGACGCGTTCGTCTACAGCCTGCG
BARC-PV-0004122	contig30311		0.613	[T/A]	235	CCGGGATCCTGGGTTCGTTCGGTTCGTTCGGTTTGCCGCGTTGCTTGCTCATGATCTGCCTCCCAGTGCGCGATACCGTGGAGCTTGATCCGATGGCGCAACCATGTCTGTTCGACAGCGCACACGCAAAATCGGCAA[T/A]TCCTTCCACTCCGTACGCGTTGCACAGACCGCCGAGCACGCGCGCGCCGATGATCTGCTCATCATCATGCAAACCACTGGACCCCATCATGAnnnn
BARC-PV-0004123	contig30312		-99	[T/C]	340	CCAATGTGGTCTTAGTGAAGAAGGCAAATGGGAAGTGGAGGATGTGCGTGGACTTTCTCAGACCTGAACAAGGCGTGCCCCAAAGATTCGTATCCTTTACCCAGCATCGACGCGTTGGTAGACAGCGCCTCGGGCTGTAAAATGTTGAGCTTCTTGGATGCGTTCTCGGGGTACAATCAGATCAAGATGCATCTCCGGGATGAGTGCAAAACGGCATTCATGACCGAGACCTGTAGTTATnGCTACAAGGTCATGCCGTTTGGGTTGAAGAATGCAGGTGCCACCTATCAAAGATTAATGGATAAGATTCTTGCACCTATGCTGGGTAGAAAC[T/C]TGCAGG
BARC-PV-0004124	contig30409		0.976	[T/C]	241	CAAATCACAGCCCATAAAATCCAACACTTCGTATGGAAAAACATAGTGTGCCACTTCGGAATTC[T/C]GAAGAGGTTGGTATTTGATAATGGTACCCAGTTTGSAAGCCAGCAATTGGGCAAACTATGCACAGAGCTGGAAGTGAAACAGGTGTTCACATCAATAGRACACCCCTAGACGAACGGACAGGTCGAGTCAGCCAACCGAGTTCTGCTCAGAGGTCTGAAGAGAAGGCTAGACAAAG
BARC-PV-0004125	contig30409	working	0.994	[G/C]	241	CAAATCACAGCCCATAAAATCCAACACTTCGTATGGAAAAACATAGTGTGCCACTTCGGAATTCYGAAGAGGTTGGTATTTGATAATGGTACCCAGTTTG[G/C]AAGCCAGCAATTGGGCAAACTATGCACAGAGCTGGAAGTGAAACAGGTGTTCACATCAATAGRACACCCCTAGACGAACGGACAGGTCGAGTCAGCCAACCGAGTTCTGCTCAGAGGTCTGAAGAGAAGGCTAGACAAAG
BARC-PV-0004126	contig30409		0.58	[A/G]	241	CAAATCACAGCCCATAAAATCCAACACTTCGTATGGAAAAACATAGTGTGCCACTTCGGAATTCYGAAGAGGTTGGTATTTGATAATGGTACCCAGTTTGSAAGCCAGCAATTGGGCAAACTATGCACAGAGCTGGAAGTGAAACAGGTGTTCACATCAATAG[A/G]ACACCCCTAGACGAACGGACAGGTCGAGTCAGCCAACCGAGTTCTGCTCAGAGGTCTGAAGAGAAGGCTAGACAAAG
BARC-PV-0004127	contig30414		0.575	[A/G]	355	CCCAGAGATTTGGTGGGTAATGGCGTATCCATGATTTCCTGGAGAATAGCATGGGACGCGCCCTAGGTGGCATAGAGGGGGGCACGTTCATCCGTCGCACA[A/G]CTTGTTGCAAGCCCTTGCGCAGTTCTTCATTGGCTCTGCGCAACTTTTnGTTGTCnGCTCGTGACACGGAAATTTCAACCCTAGACACTGCTACTTCTGCTnGGAGGGCACGCATTGTCTCCAAGATCTGTTGTGTGGTTACGTTGTCCCCTTCGGGGGCACAACTCCTGCGGGTCCAGCAGTTCCTTGCCTCGTACTCCTCATGGTAAAGAACTCTTAACCACGATTRTGAGTGGAACCTTATTTTAACGGG
BARC-PV-0004128	contig30414	working	0.85	[G/A]	355	CCCAGAGATTTGGTGGGTAATGGCGTATCCATGATTTCCTGGAGAATAGCATGGGACGCGCCCTAGGTGGCATAGAGGGGGGCACGTTCATCCGTCGCACARCTTGTTGCAAGCCCTTGCGCAGTTCTTCATTGGCTCTGCGCAACTTTTnGTTGTCnGCTCGTGACACGGAAATTTCAACCCTAGACACTGCTACTTCTGCTnGGAGGGCACGCATTGTCTCCAAGATCTGTTGTGTGGTTACGTTGTCCCCTTCGGGGGCACAACTCCTGCGGGTCCAGCAGTTCCTTGCCTCGTACTCCTCATGGTAAAGAACTCTTAACCACGATT[G/A]TGAGTGGAACCTTATTTTAACGGG
BARC-PV-0004129	contig30461	working	0.903	[T/C]	206	TGATTGAAAGGCGTCTGAAGATCAGAAGATTAAGGAAATCATGGAGCTTTGCAAAGGCATGGAAGGTCTCCAATCGGAGGTTAACCGACTGAGTGAC[T/C]TGCACCAAGAAGCTGAGTGACTTCGTCAAGAAGCCGAGCGTATCCGAGTGGAGAAGACTTAAGAGTTCTTGAGCTTATCCGAAGAGAGGAACATGCTCTTAGGAAAGA
BARC-PV-0004130	contig30477	working	0.98	[C/T]	198	TTCAAGCATATGTAGACGACATGGTCGTCACGTCGGAAAGGAAAGATCAACCTATTGCCAACCTGGAAGAACTATTTGCATCAATAGCAAAGTACAACCTGAAGCTTAATC[C/T]AGACAAGTGTGTGTTCAGGGTGGAAGCAGGGAAGTTTCTTGGCTnCCTCTTGACTGAAAGTGGCATAGAGGTAAACCCCGACAAGT
BARC-PV-0004131	contig30478	failed	0.937	[G/A]	241	CCATCATGTTAGTCGTTACACTCTAGTAAAGGGAAGTCTTATGTGCCAGATTATGCTAAGACTGTGTAATAGCGACACAAGGATGTTCTCCCAAGAACCCTAAATATGGGTAACA[G/A]AACAGAAGTAAACCCTAGCTACAACCTATATAAAAGGTGCTAAGAACCCTAGCAAGGTACATCGTTTCTAAGACTAAAACTACTTTATTCACTTACTGTTTCTTTGCCCTAGTACTGACTTGAGT
BARC-PV-0004132	contig30559		-99	[T/C]	241	CCGTAACGGAGCCGTTCCCGATGGGGACGGAATTGGAGAAGACTGTAACGGCGAAGGGGTCGTAGAAGAAAATAAGGTGGTTnTnGGGGTTTTTGGCGATGAGAGTGAGGTTGAAGAGCGTGACGAGGTGCGAGGGCGAGTCCGCGGAAGAGGTGAGGTTCATCTTGGCAATGCGGAGGTTGGTGACGGAGAATTCGGGTCGGTGCGGGCGGTACAGTACGTACAG[T/C]GCGGCGCCGACAAT
BARC-PV-0004133	contig30578		0.728	[A/G]	241	TAAATAGACGACCACCTACAGGGAGTATTTCAACTTGCATCTTTGCAACATATTTTATCATATACTTTATATTTAATGCTCTCACTGACTTGAGCGTAGAGTGCAATCGCA[A/G]GTGGAGCCCTCCTCATCCCTGGGAGATCGGTTTGTTGAAGCCTATAGGTCATTCACCAAGCACGCACCTCATCCGTTAGGCGACCGAGCAACAAAAGGGAATTCGAAGAGAGCTCATCAATACTCTGAC
BARC-PV-0004134	contig30608	working	0.938	[T/C]	354	CCGATTTGCAAGATGTGGTTCCACATGATAATGATCCCGTGGTGATCTCAGTAGTGACAACAGGAAGAAAGGTGCATCGAATCCTCATCGATCAAGGAACTTCGACAGACGTGATGTTCTGGTCGACCTTCAATAAG[T/C]TGTAGTTGTTGATCGATTAGTTGAGGTCTTATGACGATTGCCTATATGGCTTCACAGGGGACTAGGTGGAGGTGCGAGGGCACATAAAGCTAAGAACCACTTTCACAAATGGCATCGCATCCCGCATAGTTAACATAAGGTACCTTGTTGTCAACGCCCTTTCAGCTTACAACATCCTTCTGGGCAGACCTGCCCTAAACAGAACGAGGGCAGTGG
BARC-PV-0004135	contig30631		0.624	[T/C]	241	CCTTTCAGCGAATCACTCATCAGAAACCGCCTCAAAACTTTCGGCGAGATAAGGCGTCGAGCGGTGGCTCACATTGCTGCGGAGGGAGAAGTCCATGAGAAACGCATGTGCGTTGTTCCCACR[T/C]GCCCACATGCACCAGGTCGACCTCAACCCCTAAGGGTACATGAGGCAACGACAGAGAAGAAGACCCCGACGAAGCAACAGTCCTACCAACCCAGGAAGCCCCAAACCAGGGGnCTTG
BARC-PV-0004136	contig30758		-99	[A/G]	371	CCAATGGCTAAGCAAT[A/G]CATTTTAGCAAGAGAGGTGTYAGATCAATGTGCCATAGTGGTCAAGTACATGTCAAGAGGCTGGGGACCAAGGTCGTnCAGGACAATTGATGCATGGCAGTTGGAACCAGGGTTCWAGGAGATGGTGAGAGCTAAGTGGAATACGTATGCTCCTCAAGGCAACAACATAACTAAGTTAAAGGATAAGCTGAAATGCCTTAAGTTTGATCTCAAnGTATGGAATAGAGAGGTGTTTGGGCATGTGGAAACTGAGAGGAAAAGAATTTTGAAGGAAATAGAGGTTCTGGAAAATACGATAGATGAAGCAGATAATCTGGAGGAATATGACAGGTTGAAGAGACTGGATCTTATTGG
BARC-PV-0004137	contig30758		0.665	[C/T]	371	CCAATGGCTAAGCAATRCATTTTAGCAAGAGAGGTGT[C/T]AGATCAATGTGCCATAGTGGTCAAGTACATGTCAAGAGGCTGGGGACCAAGGTCGTnCAGGACAATTGATGCATGGCAGTTGGAACCAGGGTTCWAGGAGATGGTGAGAGCTAAGTGGAATACGTATGCTCCTCAAGGCAACAACATAACTAAGTTAAAGGATAAGCTGAAATGCCTTAAGTTTGATCTCAAnGTATGGAATAGAGAGGTGTTTGGGCATGTGGAAACTGAGAGGAAAAGAATTTTGAAGGAAATAGAGGTTCTGGAAAATACGATAGATGAAGCAGATAATCTGGAGGAATATGACAGGTTGAAGAGACTGGATCTTATTGG
BARC-PV-0004138	contig30758	working	0.938	[T/A]	371	CCAATGGCTAAGCAATRCATTTTAGCAAGAGAGGTGTYAGATCAATGTGCCATAGTGGTCAAGTACATGTCAAGAGGCTGGGGACCAAGGTCGTnCAGGACAATTGATGCATGGCAGTTGGAACCAGGGTTC[T/A]AGGAGATGGTGAGAGCTAAGTGGAATACGTATGCTCCTCAAGGCAACAACATAACTAAGTTAAAGGATAAGCTGAAATGCCTTAAGTTTGATCTCAAnGTATGGAATAGAGAGGTGTTTGGGCATGTGGAAACTGAGAGGAAAAGAATTTTGAAGGAAATAGAGGTTCTGGAAAATACGATAGATGAAGCAGATAATCTGGAGGAATATGACAGGTTGAAGAGACTGGATCTTATTGG
BARC-PV-0004139	contig30778		0.795	[A/G]	241	CCACCGCGCGACGCTTTATCTCGGCGAAGGTCTTGAGGTAGTTCCGGATGAGTAACTCGCTGAAGGGTCCTGACACTATGCCCTTCCTAAACGCGTGCACCATCATCTTTTCTTCTGTGAGGTTCAACCTCACCACTTGCGCTCCAAAACGGTGGAGGAACTCTTTCAAAGACCCTCATTGATACTGTTTTACATCAAAGAGGTCGAGGAGGTTGATGG[A/G]GGGCTCGATTCGCGAGGTATT
BARC-PV-0004140	contig30896	working	0.951	[C/T]	179	ATACTACCTGTTATCCCAnCCCAGATGATGACACGAGTAGGGTTGGATGCTACATAGAAATGACGC[C/T]CAAGTTACCCCCGCCTAGATTGTGACACATGTAGGGTTGGGTACTACCTGTTACCCCAAGCCAGATGACGACACGTGCAGGGTTGGATGCGAGCCACGCGTCCAAAGCGTAA
BARC-PV-0004141	contig30942	failed	0.873	[G/A]	241	CCATTAAAGAAGCGCGCACAGAGGC[G/A]TTGTTTGAAAAACAAGAGGCAAAACGAGAGTTGAAGAAAATACAAGTTCCAGGTCTTCCTGGCGGTGACGAGACTTGATACCTCTAAACCAAATCCCTTGGTCGCAACGAGAGCGGCTGGACTGAGCACTGAACACTGAGTACAGGCGAGCCCAAAAGCCGCATACCAGCTATTTCGACTTTATCCGTTATTCAGCTAAAATCAGATTATCTGCA
BARC-PV-0004142	contig30997		0.834	[C/T]	341	CCCGGAATTCGTGTTTAGGCATTCCTTTACTGACATCGTCGGTCCGAGAATACTTTGTTGAATGATTGTACTCAATCCTTTCTTGTTTTTACCACTAGCGAGCTTGGACAGTACGTCAGCTCGAGTATTTTCCTCCCTCCTTATATGATTCACTTCCACCTCTTTGAAGTCGGTCATCAGGGCGGATACTCAGTGGAAGTATTTAAGTAGCAAAGGATCCTTGAATTGGTATTCCTTCTTTACTTGGTTGACCGTCAATTGGGAGTTGCTACGACA[C/T]GTCACCTTTCGTGCTCCCATATCCCTGGCTAGGAGCAGGTCTAGAATTAGCGCTTCATACTTGG
BARC-PV-0004143	contig31088	working	0.917	[A/T]	241	CCAGAATGCATTAAGGCATGCCTTGAATCGTCGTCGGTATCGATTTTTGGTGAATGGGAGTCCTGCAACTGAGTTCAGTATGGGCAAGGGACTTAGACAATGTGAACCTC[A/T]ATCACCTTTCTTGTTCCTCATTGTGGCTGAGGGGTTAGCTCAGGTGGTCAAGTAGGCAGTGACnnnnGGnnnnnnGCAAAGTGTGGAAGTTGGTGAGAAGAATATAnnnnTCAATATGCTACACTTTGCA
BARC-PV-0004144	contig31141	working	0.974	[C/T]	449	ATGnCAGTTATGCATATACCATTAGCCTTGTATAGTCTnGCCTTTTACTnCAGTTnGGATAAAAGTTATCTGACTTAGTCCTAATAAGTTTGTATTGGACCAGAGCACGTAAAGCTTAGGTGGTCGGACATCAACGT[C/T]TGTGTTAGATAGGTCAGCTCAAGCGTCGAGTCAAGACTAATGGGTCACGCnnnTGGAnAGnTATGTGTGTATTGACTCTCATTCATATACTTAATATAACCTTTCGCACATAAGGCTAGGTTGGTCAGCGAAGAGTGTTATTGCGCnTAGGGGTGCGTTTAATGCATTCGAGTCTAGTACAnGTAAAACATTCTCCATAAGCCTGAGCCnAAAAGCGCCAGGGTTTATGATGGCATTGAGCTCTTCTCTTTTGCGGT…
BARC-PV-0004145	contig31149		0.664	[C/T]	296	CCAGTATACTTCGTCAGCTGAACCCTCCATGTGGCCGAGACGAGGTACCAAATGATCGAGAAGGTGACTCTCGCCCTGGTCCTCACAGCAAGACGGATGCGCCCCTACTTTCAAAATCACTCAATAATTGTAAGGACCGACTACCCTATTTTTAAAATTTTATCTAAGTTGAACCTTGCAGGGAGAATGATAGGCTGGTCGGTCGAGCTGTTCGAGTTCGACATTCGCTA[C/T]GAACCGAGGGGCGCCATCAAGTCTCAGTCCCTGACCGACTTTTCGGTTGAGCTGACACCACTGCT
BARC-PV-0004146	contig31175		0.83	[T/A]	241	TAAGGTCAAAGTGACCCTTGGAGTTCTAAAAAACTCTCCATTCTTGGAGTGACAGGTGACACCTCCAACACTCTTCATTCATGGTTTGCCATGTGGAAATCTATGTTTTCAAAAGCTTTTCATCCATGAGAGGACGTGTGGCA[T/A]AAAGGAGAGGAGTGGACAAGCATTTGGGCGCCCAATTCTTCATGAAGGAGAAGGAAGAGTCACTTTGGAAAAAGGAAGGAAATGATACCATGTAGGT
BARC-PV-0004147	contig31187	working	0.961	[G/A]	347	ATTTTTTGnnATATATTGAGATTATATTCTCGTGAGTGAAAGTTATTAAAGGGATAACTATAAAAGGGGCTTGAGACCGCCGGTAAAGGTACGCTATTTCTAGATACTTTAGACTGAAACTTATTACTTATTTTGAATGCTCTCACTGACTTAATCATCAGAGTGTGATCAACAGGTAGAGTCTCATCT[G/A]TCCCAACGAAGCCACGTTCCAAAGCAGAAAAAGGAGACAGATCAGAAGCGGAGCTCTCCGTCCAGTCCAATCGAGGTCAACCAGCAAGAACACAAnGAAAATTCAnCTAAAAAAnGTGAAnGGTTTACACATCCCATCATACAACATAGCTGAGAAT
BARC-PV-0004148	contig31257		0.767	[G/C]	241	CCAAAATCAAGCACACTTCTCGATCTGTTGAGGGTAGTTCATCCAAGGTTTTGGGTTTGATCAACTTTAGTTTCTTCACCCAGTATAAAGGGAAGCCGT[G/C]CAACGCTGTGCGGTCGTGCTCAGTACAACACACTCTGAAGAACTTACCCCTCCATCCCTTGTAGGGCTGTTGGAACAAGTATAGAAAGATCCTCCCGACGATGCCGCTGAAGCTGACCCAGAGGCTCTTCCCTTGTTTCTT
BARC-PV-0004149	contig31264		0.805	[T/C]	234	CCTGGACCGATTTCGAGTCATCTATGCTCGGGCCGATGTCAAATCGTTTGAGCCTGGCCGATGTTGAGTCGAACAAGCCCGAGCTGATGTCGAGTCATCTGAGCCCTGGCTAATATCGAGT[T/C]GTCCATGCCCGAGCAAATGGCGAGTCGTCCGAACCCGGACGAATGTCGAGTCGAGCGGGCTCGGATCGATATTGAGCCGAGTTAACCCAGGCTGCTGTCGAGTnGTCTGGGT
BARC-PV-0004150	contig31333		0.511	[C/T]	241	CCCAGAGGGGGGTGTTCATGGTGGTGGAGCGCCTGCCCATCAAAGATGATTGCGCGGGAGTTGCACGCGCAGAAAGTGCT[C/T]GAGAGAGGCGACCCGAGCCAGTTGGGAACATGGTGGAAAGGAAGATTGGTGGCAAGACGTTTAAGCTAGGTAAGTCATTGGACCAAGTAGAGCAAGACCAGGTGGCTGGGGTGATAGCGTGTCATCTGGACGCTTTCGCATGGTCCGCCTnnnnCATGCC
BARC-PV-0004151	contig31383		0.808	[C/T]	234	CCACCAGAGCAGAGATCACCTGCACGGAGATCACC[C/T]GGGAGAGGCGACTTGAGCTAGCCGGTGATGTGAGGGAAATAGAGATTGGAGGAAAAGTTTTCAAGCTTGGTAGTGCTCTCGACCAAGCGGCGCAAGATCAGATAGYCGAGGTCATAGCACGACACCTAGATTCCTTCGCATGGTCCGCCTTGGACATGCCTGGCATAGACCCAGACTTTCTGTGCCATCGCTTGACCA
BARC-PV-0004152	contig31399		-99	[T/G]	144	CCGCGGAAGGATTCGGA[T/G]AGGGCRACAACGAAGCCAAGAAAGTTTTTGCCGGAGAAGGAGTCGTGGAAGTGGCGAATATCATCGGGGGAnTGAATGCGCTTGGTnnnnnTnTGGAAGTCGTGGGGTGGGGGCAAAATGGGAACC
BARC-PV-0004153	contig31399		0.293	[A/G]	144	CCGCGGAAGGATTCGGAKAGGGC[A/G]ACAACGAAGCCAAGAAAGTTTTTGCCGGAGAAGGAGTCGTGGAAGTGGCGAATATCATCGGGGGAnTGAATGCGCTTGGTnnnnnTnTGGAAGTCGTGGGGTGGGGGCAAAATGGGAACC
BARC-PV-0004154	contig31443	working	0.959	[T/C]	369	CCAGTAATGGAGAAAGATCATACCnnnnnnAnnnnnCTnnnGATTCGAGGATTnnnAACGnnnnnnnnnnnnnnnnnnnnnnnnnnnnnnnnnnnnnnnnnnnnnnnnnnnAGAAAATGCAAGGGGTGAATGAAACAGTGGATTAGAGCG[T/C]GCGTTTTCGAAAGATGTAATGTTAACTTGGAAGCGCAAGCGACGCTCATCCTCAGTTGTTGGATTGCACCACGTGTCAAGAGATTAAAACATAACTTAAACGTCGAACATGGAGAACGTCGCGTCAGATGTCCCGAGAGTGTCAAGCTAGGTGAAAAGATAATCCTATACACATTTTAATGTTCGCACGGGAAGCAAAAACAGGTCACTCTTCAGTGG
BARC-PV-0004155	contig31460		0.457	[C/T]	358	CCAATTCGGATAAGTGTGTCGCCCTCATTAGAATAAGGAGTCCCGCTACTGTCAAAGAGGTTCAACATCTGACTGGGCGAATGGCGGCTTTGTCCCATTTCTTGTCTGCCAGCGGATACAAAGGTTACCCATACTTCCAATGCTTGAAGAAAAACAATCGCTTCATATGGACCCCCGAGTGCGAGGAAGCATTCATCAAGTTAAAGGCGTACTTGGCTAGCCCACCAGTACTCGGTAAACCCGTnCATGGCATCCCTCTCTGTCTGTACTTTTCTATCAGGCAATCAGCTCAGTGATAGTACAGGATCAAGACCAAAGTCAGAAACCGATCTACTTTG[C/T]CAGTAAGTTCCTACAGGGG
BARC-PV-0004156	contig31518	failed	0.984	[G/A]	241	nnnCGGCTGACCGCCnnnnnnnGGTTCGTnnnnGCCTGGCCGAGAGGACGAGGCCGATTGTCCAGTTGCTCCGAAAAGGCAAAAGGTTCGCCTGGGACGACCAATGCGATGAGATCTTCAAACAGTTCAAGGAATTCCCCACATCCCCGGCCGTCATCCAGAAGCCGAGACCTGACCACTCGATCCTTGTGTATCTGACAGTCTC[G/A]GAAGAAGCAGTTAGCGCTGCCCTGGTACAAGAGAC
BARC-PV-0004157	contig31524		-99	[C/T]	241	CCTCGACT[C/T]TGAAACAGTGTGGGATTATTGGACATGTCGAAACATCTCGTCTGGTCAAAGGCTAAGGGGACCGAAGGTTTGTCTTCGGAATCACATATCCATTCCCCTCAATAGAGGGCTTAGAGAATGAGAGTTTGTATTTGGAATCACTTCTTTATTCCTCGGGGAACGAGGGTTCGTCCTTGCAACCACTTTTCCATCCCCACAGACGACATTAATGTTTTGACCTCAACGTTGTTGA
BARC-PV-0004158	contig31601	working	0.921	[T/G]	241	CCTCGGCACCCCAGACAATAATAATGGATAAAGAGAGCTGGTTTTCAAGCCACACCCCCAATTCCAGCAGGAAGAGACCTAACTCACGAGGGATCCGTGCATGAGGTGTAGGAACGCGGCAGTACGCACCACCGTCGAAAAGCCACTGGGACAGAGACGACCCATAGGAGGGTCACGCCCCAGAGCGTGATCTGCATGCATGACAC[T/G]TGAGGAAGGCAAGGTACTCCTAAGGTGAATGACT
BARC-PV-0004159	contig31613		0.785	[C/T]	203	ATTTTGnnnnnnnnTAAACCTTTTTCAGAGGATTGCATTTGATACGGGAGAAGTCATCGTCGTTCATAGCCTTTAGCTTGAGCGTGAGCAGCGTGCCACTGTTGTCCATATAGAGAGGGGAGTAGTCACCGTTAACGCTTGAGCTTGAG[C/T]AGCGTGCCACCGTGAGAACGCAAACGGAGTCTTCGCGGTTTTGCCCTAGGTTT
BARC-PV-0004160	contig31615		0.506	[C/T]	323	CCAACTCCCAGTGGTAGTTGATGATCAGATGATGGATGAAAACCGCCATTTCAAGCTTCGCTAACTCCGATCCCGCGCACAGCCGTGA[C/T]CCTCCGCCGAACGCCAGAAAGTTATTGTTCGCCGCCGTGCTCTTGTTGCTCGGACAACCTCCACCACCACCGCTGCCGCCATGGTTCTGCACCATCAATAATCATATGAGTGAGTTAGTAAGTATTAATAATTTTGAGATTGATGTCACCATGTATTTGTTATCCTGAAATGGATCATTGGGAGTTGTATTTGATTTGAAAAAAAAAnGCAGAGATGCACGTGCAGGTGTGGGG
BARC-PV-0004161	contig31676	failed	0.925	[G/A]	241	CCAAAGGAGAATGGACAAGATGAAAAGGGAAAGTT[G/A]GAACATTGAAAACTCGTCCAAACCCGCCCAAGCAAGATCACTCTAGGGGAACTCACCCAAACAAGTTCATTCCAGTGAAGTTGGACTTTTTCTCGTCAAACTCGCTCAAGCGAGTAATAACTCGGTTAGGCAAGATGTCACTTATCCCAAGCCTAACTAGGTTAAATAGGAAGTGTGAGGCATAACTAGACATCTTTGGGAGAAT
BARC-PV-0004162	contig31729		0.834	[C/T]	235	CCCCTTGGCGGCAGGCTAGGGCATCAGCTAGCCTAGCCATCTTCTCTTCACTCAGCACGATGCCTGCACCAAAACAATAAGGCATGAGAAGGAAGTAGTCACCGAAGGCAAGATATCAGTACATACACAAACATGAAGAAGTAGATAATAACAGGCAAACA[C/T]AGTGAAGTGAAGAAGGTAGAAGAGACGAACCGATGTAGCCCTTGAGGATTGAGGCACTGAACTCATGTTTGAT
BARC-PV-0004163	contig31757		-99	[T/A]	241	CCCAGCCATTGGGGTGCAGTTGGGCTGAGGCGATGTTAATCTCCGTCAGCAACTCCCTCTCAAACCGGGAGAAGGGCAAGCGCATCTCAATACGCTTGAAGACCACTTGATAAAAGTAGAAGAAGGnnACCCCGTTGTTGGCTCGTTCATCCCCACACACGGGCTCCCCTAGAGTGCAAGGAAGCACTGTGATGTCGTCATCGTGCCTTTTCGCGAAGGCGCGATGATCGTAGGTGC[T/A]TGG
BARC-PV-0004164	contig31761		0.525	[A/G]	239	CCAGGGTGCCGAAGAGCGGTCGGGTGCCAATTACCAAGATATACTGACGTGTCCTCAGCAATATAGTGATGGCGATGTGAGATCGGACATCGGTGACAGACTAC[A/G]CACCAGTTATCAGTGAGGRAGAAGCCTAGATCACGAGGCGCCTATGCGTGTGGTGTGGATGACGCATTCAGGCGTGACACAAGTAAAGAGCCACTGGGAAAGATACGACCTGAGAAGGTCACGTTCCAGGGGCG
BARC-PV-0004165	contig31778		0.55	[C/T]	350	TAAGTTGGAGATAGAAAGTCTTCTAAACTTGTATATTGTACATGAAATTACGTAATTTGAGAATGAATGTTATGGGGAGTTATTGATnATGGTAATGCCTCTGGTGCAGGTAGAGTCTCCGAGGATGCAACTC[C/T]GGCGGGGCAGCCTCCATCGACAGATCACCCTCCGCCACCGACGGTTCACTCTCCGCCATTGGTTTACCCTCCATCGTCGTCCGTTTATCCTCCACCGTCACCGGTGCACCCTCCGTCGCCGATTCACCCTTTGCTGCTGCCGGTTCACCCTCCGCCGTCGACGATTTACCCTCCGCCGGTGATGCAAGTGCAAACGCAATAAAAnTCATCATTAAT
BARC-PV-0004166	contig31831		0.763	[G/C]	241	CCAGGTAGCGCCTGTAGGGTGTCATCCATGTGTCCCC[G/C]TCCTCAACCGTGCATACCTGCATGGGATCCCCCTCCCCCAGCGAGACTGGGTAAGCGCTTACACTAGGCGTCCTCAGTGTCTCTTGAGTCAACGACCGATGACTCCTCGAACCTCCCCTAAACGTATTGACCTGATGAACGCCTACCATGTTATCAACAACAGATGTCTGTGGTGTTTTTAGGGTTTCCTGTATCACCGTCCT
BARC-PV-0004167	contig31838		0.82	[C/T]	241	CGCCATCAGTGGACGTGTTCCTATACTTCTTTAAAGCGAAGAGCCCAGGCTAGAAGTTGTGGGTCAGCTTCAACGGAGTTGCTGGGAGGGTTCTGCTAACGCTCTTCCAACAGTCCTACAAAGGCTTCTAGAAAGCATTTTTnCAAGGTTCnATGCAATAGGAGGGACCCTACCCTCTTGGACGGGTTTCCC[C/T]TATACTGAGCGGGGAAACCTAAACTCAAGAAGCCCAGGTGCCTCGAGG
BARC-PV-0004168	contig31863	failed	0.9	[T/C]	182	TGCAGTCGCCTTGGACGGTCGGCCAATAGTATCCGGCTCGGAATACTTTGGCGGTCATTGTTCGTGCGCCTGAGTGAGTGCCGCAAATTCCTTCGTGCAATTC[T/C]TGGACGACATAGGAAGCTTGATCGGGTGTCAAACATTTAAGGAGTGGTCGGGTATAACCACGACGATAAAGATCGTCA
BARC-PV-0004169	contig31891		-99	[C/T]	365	CCGCACTCTCCGC[C/T]TCTCGCCGCCGCCTCTCCGCGAGCTTCGTGGAGCGGAGCCGCCCTGTCTCGTCGGAGAAGCCGACGGCGTGGCTATCGCTCCAGGGAAGGCTCCTCAACGCCGACGAAGCCAGCTCGGCGCGAACCATCGGCGGTGGCTTAAGCGCCGAACTAGCCCTCGCTTGGAACCTCTTCCCTCCAATCCAAAGGTTCCTCGTAGTCGCCGTCATTGGAGCCGCCGCTGCACGCTCTCGAAAAGnCCTTnGCATATGCCACCTCAATAAATCCGTTGAACTAAGGGTACAGTTCGTAACGCGCTCTTCTCTATATTACCTGTTCAAATCCGTAACCGTTTTCGCTTTCGAAATTAAT
BARC-PV-0004170	contig31893		0.45	[C/T]	380	CCTCGAACGCCGCGCGCACGGCGTTGCACGCCTCGAACGTTTTCCGCACGCCCCGCAACGTCGTCGTGTAGATCACCACGCGGTTTTCGCCTCTGGGGGGGCATAT[C/T]CGGTCGAACCGGTTCGGTGGCGTTGGACCGGGTTTGGTCGGGGTGAGGAGGTTAGGGTTGGCGTTTTCCTTGGAAAAACGGAAGCTTTCGGCGTCGAGACCCGACATGAGTTCCCAGGAGTTGATGATCTCGGGTTCGGATCGGAAGGGTCTGGGTTCGGACCAGAGGGACTTGGGTTCGGAGTTTGGGTCGGAGGGGAAGAGAGAGGCTAGGGTGAAACGTGAAGGAGGGGTGGTGGGGGTGGTGGTGTGCGGTGGGTCGAGGGTGAGAAGG
BARC-PV-0004171	contig31902		0.839	[C/T]	241	ATTCTCTATCACGTCCAGACCACCAAGGGAAGATAGAGTGACCCGAGAAGAGATCATCCGAGAAAACCTACCCGAGCCTACCAGAGGTGTGGTAGAGAAGGAGATCGGAGGGAAGATATTTAAACTTGGGCAATCTCTGAGCAGAGAGTCGCGAGACCAAATCTCCGAGGTCATAGCACGACACCTCGACGCCTTCGCATGGT[C/T]TGTTGTTGACATGCTCGACATTGACCCTGATTTCTTG
BARC-PV-0004172	contig31940		0.669	[A/G]	241	TAACTCATCCAACTACCCTCCCCAGCTCCCAACAATCCCTCGCGTGACTTGACAAAACACTGTAGCTATCATTGACACCAGGGACATGCCACCGAAGAGTGTTTTAAAGTGAAAGACCTCCTAAAGGAGCT[A/G]ACAAKATCAAGAGCACTCAATCGATTCATACACCAAGCCACACATAATCATGGCAGAAAGTCGTTCAAAGGGCGTGGTCAAGGTCAGAGGGGTGGACATGGAGGACGAG
BARC-PV-0004173	contig31940		0.685	[T/G]	241	TAACTCATCCAACTACCCTCCCCAGCTCCCAACAATCCCTCGCGTGACTTGACAAAACACTGTAGCTATCATTGACACCAGGGACATGCCACCGAAGAGTGTTTTAAAGTGAAAGACCTCCTAAAGGAGCTRACAA[T/G]ATCAAGAGCACTCAATCGATTCATACACCAAGCCACACATAATCATGGCAGAAAGTCGTTCAAAGGGCGTGGTCAAGGTCAGAGGGGTGGACATGGAGGACGAG
BARC-PV-0004174	contig31943	working	0.983	[C/A]	241	TAATCTACCCCGTCATCTGCATACATTAAAACAATGACAATGAATTAATTACTTTTTCATAAAATTAATACAATAAAAATAAGTGTGCAGCATTGGAATGAATGA[C/A]TATGAATGGAAAAGGAAAACCTATTTATTTTCAATCTAACTTGCCACTCTAAGTCAACACACAATTTTTTACGGGTTGCGGGTTATGCGGGGCGGGCTAAAGCGGGTCAGCAAGTTGAAAAACTGAGCCCGTCCT
BARC-PV-0004175	contig32019	working	0.907	[C/T]	241	CCTCGTTCGTTTCGCCAAGTGCGTTCTCTTCGGTGCGTCAACGCCTTCGCCGAGGAGCGTGAGTCTACAACGGAGTCGGTCGTTGGAGTTCGCAGTCCCGGCAGATTACCGATG[C/T]CCGATAAGCCTAGAGCTCATGCAAGACCCTGTCGTGGTGGCGACGGGACAGACGTACGATCGTGTATCGATCAAACTGTGGATGGATTCAGGACACAACACGTGTCCAAAAACGGGTCAAACTCTA
BARC-PV-0004176	contig32047	working	0.908	[C/A]	561	TAAGGCGAAAGGTTGCTATTTGAAT[C/A]ATGATTATAGCGTTAGCGCTTTCGTTTTCAATAAGTTTAGGCTTKACTTATTCGAACCGAACGATAGCGGCTTAAAGCTAAGCCTATCACGAGCAGCGTCGCTGCTTGATCGGCGGGGAGAAGCATCTCAAAGTATGGGGCAAAGGATCAAGCGCTTTGACTTTGTCTCCCGGGATTCACCACAGGTTGGGTTTGAGAGCCGTGTGATGGGTGACTATCCAGCACGGTTCGGAGAGCACTTTAAGTCTGCGTAGGTGAATGGAAGCCCCTCTTGAAAGCAAGAAATAAGCGGCTATTACCACGGCGGAGTCACCATTGACTCTATTTATTATTATGGTAAATTAATGTATCAAGATGTCAATCTGAGAT…
BARC-PV-0004177	contig32047		0.983	[T/G]	561	TAAGGCGAAAGGTTGCTATTTGAATMATGATTATAGCGTTAGCGCTTTCGTTTTCAATAAGTTTAGGCTT[T/G]ACTTATTCGAACCGAACGATAGCGGCTTAAAGCTAAGCCTATCACGAGCAGCGTCGCTGCTTGATCGGCGGGGAGAAGCATCTCAAAGTATGGGGCAAAGGATCAAGCGCTTTGACTTTGTCTCCCGGGATTCACCACAGGTTGGGTTTGAGAGCCGTGTGATGGGTGACTATCCAGCACGGTTCGGAGAGCACTTTAAGTCTGCGTAGGTGAATGGAAGCCCCTCTTGAAAGCAAGAAATAAGCGGCTATTACCACGGCGGAGTCACCATTGACTCTATTTATTATTATGGTAAATTAATGTATCAAGATGTCAATCTGAGAT…
BARC-PV-0004178	contig32071	working	0.936	[C/G]	345	CCATGCCCGGTTATCTTACGTGGCACTCCACGATTGGACGTGCACTGTGCACTAAAGCTTTCTCTGCCCATGCTTAAACAACTTACACGTGGCACGATCCAACGGCTGAGCGTTAATGTCGTTTGCGCTTCAAGTTTACGTTAAGACACCCCAAACACGCGCTCCACTTCA[C/G]TGTTCCATCAAGCAAAACTTCTCTCAYAAGCTTTTTCTTCTnCCTCTTGACnCTTTGCACTTCATCTTCCCCAAGCTCAGGACTTTCCTCTGATCAACTATCAAAGCTAACGTTTTGCTTCGATCnATTGCTCnnnATCATTCGAACATTCTGCTCTATTGAACTGCATTGGn
BARC-PV-0004179	contig32071		0	[T/C]	345	CCATGCCCGGTTATCTTACGTGGCACTCCACGATTGGACGTGCACTGTGCACTAAAGCTTTCTCTGCCCATGCTTAAACAACTTACACGTGGCACGATCCAACGGCTGAGCGTTAATGTCGTTTGCGCTTCAAGTTTACGTTAAGACACCCCAAACACGCGCTCCACTTCASTGTTCCATCAAGCAAAACTTCTCTCA[T/C]AAGCTTTTTCTTCTnCCTCTTGACnCTTTGCACTTCATCTTCCCCAAGCTCAGGACTTTCCTCTGATCAACTATCAAAGCTAACGTTTTGCTTCGATCnATTGCTCnnnATCATTCGAACATTCTGCTCTATTGAACTGCATTGGn
BARC-PV-0004180	contig32072		0.539	[T/C]	240	CCAACGAGCAGTATAAACAAGAGCCAGAA[T/C]GGATTGTGGAGGCnnnGTCGCTAATGAGAGGCGACTTGAAnCTGTTGGAGAGGTCCAGGnnnnnGAGATAGAAGGAAATAAGTTCAAGnnnGnnnnnnnnnnnnnnnnnnnnnnnnnnnnnnnnnnnnnnnnnnnnnnnnnnnnnnnnnnnnnnnnnnnnnnnnnnnnnnnnnnnnnnnnnnnnnnnnnnnnnnnnnnnnnnnnnnnnnn
BARC-PV-0004181	contig32149	working	0.921	[G/A]	241	ACCTAGGGGTGCGCTTAGTGCGCATGGGGTCTAGCTTAAGTAAATACTCTTTTTAAACCTAAGCCCATGTGTGCTAGGGTGTGTAAGGGTT[G/A]AGTTGCAGGTATGATGAGAAGGAGCGTAGCGCCACGCTGTGGGTGCCTACGTAAACAAATTGGACCCnTAATGTTGGTACATGAGTTGGTACCCCGATGGTTATTCTGTTATTATTTTATGCATTCCCTAGAGGAAAGATTTCGTTCTA
BARC-PV-0004182	contig32150		0.641	[G/A]	124	CTCCTGAAGAGGGAGAAGGTGGAGAATGTGCCTCACTTCAGCTTCTACAAGAGCAGCGAGAAGATCCACGAGGAGGAAGGCATCGGTCC[G/A]GACATGCTGGTGGGGGACGTTCTGTACTACGGGG
BARC-PV-0004183	contig32209	working	0.866	[T/C]	234	TAAATGCTATTCCTCCGGGACCTACATGATTTTTCTTGTGCTTAATTACTCTGAGAGGAGCCTCGTGTACTTGGGGAAGAACGTCACTTACTCTGGGAGGAG[T/C]CTCATTTACCCTGGGATGAACCTCATTTACTCTGGGAGGAGCCTCACTTACTGTGGGAGGGGAATAATTCTCTATGGCATTTGCCTGAGTCGTGGGTGGGCTACTAGTGTTCTGCACAACTGACACGGTAT
BARC-PV-0004184	contig32260	working	0.945	[T/G]	225	AGCACCGAGGCGGAGACAGTATGGTCCAACGGTTAAACCCTCCTCTACCCCTGTGTAGTTAGATCGAGGTCAGTTACGAACTTCTACTT[T/G]GGATTGAAGAACGCCAAGGCGAAGACAGCATGGTGCACCAGCGGCATCAGGAAGACATCTCCTTTACTCAGTAAAGTAAGAACGCAGTCAGTTAGCGAACTTCTTTCTCTTGTCTTGTAAGGCAGGGTTGAAGAG
BARC-PV-0004185	contig32365		0.605	[C/T]	241	CCGCCGGTGCGCAATGGGACAAGGCTGCCGGCTCATGGTATGCCGGACCACAGGGGAACATGGCTGCTCTCGCCAAGTGGCGTCCAGAGAACGTGGCGGCACAGCAGGATCCTTCGATGACGCCACGGGAGGAATTCGCCGGGTTCCTGAAGTCGCTCGGCTGCGTGATCAGCGG[C/T]GAGCATCCGATCATGGACGGAAAGTCGCAYCGGATCAGCGTGGAGGGCGAAAAATACAGCGCCAA
[truncated: 2,193 more rows]
