# Supplementary material for: High-throughput SNP discovery and assay development in common bean
Source: BMC Genomics. 2010 Aug 16;11:475. doi: 10.1186/1471-2164-11-475 (PMC3091671; doi:10.1186/1471-2164-11-475)
Supplement: Additional file 2 — Diverse Germplasm. List of the 96 diverse common bean germplasm used to test the PvOPA-1 GoldenGate assay. [file 1471-2164-11-475-S2.XLS]

## Sheet: Sheet1
Additional file 2 – Diverse Germplasm: List of the 96 diverse common bean germplasm used to test the PvOPA-1 GoldenGate assay.
Wild accession
G number	Country of Origin
G19890	ARGENTINA
G19901	ARGENTINA
G51361	ARGENTINA
G23442	BOLIVIA
G23443	BOLIVIA
G23444	BOLIVIA
G23445	BOLIVIA
G23860M	BOLIVIA
G24688	COLOMBIA
G24758	COLOMBIA
G24615	COLOMBIA
G51062	COSTA RICA
G23582	ECUADOR
G23724	ECUADOR
G23725	ECUADOR
G23726	ECUADOR
G23579	ECUADOR
G12852	EL SALVADOR
G12854	GUATEMALA
G19906	GUATEMALA
G23434C	GUATEMALA
G23435	GUATEMALA
G23440	GUATEMALA
G50384	GUATEMALA
G50505	GUATEMALA
G23437	GUATEMALA
G23439	GUATEMALA
G50506	GUATEMALA
G50507	GUATEMALA
G50725	HONDURAS
G50722	HONDURAS
G23429	MEXICO
G23550	MEXICO
G24589	MEXICO
G23432	MEXICO
G23470	MEXICO
G9995	MEXICO
G11027E	MEXICO
G23415E	MEXICO
G12872	MEXICO
G12910	MEXICO
G10018A	MEXICO
G12867	MEXICO
G12870	MEXICO
G23426	PERU
G12856	PERU
G23455	PERU
G23584	PERU
Domesticated accession
PI number	Race
282000	CHILE
282104	CHILE
549891	CHILE
557472	CHILE
282053	CHILE
557465	CHILE
281977	CHILE
207441	CHILE
451812	DURANGO
638922	DURANGO
522246	DURANGO
549705	DURANGO
604101	DURANGO
309704	DURANGO
325630	DURANGO
309729	DURANGO
574540	JALISCO
325707	JALISCO
319669	JALISCO
608387	JALISCO
417616	JALISCO
608386	JALISCO
608389	JALISCO
319592	JALISCO
325730	MESOAMERICA
549695	MESOAMERICA
324617	MESOAMERICA
583642	MESOAMERICA
638901	MESOAMERICA
608376	MESOAMERICA
150399	MESOAMERICA
608377	MESOAMERICA
518190	NUEVA GRANADA
172036	NUEVA GRANADA
282033	NUEVA GRANADA
632354	NUEVA GRANADA
549549	NUEVA GRANADA
549883	NUEVA GRANADA
309792	NUEVA GRANADA
298109	NUEVA GRANADA
577682	PERU
390774	PERU
577679	PERU
608404	PERU
608403	PERU
207216	PERU
608393	PERU
207160	PERU
